# Supplementary material for: Identification of TGF-β signaling-related molecular patterns, construction of a prognostic model, and prediction of immunotherapy response in gastric cancer
Source: Front Pharmacol. 2022 Nov 18;13:1069204. doi: 10.3389/fphar.2022.1069204 (PMC9715605; doi:10.3389/fphar.2022.1069204)
Supplement: Supplementary file 3 [file DataSheet1.xlsx]

## Sheet: S1
Gene	Type
TGFBR1	TSRGs
SMAD7	TSRGs
TGFB1	TSRGs
SMURF2	TSRGs
SMURF1	TSRGs
BMPR2	TSRGs
SKIL	TSRGs
SKI	TSRGs
ACVR1	TSRGs
PMEPA1	TSRGs
NCOR2	TSRGs
SERPINE1	TSRGs
JUNB	TSRGs
SMAD1	TSRGs
SMAD6	TSRGs
PPP1R15A	TSRGs
TGIF1	TSRGs
FURIN	TSRGs
SMAD3	TSRGs
FKBP1A	TSRGs
MAP3K7	TSRGs
BMPR1A	TSRGs
CTNNB1	TSRGs
HIPK2	TSRGs
KLF10	TSRGs
BMP2	TSRGs
ENG	TSRGs
APC	TSRGs
PPM1A	TSRGs
XIAP	TSRGs
CDH1	TSRGs
ID1	TSRGs
LEFTY2	TSRGs
CDKN1C	TSRGs
TRIM33	TSRGs
RAB31	TSRGs
TJP1	TSRGs
SLC20A1	TSRGs
CDK9	TSRGs
ID3	TSRGs
NOG	TSRGs
ARID4B	TSRGs
IFNGR2	TSRGs
ID2	TSRGs
PPP1CA	TSRGs
SPTBN1	TSRGs
WWTR1	TSRGs
BCAR3	TSRGs
THBS1	TSRGs
FNTA	TSRGs
HDAC1	TSRGs
UBE2D3	TSRGs
LTBP2	TSRGs
RHOA	TSRGs

## Sheet: S2
id	futime	fustat
TCGA-BR-8588	1.06575	0
TCGA-VQ-A8DU	0.454795	1
TCGA-CD-A4MG	0.547945	1
TCGA-HU-8602	1.86027	0
TCGA-VQ-A91S	2.73973	0
TCGA-HU-A4GY	0.0219178	0
TCGA-BR-8365	1.46027	1
TCGA-D7-5578	1.05479	0
TCGA-D7-6524	1.48767	0
TCGA-CD-A486	0.526027	1
TCGA-BR-4187	0.386301	1
TCGA-BR-8286	2.45205	0
TCGA-VQ-A8E7	3.11781	0
TCGA-BR-8676	0.627397	0
TCGA-BR-6457	1.13973	0
TCGA-D7-A747	0.69863	1
TCGA-KB-A93G	1.67945	0
TCGA-BR-8367	2.19452	1
TCGA-D7-A6F2	1.30411	0
TCGA-BR-6454	0.003	0
TCGA-BR-7723	2.39452	1
TCGA-VQ-A91X	0.791781	1
TCGA-BR-7958	2.46301	0
TCGA-CG-4305	1.32877	0
TCGA-CD-8532	0.969863	1
TCGA-IN-8663	0.282192	1
TCGA-VQ-A91V	3.55342	0
TCGA-CD-8529	1.02466	0
TCGA-IN-A6RS	1.04932	0
TCGA-D7-A6EZ	1.69315	1
TCGA-BR-7717	1.51233	1
TCGA-CD-8527	0.59726	1
TCGA-BR-8592	0.523288	1
TCGA-D7-A6F0	1.85753	0
TCGA-FP-A8CX	0.0191781	0
TCGA-D7-8570	2.06027	0
TCGA-BR-6453	1.32877	0
TCGA-HU-A4GP	0.747945	0
TCGA-HU-A4H8	0.739726	0
TCGA-VQ-A8E3	1.81096	1
TCGA-CG-4476	0.003	0
TCGA-BR-8297	0.616438	0
TCGA-VQ-A91A	3.28767	0
TCGA-BR-4201	2.57534	1
TCGA-CD-5799	1.08493	0
TCGA-FP-A4BF	0.460274	1
TCGA-BR-8380	0.0575342	0
TCGA-FP-7829	1.6274	0
TCGA-BR-4279	0.79726	1
TCGA-VQ-AA6J	2.29589	0
TCGA-B7-A5TN	0.786301	0
TCGA-CD-5803	0.934247	1
TCGA-VQ-A8PD	1.3589	1
TCGA-HU-A4H3	2.41644	0
TCGA-BR-A4QL	1.34521	1
TCGA-BR-7716	3.31507	0
TCGA-HU-8608	1.75616	0
TCGA-BR-7704	2.93699	0
TCGA-VQ-A91N	1.56164	1
TCGA-VQ-A91Y	0.810959	1
TCGA-CG-4438	4.50685	0
TCGA-BR-4357	0.003	0
TCGA-BR-6802	2.57534	0
TCGA-BR-4370	0.003	0
TCGA-RD-A8N9	2.96712	0
TCGA-HU-A4G2	2.02466	0
TCGA-SW-A7EB	0.482192	0
TCGA-BR-7959	2.76712	0
TCGA-CG-4301	0.252055	0
TCGA-BR-8060	0.953425	1
TCGA-RD-A8MV	10.1918	0
TCGA-BR-6564	2.17534	1
TCGA-BR-8059	1.20274	1
TCGA-CD-8528	1.0274	0
TCGA-BR-6710	0.747945	0
TCGA-BR-8291	1.66301	1
TCGA-D7-6526	1.43288	0
TCGA-BR-8364	1.84932	0
TCGA-KB-A93J	3.07945	0
TCGA-F1-6874	1.20548	0
TCGA-VQ-A91U	0.142466	1
TCGA-FP-7916	1.1726	1
TCGA-VQ-AA6D	1.4274	0
TCGA-3M-AB46	4.83562	0
TCGA-CG-5734	0.665753	1
TCGA-VQ-A8PK	1.48767	1
TCGA-BR-A4J4	0.0438356	0
TCGA-D7-6522	1.55068	0
TCGA-D7-6822	1.0274	0
TCGA-BR-8483	0.449315	0
TCGA-SW-A7EA	1.5863	0
TCGA-BR-6705	2.13425	1
TCGA-BR-8680	2.66301	0
TCGA-RD-A8N5	4.7863	1
TCGA-BR-8295	0.183562	1
TCGA-R5-A7ZI	6.21096	0
TCGA-FP-8209	4.96164	1
TCGA-HU-8610	0.0630137	0
TCGA-VQ-AA69	2.36712	0
TCGA-BR-8058	3.10411	0
TCGA-CG-4444	3.92055	0
TCGA-CD-5798	1.11781	0
TCGA-BR-8591	2.34521	0
TCGA-R5-A805	0.769863	1
TCGA-BR-8687	0.684932	1
TCGA-MX-A5UG	0.309589	1
TCGA-VQ-A94U	2.24384	0
TCGA-VQ-AA6K	1.03562	1
TCGA-BR-8679	0.003	0
TCGA-CD-8535	1.06849	0
TCGA-CG-5722	0.0821918	0
TCGA-CG-5726	2.4137	1
TCGA-BR-A4J7	2.70959	0
TCGA-BR-7196	1.82466	0
TCGA-IN-A6RI	1.53151	0
TCGA-BR-4256	0.778082	1
TCGA-CG-4443	2.49863	0
TCGA-CG-5718	3	1
TCGA-BR-A4PF	0.0958904	0
TCGA-HU-8249	2.4137	0
TCGA-HU-A4H4	1.9863	0
TCGA-BR-A44T	2.84384	0
TCGA-CD-5813	1.03288	1
TCGA-VQ-AA64	1.53425	1
TCGA-HF-7132	6.4411	0
TCGA-BR-A4J8	1.12603	0
TCGA-HU-A4G3	0.465753	0
TCGA-CD-5804	0.003	0
TCGA-CG-5721	0.50137	0
TCGA-RD-A8N4	5.94795	0
TCGA-BR-6566	2.73151	0
TCGA-HU-8244	2.03288	0
TCGA-FP-A9TM	0.517808	0
TCGA-BR-8487	0.0931507	0
TCGA-CD-8526	1.04384	0
TCGA-BR-7957	0.756164	1
TCGA-D7-A4YX	3.03562	0
TCGA-BR-4191	1.52877	1
TCGA-B7-A5TI	1.63014	0
TCGA-BR-4280	0.550685	1
TCGA-IN-7808	0.287671	1
TCGA-D7-8572	1.4	0
TCGA-BR-8366	0.0794521	0
TCGA-CD-A48A	1.03562	0
TCGA-HU-A4HD	2.78356	0
TCGA-VQ-AA6F	4.50959	0
TCGA-HF-7133	5.25479	0
TCGA-D7-8575	1.51781	1
TCGA-IN-7806	3.03014	0
TCGA-BR-8485	0.767123	0
TCGA-IN-A7NU	0.975342	0
TCGA-HU-A4H5	1.98356	0
TCGA-D7-8579	1.74247	0
TCGA-VQ-AA68	3.63836	0
TCGA-BR-8384	0.309589	0
TCGA-HU-A4H2	1.07945	0
TCGA-BR-8361	2.59178	0
TCGA-VQ-A91Z	4.63014	0
TCGA-D7-6527	0.854795	1
TCGA-RD-A8MW	3.1589	1
TCGA-D7-A6EX	0.942466	0
TCGA-VQ-A8PP	1.95068	1
TCGA-HU-8604	1.90137	0
TCGA-BR-6456	1.4411	1
TCGA-MX-A663	0.821918	1
TCGA-BR-7715	2.80274	0
TCGA-D7-A74A	1.66301	0
TCGA-BR-4253	0.339726	1
TCGA-BR-8381	0.613699	0
TCGA-VQ-A8DZ	1.08493	1
TCGA-VQ-A8DV	1.10411	1
TCGA-CG-4306	0.00273973	1
TCGA-HU-8238	0.126027	0
TCGA-BR-8081	2.68767	0
TCGA-VQ-AA6G	2.16986	1
TCGA-VQ-A94O	1.75342	1
TCGA-BR-7197	0.767123	0
TCGA-FP-7735	0.290411	1
TCGA-D7-A6EY	0.953425	1
TCGA-CG-4437	0.671233	0
TCGA-D7-6815	1.33151	0
TCGA-RD-A8NB	1.40548	1
TCGA-BR-A4IV	2.38082	1
TCGA-HF-A5NB	2.54247	0
TCGA-VQ-A94T	0.936986	1
TCGA-CD-8530	1.03288	0
TCGA-CG-4469	0.589041	1
TCGA-VQ-A8PE	1.84932	1
TCGA-CD-8534	1.00548	0
GSM2235557	1.89041	1
GSM2235558	1.9726	1
GSM2235560	0.986301	1
GSM2235563	1.15068	1
GSM2235565	5.34247	1
GSM2235570	6.65753	0
GSM2235575	7.06849	0
GSM2235576	0.328767	1
GSM2235577	1.56164	1
GSM2235580	2.05479	1
GSM2235585	1.89041	1
GSM2235586	6.32877	0
GSM2235589	6.32877	0
GSM2235593	6.32877	0
GSM2235597	6.90411	0
GSM2235598	1.72603	1
GSM2235603	6.57534	0
GSM2235607	0.493151	1
GSM2235609	0.657534	1
GSM2235610	1.89041	1
GSM2235614	6.32877	0
GSM2235615	6.32877	0
GSM2235616	0.0821918	1
GSM2235619	5.75342	0
GSM2235621	2.71233	1
GSM2235622	1.89041	1
GSM2235623	1.72603	1
GSM2235626	6.32877	0
GSM2235629	2.9589	1
GSM2235630	5.75342	0
GSM2235631	5.67123	0
GSM2235635	5.91781	0
GSM2235697	3.20548	1
GSM2235702	1.47945	1
GSM2235703	3.53425	1
GSM2235704	8.9589	0
GSM2235705	9.36986	0
GSM2235706	0.164384	1
GSM2235707	9.53425	0
GSM2235708	8.9589	0
GSM2235709	8.87671	0
GSM2235710	1.06849	1
GSM2235711	1.56164	1
GSM2235712	8.87671	0
GSM2235717	0.246575	1
GSM2235719	0.0821918	1
GSM2235720	9.78082	0
GSM2235722	2.9589	1
GSM2235729	0.410959	1
GSM2235733	11.8356	0
GSM2235734	11.8356	0
GSM2235736	0.739726	1
GSM2235737	3.69863	1
GSM2235738	12.5753	0
GSM2235740	0.328767	1
GSM2235741	10.4384	0
GSM2235744	4.0274	1
GSM2235745	8.71233	0
GSM2235751	8.30137	0
GSM2235754	11.3425	0
GSM2235758	1.06849	1
GSM2235759	0.986301	1
GSM2235763	8.9589	1
GSM2235764	0.739726	1
GSM2235765	11.3425	0
GSM2235769	1.80822	1
GSM2235770	0.575342	1
GSM2235771	11.7534	0
GSM2235772	4.93151	1
GSM2235773	1.39726	1
GSM2235774	0.986301	1
GSM2235775	9.86301	0
GSM2235776	1.64384	1
GSM2235777	9.45205	1
GSM2235780	0.003	1
GSM2235782	0.328767	1
GSM2235784	8.46575	1
GSM2235785	9.36986	0
GSM2235786	8.87671	0
GSM2235789	3.0411	1
GSM2235791	2.05479	1
GSM2235792	7.56164	1
GSM2235793	7.15068	1
GSM2235794	9.94521	0
GSM2235795	9.94521	0
GSM2235797	9.45205	0
GSM2235805	0.410959	1
GSM2235807	2.71233	1
GSM2235814	9.28767	0
GSM2235815	9.28767	0
GSM2235816	0.328767	1
GSM2235818	0.821918	1
GSM2235820	1.9726	1
GSM2235822	9.20548	0
GSM2235823	0.739726	1
GSM2235824	6.49315	1
GSM2235826	0.90411	1
GSM2235829	8.9589	0
GSM2235830	8.05479	0
GSM2235831	3.20548	1
GSM2235838	0.328767	1
GSM2235840	7.56164	1
GSM2235843	1.06849	1
GSM2235845	2.54795	1
GSM2235852	3.94521	1
GSM2235853	9.12329	0
GSM2235855	9.0411	0
GSM2235865	2.71233	1
GSM2235878	10.274	0
GSM2235879	0.493151	1
GSM2235880	1.39726	1
GSM2235883	1.56164	1
GSM2235884	10.3562	0
GSM2235889	7.64384	1
GSM2235900	10.4384	0
GSM2235902	2.79452	1
GSM2235903	10.7671	0
GSM2235905	0.164384	1
GSM2235906	9.86301	1
GSM2235907	10.1096	0
GSM2235910	11.4247	0
GSM2235922	11.3425	0
GSM2235925	11.0137	0
GSM2235926	11.5068	0
GSM2235927	0.003	1
GSM2235929	4.93151	1
GSM2235932	4.84932	0
GSM2235933	3.36986	0
GSM2235934	3.86301	0
GSM2235935	1.56164	1
GSM2235938	7.56164	0
GSM2235939	3.69863	0
GSM2235942	3.45205	0
GSM2235943	10.4384	0
GSM2235945	3.0411	1
GSM2235950	10.5205	0
GSM2235951	0.410959	1
GSM2235952	0.0821918	1
GSM2235954	12.2466	0
GSM2235956	11.0959	1
GSM2235962	2.21918	1
GSM2235963	2.21918	1
GSM2235965	5.17808	1
GSM2235967	0.821918	1
GSM2235968	4.84932	0
GSM2235969	5.26027	0
GSM2235970	1.47945	1
GSM2235972	4.68493	0
GSM2235973	5.09589	0
GSM2235975	5.0137	0
GSM2235977	0.575342	1
GSM2235978	2.79452	0
GSM2235981	2.9589	0
GSM2235982	3.0411	0
GSM2235983	3.12329	0
GSM2235984	0.657534	1
GSM2235985	2.87671	0
GSM2235986	2.87671	0
GSM2235988	5.75342	0
GSM2235991	2.63014	1
GSM2235992	10.5205	0
GSM2235993	10.3562	0
GSM2235994	10.1096	0
GSM2235995	0.821918	1
GSM2235996	0.493151	1
GSM2236000	10.0274	0
GSM2236002	10.6027	0
GSM2236003	10.3562	0
GSM2236004	3.78082	1
GSM2236005	0.739726	1
GSM2236007	1.72603	1
GSM2236008	2.46575	1
GSM2236009	2.21918	1
GSM2236011	2.13699	1
GSM2236012	0.246575	1
GSM2236015	9.0411	0
GSM2236016	1.64384	1
GSM2236017	1.39726	1
GSM2236018	9.53425	0
GSM2236021	4.19178	1
GSM2236022	8.54795	0
GSM2236025	3.20548	1
GSM2236026	5.26027	1
GSM2236027	10.1918	0
GSM2236029	11.3425	0
GSM2236032	11.0137	0
GSM2236037	3.36986	0
GSM2236038	3.28767	0
GSM2236041	3.36986	0
GSM2236044	11.589	0
GSM2236048	8.38356	0
GSM2236049	2.71233	1
GSM2236051	3.12329	1
GSM2236054	6.49315	1
GSM2236055	10.9315	0
GSM2236058	11.1781	0
GSM2236062	10.6027	0
GSM2236063	10.7671	0
GSM2236066	10.4384	0
GSM2236069	9.45205	0
GSM2236071	9.36986	0
GSM2236072	2.71233	1
GSM2236075	3.20548	1
GSM2236078	11.6712	0
GSM2236082	10.7671	0
GSM2236083	0.575342	1
GSM2236084	10.5205	0
GSM2236085	12.4932	0
GSM2236087	12.7397	0
GSM2236088	2.79452	1
GSM2236091	10.1096	1
GSM2236093	12.411	0
GSM2236095	12.3288	0
TCGA-HU-A4G9	2.01644	0
TCGA-BR-8682	2.71507	0
TCGA-CG-4465	0.750685	1
TCGA-CG-5720	0.0821918	1
TCGA-CG-5716	0.003	0
TCGA-RD-A7BT	0.717808	1
TCGA-IN-A7NT	0.884932	0
TCGA-BR-8296	1.29863	1
TCGA-VQ-A91K	5.10137	0
TCGA-IN-A6RL	1.11233	1
TCGA-MX-A5UJ	1.64384	0
TCGA-R5-A7ZF	0.709589	1
TCGA-CG-4436	0.665753	0
TCGA-D7-6520	1.56986	0
TCGA-BR-4368	0.003	0
TCGA-BR-A44U	1.15616	1
TCGA-D7-6521	1.54521	0
TCGA-CG-4466	1.58082	0
TCGA-CD-8524	1.06301	0
TCGA-BR-6801	3.35068	0
TCGA-IN-A6RN	1.6274	0
TCGA-VQ-A928	0.476712	1
TCGA-CD-A48C	0.967123	1
TCGA-HU-A4GX	1.68767	0
TCGA-BR-8382	2.08767	1
TCGA-IN-AB1V	1.31233	0
TCGA-VQ-A91D	0.975342	1
TCGA-KB-A6F7	5.30137	0
TCGA-VQ-A8PM	0.156164	1
TCGA-CG-4460	1.83288	1
TCGA-BR-A4J9	0.0383562	0
TCGA-B7-A5TJ	0.917808	0
TCGA-IN-A6RR	0.561644	1
TCGA-BR-6452	2.89041	0
TCGA-D7-8573	1.62466	0
TCGA-KB-A93H	3.13699	0
TCGA-HU-A4GF	2.15068	0
TCGA-HU-A4GT	0.542466	0
TCGA-VQ-A8PX	5.38082	0
TCGA-IN-A7NR	0.542466	0
TCGA-HU-A4G8	1.89041	0
TCGA-CG-5724	1.00274	1
TCGA-HU-A4H0	0.175342	0
TCGA-VQ-A91Q	1.73425	1
TCGA-HF-7134	4.35068	0
TCGA-CG-4441	1.16712	1
TCGA-FP-8631	0.0465753	0
TCGA-IN-A6RJ	1.03836	0
TCGA-CD-5800	1.09589	0
TCGA-CG-4442	0.003	0
TCGA-VQ-A8PQ	1.30411	1
TCGA-VQ-A8E0	1.53973	1
TCGA-BR-8371	0.983562	1
TCGA-VQ-A8PU	2.27945	1
TCGA-BR-8284	0.671233	1
TCGA-VQ-A922	0.753425	1
TCGA-VQ-A8PB	2.85753	1
TCGA-FP-8210	0.419178	1
TCGA-RD-A8N0	3.3863	0
TCGA-BR-8289	0.221918	1
TCGA-HU-A4GJ	1.78082	0
TCGA-F1-A72C	0.947945	0
TCGA-VQ-A8P3	3.10137	0
TCGA-CD-A4MH	1.01644	0
TCGA-EQ-8122	0.665753	1
TCGA-BR-4366	0.003	0
TCGA-ZQ-A9CR	0.0657534	1
TCGA-BR-8690	0.890411	0
TCGA-CG-4440	0.334247	1
TCGA-VQ-A8E2	3.6137	0
TCGA-D7-6818	1.03014	1
TCGA-D7-6525	1.11233	1
TCGA-B7-A5TK	0.789041	0
TCGA-BR-8484	2.09863	1
TCGA-HU-A4GC	0.271233	0
TCGA-HU-A4GU	0.547945	0
TCGA-F1-6177	0.003	0
TCGA-BR-8080	0.8	1
TCGA-IN-8462	1.56712	0
TCGA-CD-A487	1.02466	0
TCGA-BR-4369	0.003	0
TCGA-D7-6519	1.71233	0
TCGA-VQ-A925	0.378082	1
TCGA-BR-8372	2.60548	0
TCGA-F1-6875	6.01918	1
TCGA-BR-8589	2.26027	0
TCGA-BR-4294	0.003	0
TCGA-VQ-A924	4.61918	1
TCGA-BR-8683	0.821918	1
TCGA-R5-A7ZE	1.51781	1
TCGA-BR-6803	2.6	0
TCGA-BR-6563	3.26027	0
TCGA-BR-8678	2.06575	0
TCGA-CG-4462	0.003	1
TCGA-D7-8578	1.76164	0
TCGA-CG-5723	6.83836	0
TCGA-RD-A8N2	9.69863	0
TCGA-BR-7722	1.27671	1
TCGA-D7-8576	1.22192	1
TCGA-VQ-A91E	1.81918	0
TCGA-VQ-A8PO	0.772603	1
TCGA-BR-7851	1.03562	0
TCGA-D7-A6EV	0.936986	0
TCGA-VQ-A8P2	3.17808	0
TCGA-D7-A4Z0	1.23014	0
TCGA-BR-8590	0.778082	1
TCGA-BR-6565	0.764384	1
TCGA-VQ-A923	0.003	1
TCGA-D7-A4YU	1.36986	0
TCGA-F1-A448	1.7726	0
TCGA-D7-8574	1.43288	0
TCGA-D7-5577	2.14247	1
TCGA-D7-A748	0.361644	1
TCGA-BR-8373	1.23288	0
TCGA-BR-6852	3.74521	0
TCGA-BR-6458	1.61096	1
TCGA-ZA-A8F6	1.43836	0
TCGA-HJ-7597	2.20548	1
TCGA-HU-A4GQ	0.00821918	1
TCGA-B7-5818	0.975342	0
TCGA-BR-A4J6	0.0547945	0
TCGA-BR-6455	1.15616	1
TCGA-BR-4363	0.003	0
TCGA-VQ-A8P5	0.643836	1
TCGA-VQ-A94R	3.54521	1
TCGA-CG-5725	1.25205	1
TCGA-VQ-A8PJ	0.224658	1
TCGA-BR-6709	1.0137	1
TCGA-MX-A666	1.16986	0
TCGA-CG-5717	0.580822	1
TCGA-CG-5732	5.75342	1
TCGA-CG-4477	2.58082	0
TCGA-IN-AB1X	1.12603	0
TCGA-CD-A489	0.942466	1
TCGA-RD-A8N1	9.6411	0
TCGA-VQ-A8DT	4.06575	0
TCGA-HU-A4H6	1.76438	0
TCGA-RD-A8N6	0.745205	1
TCGA-BR-A4CS	0.123288	1
TCGA-IP-7968	0.210959	0
TCGA-VQ-A8PC	3.85479	1
TCGA-D7-6528	1.26849	0
TCGA-BR-6707	1.65753	1
TCGA-BR-8368	0.358904	0
TCGA-BR-8369	1.16986	0
TCGA-BR-4267	0.515068	1
TCGA-R5-A7O7	3.80548	0
TCGA-RD-A7BS	0.920548	1
TCGA-BR-A4J5	2.36164	0
TCGA-BR-8077	0.0575342	0
TCGA-CD-8531	1.04932	0
TCGA-BR-4361	0.003	0
TCGA-RD-A7BW	0.427397	1
TCGA-BR-8486	0.003	0
TCGA-BR-8677	2.2274	0
TCGA-HU-A4HB	1.30685	1
TCGA-BR-7707	2.9863	0
TCGA-VQ-A8P8	2.58082	0
TCGA-VQ-A92D	5.56712	0
TCGA-VQ-A927	0.547945	1
TCGA-BR-4257	0.805479	1
TCGA-CG-4475	1.91507	0
TCGA-CD-5801	1.09863	1
TCGA-RD-A7C1	1.38904	1
TCGA-BR-A4CR	0.003	0
TCGA-BR-7901	0.287671	1
TCGA-BR-4371	0.003	0
TCGA-VQ-A8PF	0.208219	1
TCGA-BR-4367	0.003	0
TCGA-FP-7998	1.85753	0
TCGA-HU-A4GD	1.89589	0
TCGA-VQ-A8PH	1.06575	1
TCGA-R5-A7ZR	0.506849	1
TCGA-VQ-AA6A	3.24384	0
TCGA-BR-8686	1.73973	1
TCGA-FP-8211	1.13151	0
TCGA-HU-A4GH	0.980822	0
TCGA-CD-8525	1.04932	0
TCGA-CG-5719	0.0849315	0
TCGA-FP-8099	1.42192	0
TCGA-CD-8533	1.28219	0
TCGA-VQ-A94P	0.221918	1
GSM2235556	5.75342	1
GSM2235559	4.84932	1
GSM2235561	6.9863	0
GSM2235562	1.47945	1
GSM2235564	6.90411	0
GSM2235566	0.90411	1
GSM2235567	3.53425	1
GSM2235568	6.73973	0
GSM2235569	6.73973	0
GSM2235571	6.57534	0
GSM2235572	7.06849	0
GSM2235573	6.73973	0
GSM2235574	0.90411	1
GSM2235578	1.72603	1
GSM2235579	1.39726	1
GSM2235582	1.06849	1
GSM2235584	4.68493	1
GSM2235587	5.26027	1
GSM2235588	4.19178	1
GSM2235595	1.23288	1
GSM2235596	6.16438	0
GSM2235599	6.57534	0
GSM2235600	6.08219	0
GSM2235601	6.08219	0
GSM2235602	6.73973	0
GSM2235604	6.08219	0
GSM2235605	5.50685	1
GSM2235606	6	0
GSM2235608	6.57534	0
GSM2235611	0.657534	1
GSM2235612	2.38356	1
GSM2235613	6.82192	0
GSM2235617	5.83562	0
GSM2235618	5.83562	0
GSM2235620	5.83562	0
GSM2235624	6.32877	0
GSM2235625	5.75342	0
GSM2235627	5.75342	0
GSM2235628	6.08219	0
GSM2235632	6.24658	0
GSM2235633	1.39726	1
GSM2235634	6.08219	0
GSM2235636	5.67123	0
GSM2235637	5.58904	0
GSM2235695	9.94521	0
GSM2235696	8.87671	0
GSM2235698	1.89041	1
GSM2235699	1.89041	1
GSM2235700	9.61644	0
GSM2235701	8.87671	0
GSM2235713	9.53425	1
GSM2235714	3.78082	1
GSM2235715	9.69863	0
GSM2235716	8.54795	1
GSM2235718	9.78082	0
GSM2235721	9.78082	0
GSM2235723	9.69863	0
GSM2235724	0.821918	1
GSM2235725	10.0274	0
GSM2235726	0.0821918	1
GSM2235727	9.69863	0
GSM2235728	2.87671	1
GSM2235730	4.0274	1
GSM2235731	9.69863	0
GSM2235732	9.69863	0
GSM2235735	11.9178	0
GSM2235739	1.15068	1
GSM2235742	0.246575	1
GSM2235743	0.328767	1
GSM2235746	9.12329	0
GSM2235747	0.986301	1
GSM2235748	0.164384	1
GSM2235749	3.20548	1
GSM2235750	0.575342	1
GSM2235752	12.2466	0
GSM2235753	2.54795	1
GSM2235755	7.15068	1
GSM2235756	11.5068	0
GSM2235757	3.28767	1
GSM2235760	1.64384	1
GSM2235761	11.0137	0
GSM2235762	3.20548	1
GSM2235766	1.23288	1
GSM2235767	1.47945	1
GSM2235768	11.8356	0
GSM2235778	1.89041	1
GSM2235779	4.0274	1
GSM2235781	9.45205	0
GSM2235783	6.16438	1
GSM2235787	2.05479	1
GSM2235788	9.61644	0
GSM2235790	9.78082	0
GSM2235796	3.61644	1
GSM2235798	2.05479	1
GSM2235799	0.986301	1
GSM2235800	9.36986	0
GSM2235801	9.28767	0
GSM2235802	8.71233	0
GSM2235803	8.79452	0
GSM2235804	9.36986	0
GSM2235806	8.30137	1
GSM2235808	1.89041	1
GSM2235809	12	0
GSM2235810	0.575342	1
GSM2235811	0.986301	1
GSM2235812	2.79452	1
GSM2235813	2.13699	1
GSM2235817	4.52055	1
GSM2235819	1.72603	1
GSM2235821	9.20548	0
GSM2235825	1.89041	1
GSM2235827	3.53425	1
GSM2235828	8.79452	0
GSM2235837	9.28767	0
GSM2235839	8.30137	1
GSM2235841	1.31507	1
GSM2235842	1.15068	1
GSM2235844	8.38356	0
GSM2235846	7.56164	1
GSM2235847	9.12329	0
GSM2235848	3.28767	1
GSM2235849	0.0821918	1
GSM2235850	9.53425	0
GSM2235851	7.64384	1
GSM2235854	9.12329	0
GSM2235862	6.9863	1
GSM2235863	10.9315	0
GSM2235864	0.986301	1
GSM2235866	10.6027	0
GSM2235867	10.274	0
GSM2235881	10.274	0
GSM2235882	1.06849	1
GSM2235885	10.1918	0
GSM2235886	4.19178	1
GSM2235887	6.49315	1
GSM2235888	5.58904	1
GSM2235899	2.79452	1
GSM2235901	4.76712	1
GSM2235904	1.72603	1
GSM2235908	10.1096	0
GSM2235909	1.47945	1
GSM2235921	11.4247	0
GSM2235923	1.15068	1
GSM2235924	11.0959	0
GSM2235928	10.8493	0
GSM2235930	6.08219	1
GSM2235931	10.8493	0
GSM2235936	3.45205	0
GSM2235937	3.0411	0
GSM2235940	2.71233	1
GSM2235941	3.36986	0
GSM2235944	10.3562	0
GSM2235946	10.7671	0
GSM2235947	10.6027	0
GSM2235948	10.8493	0
GSM2235949	10.8493	0
GSM2235953	0.821918	1
GSM2235955	12.2466	0
GSM2235957	12.1644	0
GSM2235958	12.4932	0
GSM2235959	11.8356	0
GSM2235960	11.6712	0
GSM2235961	11.589	0
GSM2235964	1.80822	1
GSM2235966	2.71233	0
GSM2235971	5.17808	0
GSM2235974	0.986301	1
GSM2235976	4.52055	0
GSM2235979	3.45205	0
GSM2235980	0.493151	1
GSM2235987	2.87671	0
GSM2235997	10.5205	0
GSM2235998	10.0274	0
GSM2235999	7.80822	1
GSM2236001	10.1918	0
GSM2236006	1.9726	1
GSM2236010	3.12329	1
GSM2236013	4.35616	1
GSM2236014	8.63014	1
GSM2236019	7.56164	1
GSM2236020	8.9589	0
GSM2236023	8.87671	0
GSM2236024	8.46575	0
GSM2236028	7.80822	1
GSM2236030	11.3425	0
GSM2236031	11.0137	0
GSM2236033	9.86301	0
GSM2236034	10.0274	0
GSM2236036	3.36986	0
GSM2236039	3.45205	0
GSM2236040	3.0411	0
GSM2236042	3.0411	0
GSM2236043	3.28767	0
GSM2236045	13.2329	0
GSM2236046	2.87671	1
GSM2236047	4.0274	1
GSM2236050	8.30137	0
GSM2236052	9.53425	0
GSM2236053	1.80822	1
GSM2236056	10.5205	0
GSM2236057	3.0411	1
GSM2236059	11.2603	0
GSM2236060	3.0411	1
GSM2236061	10.6027	0
GSM2236064	6.32877	1
GSM2236065	9.78082	0
GSM2236067	1.39726	1
GSM2236068	3.45205	1
GSM2236070	10.1918	0
GSM2236073	1.80822	1
GSM2236074	11.7534	0
GSM2236076	2.87671	0
GSM2236077	3.12329	0
GSM2236079	11.589	0
GSM2236080	1.15068	1
GSM2236086	12.2466	0
GSM2236089	11.8356	0
GSM2236090	2.54795	1
GSM2236092	12.2466	0
GSM2236094	3.0411	1

## Sheet: S3
ID	TGF-β cluster
TCGA_TCGA-BR-8588	A
TCGA_TCGA-HU-8602	A
TCGA_TCGA-VQ-A91S	A
TCGA_TCGA-BR-8365	A
TCGA_TCGA-BR-8682	A
TCGA_TCGA-D7-6524	A
TCGA_TCGA-IN-A7NT	A
TCGA_TCGA-BR-8296	A
TCGA_TCGA-BR-4187	A
TCGA_TCGA-MX-A5UJ	A
TCGA_TCGA-BR-8286	A
TCGA_TCGA-VQ-A8E7	A
TCGA_TCGA-D7-6520	A
TCGA_TCGA-BR-4368	A
TCGA_TCGA-BR-6457	A
TCGA_TCGA-KB-A93G	A
TCGA_TCGA-BR-8367	A
TCGA_TCGA-D7-6521	A
TCGA_TCGA-BR-6454	A
TCGA_TCGA-CD-8524	A
TCGA_TCGA-BR-7723	A
TCGA_TCGA-VQ-A928	A
TCGA_TCGA-BR-7958	A
TCGA_TCGA-CG-4305	A
TCGA_TCGA-CD-A48C	A
TCGA_TCGA-BR-8382	A
TCGA_TCGA-CD-8532	A
TCGA_TCGA-IN-8663	A
TCGA_TCGA-VQ-A91D	A
TCGA_TCGA-VQ-A8PM	A
TCGA_TCGA-CD-8529	A
TCGA_TCGA-BR-A4J9	A
TCGA_TCGA-D7-A6EZ	A
TCGA_TCGA-BR-7717	A
TCGA_TCGA-BR-6452	A
TCGA_TCGA-BR-8592	A
TCGA_TCGA-CG-4476	A
TCGA_TCGA-BR-8297	A
TCGA_TCGA-HU-A4GF	A
TCGA_TCGA-VQ-A91A	A
TCGA_TCGA-CG-5724	A
TCGA_TCGA-BR-4201	A
TCGA_TCGA-FP-A4BF	A
TCGA_TCGA-BR-8380	A
TCGA_TCGA-VQ-A91Q	A
TCGA_TCGA-HF-7134	A
TCGA_TCGA-CG-4441	A
TCGA_TCGA-FP-8631	A
TCGA_TCGA-BR-4279	A
TCGA_TCGA-VQ-A8PQ	A
TCGA_TCGA-B7-A5TN	A
TCGA_TCGA-CD-5803	A
TCGA_TCGA-BR-8284	A
TCGA_TCGA-VQ-A8PD	A
TCGA_TCGA-VQ-A922	A
TCGA_TCGA-FP-8210	A
TCGA_TCGA-BR-8289	A
TCGA_TCGA-HU-A4H3	A
TCGA_TCGA-BR-7716	A
TCGA_TCGA-HU-8608	A
TCGA_TCGA-F1-A72C	A
TCGA_TCGA-BR-7704	A
TCGA_TCGA-EQ-8122	A
TCGA_TCGA-VQ-A91Y	A
TCGA_TCGA-CG-4438	A
TCGA_TCGA-BR-4366	A
TCGA_TCGA-ZQ-A9CR	A
TCGA_TCGA-BR-4357	A
TCGA_TCGA-CG-4440	A
TCGA_TCGA-BR-6802	A
TCGA_TCGA-BR-4370	A
TCGA_TCGA-VQ-A8E2	A
TCGA_TCGA-D7-6818	A
TCGA_TCGA-RD-A8N9	A
TCGA_TCGA-D7-6525	A
TCGA_TCGA-B7-A5TK	A
TCGA_TCGA-BR-7959	A
TCGA_TCGA-CG-4301	A
TCGA_TCGA-BR-8060	A
TCGA_TCGA-BR-8484	A
TCGA_TCGA-BR-6564	A
TCGA_TCGA-BR-8059	A
TCGA_TCGA-CD-8528	A
TCGA_TCGA-BR-8291	A
TCGA_TCGA-BR-8364	A
TCGA_TCGA-BR-8080	A
TCGA_TCGA-IN-8462	A
TCGA_TCGA-F1-6874	A
TCGA_TCGA-CD-A487	A
TCGA_TCGA-BR-4369	A
TCGA_TCGA-D7-6519	A
TCGA_TCGA-F1-6875	A
TCGA_TCGA-FP-7916	A
TCGA_TCGA-VQ-A924	A
TCGA_TCGA-BR-8683	A
TCGA_TCGA-VQ-A8PK	A
TCGA_TCGA-BR-A4J4	A
TCGA_TCGA-D7-6522	A
TCGA_TCGA-D7-6822	A
TCGA_TCGA-BR-6803	A
TCGA_TCGA-BR-6563	A
TCGA_TCGA-BR-6705	A
TCGA_TCGA-BR-8678	A
TCGA_TCGA-CG-4462	A
TCGA_TCGA-RD-A8N5	A
TCGA_TCGA-D7-8578	A
TCGA_TCGA-FP-8209	A
TCGA_TCGA-HU-8610	A
TCGA_TCGA-VQ-AA69	A
TCGA_TCGA-RD-A8N2	A
TCGA_TCGA-BR-8058	A
TCGA_TCGA-VQ-A8PO	A
TCGA_TCGA-CD-5798	A
TCGA_TCGA-BR-7851	A
TCGA_TCGA-BR-8591	A
TCGA_TCGA-BR-8687	A
TCGA_TCGA-MX-A5UG	A
TCGA_TCGA-D7-A4Z0	A
TCGA_TCGA-BR-8590	A
TCGA_TCGA-BR-6565	A
TCGA_TCGA-VQ-A923	A
TCGA_TCGA-D7-A4YU	A
TCGA_TCGA-VQ-AA6K	A
TCGA_TCGA-BR-8679	A
TCGA_TCGA-F1-A448	A
TCGA_TCGA-CD-8535	A
TCGA_TCGA-D7-8574	A
TCGA_TCGA-D7-5577	A
TCGA_TCGA-D7-A748	A
TCGA_TCGA-BR-8373	A
TCGA_TCGA-BR-6852	A
TCGA_TCGA-BR-6458	A
TCGA_TCGA-BR-7196	A
TCGA_TCGA-HJ-7597	A
TCGA_TCGA-HU-A4GQ	A
TCGA_TCGA-BR-4256	A
TCGA_TCGA-BR-6455	A
TCGA_TCGA-BR-4363	A
TCGA_TCGA-VQ-A8P5	A
TCGA_TCGA-VQ-A8PJ	A
TCGA_TCGA-BR-6709	A
TCGA_TCGA-CD-5813	A
TCGA_TCGA-VQ-AA64	A
TCGA_TCGA-HF-7132	A
TCGA_TCGA-CG-4477	A
TCGA_TCGA-IN-AB1X	A
TCGA_TCGA-CD-A489	A
TCGA_TCGA-RD-A8N4	A
TCGA_TCGA-RD-A8N1	A
TCGA_TCGA-CD-8526	A
TCGA_TCGA-BR-7957	A
TCGA_TCGA-RD-A8N6	A
TCGA_TCGA-BR-4191	A
TCGA_TCGA-B7-A5TI	A
TCGA_TCGA-IP-7968	A
TCGA_TCGA-D7-8572	A
TCGA_TCGA-BR-8366	A
TCGA_TCGA-VQ-A8PC	A
TCGA_TCGA-BR-8369	A
TCGA_TCGA-RD-A7BS	A
TCGA_TCGA-BR-A4J5	A
TCGA_TCGA-HF-7133	A
TCGA_TCGA-D7-8575	A
TCGA_TCGA-BR-8485	A
TCGA_TCGA-BR-4361	A
TCGA_TCGA-IN-A7NU	A
TCGA_TCGA-RD-A7BW	A
TCGA_TCGA-D7-8579	A
TCGA_TCGA-BR-8486	A
TCGA_TCGA-VQ-AA68	A
TCGA_TCGA-BR-8677	A
TCGA_TCGA-BR-7707	A
TCGA_TCGA-BR-8384	A
TCGA_TCGA-VQ-A92D	A
TCGA_TCGA-RD-A8MW	A
TCGA_TCGA-BR-4257	A
TCGA_TCGA-CG-4475	A
TCGA_TCGA-VQ-A8PP	A
TCGA_TCGA-HU-8604	A
TCGA_TCGA-BR-6456	A
TCGA_TCGA-BR-7901	A
TCGA_TCGA-MX-A663	A
TCGA_TCGA-VQ-A8PF	A
TCGA_TCGA-BR-7715	A
TCGA_TCGA-BR-4367	A
TCGA_TCGA-BR-8381	A
TCGA_TCGA-FP-7998	A
TCGA_TCGA-CG-4306	A
TCGA_TCGA-VQ-AA6A	A
TCGA_TCGA-BR-8081	A
TCGA_TCGA-VQ-AA6G	A
TCGA_TCGA-BR-8686	A
TCGA_TCGA-VQ-A94O	A
TCGA_TCGA-D7-A6EY	A
TCGA_TCGA-CG-4437	A
TCGA_TCGA-CG-5719	A
TCGA_TCGA-RD-A8NB	A
TCGA_TCGA-BR-A4IV	A
TCGA_TCGA-FP-8099	A
TCGA_TCGA-VQ-A94T	A
TCGA_TCGA-CD-8533	A
TCGA_TCGA-CD-8530	A
TCGA_TCGA-VQ-A8PE	A
TCGA_TCGA-VQ-A94P	A
GSE84437_GSM2235557	A
GSE84437_GSM2235558	A
GSE84437_GSM2235559	A
GSE84437_GSM2235560	A
GSE84437_GSM2235563	A
GSE84437_GSM2235565	A
GSE84437_GSM2235567	A
GSE84437_GSM2235570	A
GSE84437_GSM2235572	A
GSE84437_GSM2235573	A
GSE84437_GSM2235574	A
GSE84437_GSM2235576	A
GSE84437_GSM2235577	A
GSE84437_GSM2235578	A
GSE84437_GSM2235579	A
GSE84437_GSM2235580	A
GSE84437_GSM2235582	A
GSE84437_GSM2235584	A
GSE84437_GSM2235585	A
GSE84437_GSM2235586	A
GSE84437_GSM2235587	A
GSE84437_GSM2235588	A
GSE84437_GSM2235589	A
GSE84437_GSM2235593	A
GSE84437_GSM2235595	A
GSE84437_GSM2235596	A
GSE84437_GSM2235598	A
GSE84437_GSM2235599	A
GSE84437_GSM2235600	A
GSE84437_GSM2235601	A
GSE84437_GSM2235602	A
GSE84437_GSM2235603	A
GSE84437_GSM2235604	A
GSE84437_GSM2235605	A
GSE84437_GSM2235606	A
GSE84437_GSM2235607	A
GSE84437_GSM2235609	A
GSE84437_GSM2235610	A
GSE84437_GSM2235612	A
GSE84437_GSM2235614	A
GSE84437_GSM2235615	A
GSE84437_GSM2235616	A
GSE84437_GSM2235622	A
GSE84437_GSM2235623	A
GSE84437_GSM2235625	A
GSE84437_GSM2235626	A
GSE84437_GSM2235627	A
GSE84437_GSM2235628	A
GSE84437_GSM2235629	A
GSE84437_GSM2235630	A
GSE84437_GSM2235631	A
GSE84437_GSM2235633	A
GSE84437_GSM2235634	A
GSE84437_GSM2235636	A
GSE84437_GSM2235699	A
GSE84437_GSM2235702	A
GSE84437_GSM2235710	A
GSE84437_GSM2235713	A
GSE84437_GSM2235717	A
GSE84437_GSM2235719	A
GSE84437_GSM2235720	A
GSE84437_GSM2235721	A
GSE84437_GSM2235722	A
GSE84437_GSM2235724	A
GSE84437_GSM2235725	A
GSE84437_GSM2235726	A
GSE84437_GSM2235728	A
GSE84437_GSM2235729	A
GSE84437_GSM2235733	A
GSE84437_GSM2235734	A
GSE84437_GSM2235735	A
GSE84437_GSM2235739	A
GSE84437_GSM2235741	A
GSE84437_GSM2235742	A
GSE84437_GSM2235744	A
GSE84437_GSM2235748	A
GSE84437_GSM2235750	A
GSE84437_GSM2235753	A
GSE84437_GSM2235754	A
GSE84437_GSM2235755	A
GSE84437_GSM2235756	A
GSE84437_GSM2235757	A
GSE84437_GSM2235759	A
GSE84437_GSM2235760	A
GSE84437_GSM2235761	A
GSE84437_GSM2235765	A
GSE84437_GSM2235767	A
GSE84437_GSM2235768	A
GSE84437_GSM2235769	A
GSE84437_GSM2235772	A
GSE84437_GSM2235773	A
GSE84437_GSM2235774	A
GSE84437_GSM2235776	A
GSE84437_GSM2235777	A
GSE84437_GSM2235780	A
GSE84437_GSM2235781	A
GSE84437_GSM2235782	A
GSE84437_GSM2235783	A
GSE84437_GSM2235786	A
GSE84437_GSM2235787	A
GSE84437_GSM2235791	A
GSE84437_GSM2235792	A
GSE84437_GSM2235793	A
GSE84437_GSM2235795	A
GSE84437_GSM2235796	A
GSE84437_GSM2235797	A
GSE84437_GSM2235800	A
GSE84437_GSM2235805	A
GSE84437_GSM2235811	A
GSE84437_GSM2235812	A
GSE84437_GSM2235814	A
GSE84437_GSM2235816	A
GSE84437_GSM2235818	A
GSE84437_GSM2235819	A
GSE84437_GSM2235820	A
GSE84437_GSM2235821	A
GSE84437_GSM2235823	A
GSE84437_GSM2235824	A
GSE84437_GSM2235825	A
GSE84437_GSM2235826	A
GSE84437_GSM2235827	A
GSE84437_GSM2235828	A
GSE84437_GSM2235830	A
GSE84437_GSM2235831	A
GSE84437_GSM2235838	A
GSE84437_GSM2235839	A
GSE84437_GSM2235840	A
GSE84437_GSM2235841	A
GSE84437_GSM2235842	A
GSE84437_GSM2235843	A
GSE84437_GSM2235846	A
GSE84437_GSM2235848	A
GSE84437_GSM2235849	A
GSE84437_GSM2235850	A
GSE84437_GSM2235854	A
GSE84437_GSM2235863	A
GSE84437_GSM2235866	A
GSE84437_GSM2235867	A
GSE84437_GSM2235879	A
GSE84437_GSM2235882	A
GSE84437_GSM2235883	A
GSE84437_GSM2235884	A
GSE84437_GSM2235885	A
GSE84437_GSM2235886	A
GSE84437_GSM2235887	A
GSE84437_GSM2235899	A
GSE84437_GSM2235901	A
GSE84437_GSM2235902	A
GSE84437_GSM2235903	A
GSE84437_GSM2235904	A
GSE84437_GSM2235905	A
GSE84437_GSM2235907	A
GSE84437_GSM2235908	A
GSE84437_GSM2235910	A
GSE84437_GSM2235924	A
GSE84437_GSM2235926	A
GSE84437_GSM2235928	A
GSE84437_GSM2235929	A
GSE84437_GSM2235933	A
GSE84437_GSM2235934	A
GSE84437_GSM2235941	A
GSE84437_GSM2235944	A
GSE84437_GSM2235945	A
GSE84437_GSM2235948	A
GSE84437_GSM2235949	A
GSE84437_GSM2235950	A
GSE84437_GSM2235951	A
GSE84437_GSM2235952	A
GSE84437_GSM2235953	A
GSE84437_GSM2235954	A
GSE84437_GSM2235955	A
GSE84437_GSM2235957	A
GSE84437_GSM2235958	A
GSE84437_GSM2235959	A
GSE84437_GSM2235961	A
GSE84437_GSM2235962	A
GSE84437_GSM2235968	A
GSE84437_GSM2235970	A
GSE84437_GSM2235977	A
GSE84437_GSM2235978	A
GSE84437_GSM2235982	A
GSE84437_GSM2235983	A
GSE84437_GSM2235984	A
GSE84437_GSM2235987	A
GSE84437_GSM2235991	A
GSE84437_GSM2235992	A
GSE84437_GSM2235995	A
GSE84437_GSM2235996	A
GSE84437_GSM2235997	A
GSE84437_GSM2235998	A
GSE84437_GSM2235999	A
GSE84437_GSM2236003	A
GSE84437_GSM2236005	A
GSE84437_GSM2236007	A
GSE84437_GSM2236008	A
GSE84437_GSM2236012	A
GSE84437_GSM2236013	A
GSE84437_GSM2236015	A
GSE84437_GSM2236016	A
GSE84437_GSM2236018	A
GSE84437_GSM2236021	A
GSE84437_GSM2236022	A
GSE84437_GSM2236025	A
GSE84437_GSM2236026	A
GSE84437_GSM2236027	A
GSE84437_GSM2236028	A
GSE84437_GSM2236030	A
GSE84437_GSM2236031	A
GSE84437_GSM2236034	A
GSE84437_GSM2236037	A
GSE84437_GSM2236039	A
GSE84437_GSM2236041	A
GSE84437_GSM2236043	A
GSE84437_GSM2236044	A
GSE84437_GSM2236051	A
GSE84437_GSM2236053	A
GSE84437_GSM2236054	A
GSE84437_GSM2236055	A
GSE84437_GSM2236058	A
GSE84437_GSM2236059	A
GSE84437_GSM2236060	A
GSE84437_GSM2236062	A
GSE84437_GSM2236063	A
GSE84437_GSM2236064	A
GSE84437_GSM2236067	A
GSE84437_GSM2236068	A
GSE84437_GSM2236072	A
GSE84437_GSM2236075	A
GSE84437_GSM2236080	A
GSE84437_GSM2236086	A
GSE84437_GSM2236087	A
GSE84437_GSM2236088	A
GSE84437_GSM2236089	A
GSE84437_GSM2236090	A
GSE84437_GSM2236091	A
GSE84437_GSM2236092	A
GSE84437_GSM2236093	A
GSE84437_GSM2236094	A
GSE84437_GSM2236095	A
TCGA_TCGA-VQ-A8DU	B
TCGA_TCGA-HU-A4G9	B
TCGA_TCGA-CD-A4MG	B
TCGA_TCGA-HU-A4GY	B
TCGA_TCGA-D7-5578	B
TCGA_TCGA-CG-4465	B
TCGA_TCGA-CG-5720	B
TCGA_TCGA-CD-A486	B
TCGA_TCGA-CG-5716	B
TCGA_TCGA-RD-A7BT	B
TCGA_TCGA-VQ-A91K	B
TCGA_TCGA-IN-A6RL	B
TCGA_TCGA-R5-A7ZF	B
TCGA_TCGA-CG-4436	B
TCGA_TCGA-BR-8676	B
TCGA_TCGA-D7-A747	B
TCGA_TCGA-BR-A44U	B
TCGA_TCGA-D7-A6F2	B
TCGA_TCGA-CG-4466	B
TCGA_TCGA-VQ-A91X	B
TCGA_TCGA-BR-6801	B
TCGA_TCGA-IN-A6RN	B
TCGA_TCGA-HU-A4GX	B
TCGA_TCGA-IN-AB1V	B
TCGA_TCGA-KB-A6F7	B
TCGA_TCGA-VQ-A91V	B
TCGA_TCGA-CG-4460	B
TCGA_TCGA-B7-A5TJ	B
TCGA_TCGA-IN-A6RS	B
TCGA_TCGA-CD-8527	B
TCGA_TCGA-IN-A6RR	B
TCGA_TCGA-D7-8573	B
TCGA_TCGA-D7-A6F0	B
TCGA_TCGA-FP-A8CX	B
TCGA_TCGA-D7-8570	B
TCGA_TCGA-BR-6453	B
TCGA_TCGA-HU-A4GP	B
TCGA_TCGA-HU-A4H8	B
TCGA_TCGA-VQ-A8E3	B
TCGA_TCGA-KB-A93H	B
TCGA_TCGA-HU-A4GT	B
TCGA_TCGA-VQ-A8PX	B
TCGA_TCGA-IN-A7NR	B
TCGA_TCGA-HU-A4G8	B
TCGA_TCGA-CD-5799	B
TCGA_TCGA-HU-A4H0	B
TCGA_TCGA-FP-7829	B
TCGA_TCGA-IN-A6RJ	B
TCGA_TCGA-VQ-AA6J	B
TCGA_TCGA-CD-5800	B
TCGA_TCGA-CG-4442	B
TCGA_TCGA-VQ-A8E0	B
TCGA_TCGA-BR-8371	B
TCGA_TCGA-VQ-A8PU	B
TCGA_TCGA-VQ-A8PB	B
TCGA_TCGA-RD-A8N0	B
TCGA_TCGA-HU-A4GJ	B
TCGA_TCGA-BR-A4QL	B
TCGA_TCGA-VQ-A8P3	B
TCGA_TCGA-VQ-A91N	B
TCGA_TCGA-CD-A4MH	B
TCGA_TCGA-BR-8690	B
TCGA_TCGA-HU-A4G2	B
TCGA_TCGA-SW-A7EB	B
TCGA_TCGA-RD-A8MV	B
TCGA_TCGA-HU-A4GC	B
TCGA_TCGA-HU-A4GU	B
TCGA_TCGA-F1-6177	B
TCGA_TCGA-BR-6710	B
TCGA_TCGA-D7-6526	B
TCGA_TCGA-KB-A93J	B
TCGA_TCGA-VQ-A91U	B
TCGA_TCGA-VQ-A925	B
TCGA_TCGA-BR-8372	B
TCGA_TCGA-VQ-AA6D	B
TCGA_TCGA-BR-8589	B
TCGA_TCGA-3M-AB46	B
TCGA_TCGA-CG-5734	B
TCGA_TCGA-BR-4294	B
TCGA_TCGA-R5-A7ZE	B
TCGA_TCGA-BR-8483	B
TCGA_TCGA-SW-A7EA	B
TCGA_TCGA-BR-8680	B
TCGA_TCGA-BR-8295	B
TCGA_TCGA-R5-A7ZI	B
TCGA_TCGA-CG-5723	B
TCGA_TCGA-BR-7722	B
TCGA_TCGA-D7-8576	B
TCGA_TCGA-VQ-A91E	B
TCGA_TCGA-CG-4444	B
TCGA_TCGA-D7-A6EV	B
TCGA_TCGA-R5-A805	B
TCGA_TCGA-VQ-A8P2	B
TCGA_TCGA-VQ-A94U	B
TCGA_TCGA-CG-5722	B
TCGA_TCGA-CG-5726	B
TCGA_TCGA-BR-A4J7	B
TCGA_TCGA-ZA-A8F6	B
TCGA_TCGA-IN-A6RI	B
TCGA_TCGA-B7-5818	B
TCGA_TCGA-BR-A4J6	B
TCGA_TCGA-CG-4443	B
TCGA_TCGA-CG-5718	B
TCGA_TCGA-BR-A4PF	B
TCGA_TCGA-VQ-A94R	B
TCGA_TCGA-HU-8249	B
TCGA_TCGA-CG-5725	B
TCGA_TCGA-HU-A4H4	B
TCGA_TCGA-MX-A666	B
TCGA_TCGA-BR-A44T	B
TCGA_TCGA-CG-5717	B
TCGA_TCGA-BR-A4J8	B
TCGA_TCGA-CG-5732	B
TCGA_TCGA-HU-A4G3	B
TCGA_TCGA-CD-5804	B
TCGA_TCGA-CG-5721	B
TCGA_TCGA-BR-6566	B
TCGA_TCGA-HU-8244	B
TCGA_TCGA-FP-A9TM	B
TCGA_TCGA-VQ-A8DT	B
TCGA_TCGA-BR-8487	B
TCGA_TCGA-HU-A4H6	B
TCGA_TCGA-D7-A4YX	B
TCGA_TCGA-BR-A4CS	B
TCGA_TCGA-BR-4280	B
TCGA_TCGA-IN-7808	B
TCGA_TCGA-CD-A48A	B
TCGA_TCGA-D7-6528	B
TCGA_TCGA-BR-6707	B
TCGA_TCGA-BR-8368	B
TCGA_TCGA-HU-A4HD	B
TCGA_TCGA-BR-4267	B
TCGA_TCGA-R5-A7O7	B
TCGA_TCGA-VQ-AA6F	B
TCGA_TCGA-BR-8077	B
TCGA_TCGA-CD-8531	B
TCGA_TCGA-IN-7806	B
TCGA_TCGA-HU-A4H5	B
TCGA_TCGA-HU-A4HB	B
TCGA_TCGA-VQ-A8P8	B
TCGA_TCGA-HU-A4H2	B
TCGA_TCGA-BR-8361	B
TCGA_TCGA-VQ-A91Z	B
TCGA_TCGA-D7-6527	B
TCGA_TCGA-D7-A6EX	B
TCGA_TCGA-VQ-A927	B
TCGA_TCGA-CD-5801	B
TCGA_TCGA-RD-A7C1	B
TCGA_TCGA-BR-A4CR	B
TCGA_TCGA-BR-4371	B
TCGA_TCGA-D7-A74A	B
TCGA_TCGA-BR-4253	B
TCGA_TCGA-VQ-A8DZ	B
TCGA_TCGA-HU-A4GD	B
TCGA_TCGA-VQ-A8DV	B
TCGA_TCGA-VQ-A8PH	B
TCGA_TCGA-R5-A7ZR	B
TCGA_TCGA-HU-8238	B
TCGA_TCGA-FP-8211	B
TCGA_TCGA-BR-7197	B
TCGA_TCGA-FP-7735	B
TCGA_TCGA-HU-A4GH	B
TCGA_TCGA-D7-6815	B
TCGA_TCGA-CD-8525	B
TCGA_TCGA-HF-A5NB	B
TCGA_TCGA-CG-4469	B
TCGA_TCGA-CD-8534	B
GSE84437_GSM2235556	B
GSE84437_GSM2235561	B
GSE84437_GSM2235562	B
GSE84437_GSM2235564	B
GSE84437_GSM2235566	B
GSE84437_GSM2235568	B
GSE84437_GSM2235569	B
GSE84437_GSM2235571	B
GSE84437_GSM2235575	B
GSE84437_GSM2235597	B
GSE84437_GSM2235608	B
GSE84437_GSM2235611	B
GSE84437_GSM2235613	B
GSE84437_GSM2235617	B
GSE84437_GSM2235618	B
GSE84437_GSM2235619	B
GSE84437_GSM2235620	B
GSE84437_GSM2235621	B
GSE84437_GSM2235624	B
GSE84437_GSM2235632	B
GSE84437_GSM2235635	B
GSE84437_GSM2235637	B
GSE84437_GSM2235695	B
GSE84437_GSM2235696	B
GSE84437_GSM2235697	B
GSE84437_GSM2235698	B
GSE84437_GSM2235700	B
GSE84437_GSM2235701	B
GSE84437_GSM2235703	B
GSE84437_GSM2235704	B
GSE84437_GSM2235705	B
GSE84437_GSM2235706	B
GSE84437_GSM2235707	B
GSE84437_GSM2235708	B
GSE84437_GSM2235709	B
GSE84437_GSM2235711	B
GSE84437_GSM2235712	B
GSE84437_GSM2235714	B
GSE84437_GSM2235715	B
GSE84437_GSM2235716	B
GSE84437_GSM2235718	B
GSE84437_GSM2235723	B
GSE84437_GSM2235727	B
GSE84437_GSM2235730	B
GSE84437_GSM2235731	B
GSE84437_GSM2235732	B
GSE84437_GSM2235736	B
GSE84437_GSM2235737	B
GSE84437_GSM2235738	B
GSE84437_GSM2235740	B
GSE84437_GSM2235743	B
GSE84437_GSM2235745	B
GSE84437_GSM2235746	B
GSE84437_GSM2235747	B
GSE84437_GSM2235749	B
GSE84437_GSM2235751	B
GSE84437_GSM2235752	B
GSE84437_GSM2235758	B
GSE84437_GSM2235762	B
GSE84437_GSM2235763	B
GSE84437_GSM2235764	B
GSE84437_GSM2235766	B
GSE84437_GSM2235770	B
GSE84437_GSM2235771	B
GSE84437_GSM2235775	B
GSE84437_GSM2235778	B
GSE84437_GSM2235779	B
GSE84437_GSM2235784	B
GSE84437_GSM2235785	B
GSE84437_GSM2235788	B
GSE84437_GSM2235789	B
GSE84437_GSM2235790	B
GSE84437_GSM2235794	B
GSE84437_GSM2235798	B
GSE84437_GSM2235799	B
GSE84437_GSM2235801	B
GSE84437_GSM2235802	B
GSE84437_GSM2235803	B
GSE84437_GSM2235804	B
GSE84437_GSM2235806	B
GSE84437_GSM2235807	B
GSE84437_GSM2235808	B
GSE84437_GSM2235809	B
GSE84437_GSM2235810	B
GSE84437_GSM2235813	B
GSE84437_GSM2235815	B
GSE84437_GSM2235817	B
GSE84437_GSM2235822	B
GSE84437_GSM2235829	B
GSE84437_GSM2235837	B
GSE84437_GSM2235844	B
GSE84437_GSM2235845	B
GSE84437_GSM2235847	B
GSE84437_GSM2235851	B
GSE84437_GSM2235852	B
GSE84437_GSM2235853	B
GSE84437_GSM2235855	B
GSE84437_GSM2235862	B
GSE84437_GSM2235864	B
GSE84437_GSM2235865	B
GSE84437_GSM2235878	B
GSE84437_GSM2235880	B
GSE84437_GSM2235881	B
GSE84437_GSM2235888	B
GSE84437_GSM2235889	B
GSE84437_GSM2235900	B
GSE84437_GSM2235906	B
GSE84437_GSM2235909	B
GSE84437_GSM2235921	B
GSE84437_GSM2235922	B
GSE84437_GSM2235923	B
GSE84437_GSM2235925	B
GSE84437_GSM2235927	B
GSE84437_GSM2235930	B
GSE84437_GSM2235931	B
GSE84437_GSM2235932	B
GSE84437_GSM2235935	B
GSE84437_GSM2235936	B
GSE84437_GSM2235937	B
GSE84437_GSM2235938	B
GSE84437_GSM2235939	B
GSE84437_GSM2235940	B
GSE84437_GSM2235942	B
GSE84437_GSM2235943	B
GSE84437_GSM2235946	B
GSE84437_GSM2235947	B
GSE84437_GSM2235956	B
GSE84437_GSM2235960	B
GSE84437_GSM2235963	B
GSE84437_GSM2235964	B
GSE84437_GSM2235965	B
GSE84437_GSM2235966	B
GSE84437_GSM2235967	B
GSE84437_GSM2235969	B
GSE84437_GSM2235971	B
GSE84437_GSM2235972	B
GSE84437_GSM2235973	B
GSE84437_GSM2235974	B
GSE84437_GSM2235975	B
GSE84437_GSM2235976	B
GSE84437_GSM2235979	B
GSE84437_GSM2235980	B
GSE84437_GSM2235981	B
GSE84437_GSM2235985	B
GSE84437_GSM2235986	B
GSE84437_GSM2235988	B
GSE84437_GSM2235993	B
GSE84437_GSM2235994	B
GSE84437_GSM2236000	B
GSE84437_GSM2236001	B
GSE84437_GSM2236002	B
GSE84437_GSM2236004	B
GSE84437_GSM2236006	B
GSE84437_GSM2236009	B
GSE84437_GSM2236010	B
GSE84437_GSM2236011	B
GSE84437_GSM2236014	B
GSE84437_GSM2236017	B
GSE84437_GSM2236019	B
GSE84437_GSM2236020	B
GSE84437_GSM2236023	B
GSE84437_GSM2236024	B
GSE84437_GSM2236029	B
GSE84437_GSM2236032	B
GSE84437_GSM2236033	B
GSE84437_GSM2236036	B
GSE84437_GSM2236038	B
GSE84437_GSM2236040	B
GSE84437_GSM2236042	B
GSE84437_GSM2236045	B
GSE84437_GSM2236046	B
GSE84437_GSM2236047	B
GSE84437_GSM2236048	B
GSE84437_GSM2236049	B
GSE84437_GSM2236050	B
GSE84437_GSM2236052	B
GSE84437_GSM2236056	B
GSE84437_GSM2236057	B
GSE84437_GSM2236061	B
GSE84437_GSM2236065	B
GSE84437_GSM2236066	B
GSE84437_GSM2236069	B
GSE84437_GSM2236070	B
GSE84437_GSM2236071	B
GSE84437_GSM2236073	B
GSE84437_GSM2236074	B
GSE84437_GSM2236076	B
GSE84437_GSM2236077	B
GSE84437_GSM2236078	B
GSE84437_GSM2236079	B
GSE84437_GSM2236082	B
GSE84437_GSM2236083	B
GSE84437_GSM2236084	B
GSE84437_GSM2236085	B

## Sheet: S4
Gene
THBS1
TIMP2
RAB31
FNDC1
FAP
CDH11
FRMD6
CRISPLD2
SPARC
COL1A2
VCAN
SULF1
ANGPTL2
COL8A1
GFPT2
AXL
PMP22
COL6A3
PRRX1
GLT8D2
FSTL1
THBS2
C1S
COL12A1
PDGFRB
LRRC32
ANTXR1
BGN
C1R
TIMP3
FBN1
COL5A2
COL3A1
LAMA4
DDR2
EFEMP2
GEM
SPOCK1
SCARF2
EMILIN1
GAS1
COL15A1
COL5A1
LUM
COL6A2
SERPINE1
MXRA8
FBLN2
MMP2
AEBP1
TGFB3
VIM
ITGA11
IGFBP7
CTSK
CALD1
DPYSL3
LAMA2
DCN
PDLIM3
TSHZ3
ITGA5
CD248
COL1A1
SFRP4
NNMT
OLFML2B
MPDZ
LOX
SERPING1
MSRB3
DKK3
MOXD1
COL10A1
PALLD
COL8A2
SRPX2
COL6A1
TGFB1I1
PLXDC2
THY1
DACT1
PCOLCE
GREM1
ACTA2
PODN
IGFBP5
TNS1
JAM3
ISLR
FERMT2
EDNRA
FILIP1L
PMEPA1
LGALS1
RARRES2
CERCAM
TGFBI
CTHRC1
TNC
CLEC11A
KANK2
SFRP2
NDN
HEYL
MN1
CYBRD1
SYT11
MYH10
ROR2
SLIT2
HTRA1
SERPINF1
FBXO32
TMEM119
TAGLN
PDGFRL
IGFBP6
CAV1
IGFBP4
EFEMP1
SPARCL1
MRGPRF
CLIP3
DUSP1
FXYD6
SVEP1
PTGIS
CCDC80
MFAP5
MGP
RGS4
MYL9
SGCE
CAV2
COL14A1
AKAP12
SPON1
TMEM47
CRYAB
RGMA
FBLN1
CFH
HOPX
SRPX
RSPO3
POSTN
THBS4
ELN
DACT3
MXRA5
MFAP4
OMD
MYLK
CACNA1H
PRELP
CYP1B1
SOD3
RERG
CPXM2
NR2F1
C3
GPNMB
TPM2
C14orf132
CNN1
CILP
CHRDL2
SFRP1
SMOC2
F13A1
HSPB7
NEXN
KCNMB1
LMOD1
BARX1
HSPB8
MYH11
HSPB6
MMP11
OGN
COMP
SCRG1
KCNMA1
FHL1
PGM5
HAND2
RBPMS2
SORBS1
SYNPO2
COL11A1
FLNC
PLN
ACTG2
APOD
DES
TCEAL2
C7
CST1
H19
MMP7
KRT17

## Sheet: S5
id	HR	HR.95L	HR.95H	pvalue
THBS1	1.1923	1.09753	1.29526	3.15242e-05
TIMP2	1.26421	1.14099	1.40075	7.44479e-06
RAB31	1.2369	1.10912	1.37941	0.00013263
FNDC1	1.12135	1.05466	1.19225	0.000250863
FAP	1.19433	1.0908	1.30769	0.000123741
CDH11	1.1743	1.06594	1.29367	0.00114347
FRMD6	1.2838	1.1518	1.43093	6.39737e-06
CRISPLD2	1.17264	1.0622	1.29456	0.00160198
SPARC	1.23963	1.12731	1.36315	9.3064e-06
COL1A2	1.17131	1.07646	1.27451	0.00024241
VCAN	1.19288	1.08834	1.30745	0.00016379
SULF1	1.12017	1.04214	1.20404	0.00206821
ANGPTL2	1.17529	1.07914	1.28002	0.000208209
COL8A1	1.19268	1.10529	1.28699	5.67603e-06
GFPT2	1.13324	1.02587	1.25186	0.0137837
AXL	1.23558	1.10364	1.38329	0.000241132
PMP22	1.17132	1.04948	1.30729	0.00477445
COL6A3	1.18642	1.07913	1.30439	0.000408405
PRRX1	1.16344	1.06302	1.27335	0.0010124
GLT8D2	1.19696	1.07848	1.32844	0.000722921
FSTL1	1.23667	1.11532	1.37122	5.54829e-05
THBS2	1.14321	1.06501	1.22715	0.000213726
C1S	1.15285	1.0523	1.26301	0.00225171
COL12A1	1.14314	1.0461	1.24917	0.00311815
PDGFRB	1.22093	1.1016	1.35319	0.00014239
LRRC32	1.22743	1.11159	1.35535	5.09125e-05
ANTXR1	1.22985	1.11768	1.35328	2.23622e-05
BGN	1.24371	1.12624	1.37343	1.64336e-05
C1R	1.12977	1.03253	1.23617	0.00788165
TIMP3	1.14441	1.05287	1.24389	0.00151713
FBN1	1.19927	1.08131	1.33011	0.000582566
COL5A2	1.19733	1.08314	1.32356	0.000428878
COL3A1	1.17373	1.0741	1.28261	0.000400939
LAMA4	1.29106	1.15167	1.44731	1.17246e-05
DDR2	1.19629	1.09534	1.30653	6.75695e-05
EFEMP2	1.20464	1.08525	1.33718	0.000472158
GEM	1.21082	1.09695	1.33652	0.000146863
SPOCK1	1.15692	1.07672	1.24309	6.98828e-05
SCARF2	1.18688	1.06811	1.31885	0.00144893
EMILIN1	1.12665	1.03513	1.22627	0.00580549
GAS1	1.13394	1.05638	1.21718	0.00050608
COL15A1	1.17753	1.07071	1.295	0.000756661
COL5A1	1.13601	1.03837	1.24283	0.00541709
LUM	1.1725	1.07523	1.27857	0.000316295
COL6A2	1.1532	1.05709	1.25805	0.00132568
SERPINE1	1.18087	1.09473	1.27379	1.69478e-05
MXRA8	1.14649	1.04461	1.2583	0.00398644
FBLN2	1.15537	1.06903	1.24868	0.000268
MMP2	1.1175	1.01796	1.22677	0.0195992
AEBP1	1.1913	1.09769	1.29289	2.76367e-05
TGFB3	1.23025	1.11402	1.35862	4.27127e-05
VIM	1.22134	1.08185	1.37881	0.00123184
ITGA11	1.12665	1.02339	1.24032	0.0150456
IGFBP7	1.27095	1.14588	1.40967	5.7216e-06
CTSK	1.15884	1.05729	1.27014	0.00162983
CALD1	1.19847	1.10884	1.29536	4.99983e-06
DPYSL3	1.16498	1.08509	1.25075	2.51817e-05
LAMA2	1.22692	1.10771	1.35895	8.79337e-05
DCN	1.1646	1.06936	1.26833	0.000464551
PDLIM3	1.15392	1.07929	1.23371	2.71043e-05
TSHZ3	1.19733	1.07702	1.33109	0.000858473
ITGA5	1.1731	1.0661	1.29085	0.00106973
CD248	1.13796	1.03055	1.25656	0.0106211
COL1A1	1.1168	1.03649	1.20333	0.00371871
SFRP4	1.10823	1.05035	1.16931	0.000173603
NNMT	1.22325	1.11489	1.34214	2.06124e-05
OLFML2B	1.18591	1.08241	1.29931	0.000252646
MPDZ	1.24248	1.12156	1.37644	3.2395e-05
LOX	1.19704	1.08918	1.31559	0.000189205
SERPING1	1.10447	1.0081	1.21006	0.032921
MSRB3	1.17879	1.09708	1.2666	7.20415e-06
DKK3	1.25368	1.12311	1.39944	5.60298e-05
MOXD1	1.20193	1.09817	1.31548	6.52286e-05
COL10A1	1.12562	1.06393	1.19088	3.86845e-05
PALLD	1.17371	1.06922	1.28841	0.000760639
COL8A2	1.23966	1.11557	1.37755	6.5417e-05
SRPX2	1.30587	1.17123	1.45599	1.53369e-06
COL6A1	1.13963	1.03914	1.24983	0.00551524
TGFB1I1	1.22312	1.11525	1.34142	1.90552e-05
PLXDC2	1.13719	1.02678	1.25947	0.0136193
THY1	1.20428	1.09011	1.33042	0.000254614
DACT1	1.24883	1.1274	1.38334	2.06637e-05
PCOLCE	1.14086	1.04076	1.25059	0.00491315
GREM1	1.15639	1.08475	1.23276	8.45656e-06
ACTA2	1.19815	1.10455	1.29968	1.32356e-05
PODN	1.14685	1.06996	1.22928	0.000109078
IGFBP5	1.17635	1.07324	1.28937	0.000520381
TNS1	1.17183	1.07918	1.27245	0.000161278
JAM3	1.22444	1.11694	1.34228	1.56815e-05
ISLR	1.18481	1.09248	1.28494	4.1909e-05
FERMT2	1.22482	1.12436	1.33426	3.41191e-06
EDNRA	1.26798	1.14854	1.39983	2.55436e-06
FILIP1L	1.18027	1.06614	1.30663	0.00140185
PMEPA1	1.16892	1.07292	1.27351	0.000357462
LGALS1	1.25429	1.12594	1.39726	3.89561e-05
RARRES2	1.17543	1.06634	1.29567	0.00114347
CERCAM	1.17604	1.06331	1.30072	0.00161102
TGFBI	1.18905	1.07584	1.31418	0.00069395
CTHRC1	1.17718	1.08754	1.2742	5.42095e-05
TNC	1.15763	1.08133	1.23932	2.58225e-05
CLEC11A	1.16071	1.05589	1.27595	0.00202796
KANK2	1.16002	1.06044	1.26895	0.00118948
SFRP2	1.11083	1.05908	1.16512	1.57549e-05
NDN	1.14541	1.05315	1.24575	0.00153153
HEYL	1.28375	1.16973	1.40889	1.41394e-07
MN1	1.18088	1.08498	1.28527	0.000119534
CYBRD1	1.16456	1.07467	1.26198	0.000201724
SYT11	1.12358	1.01977	1.23797	0.0184875
MYH10	1.1472	1.04565	1.2586	0.00368405
ROR2	1.14254	1.04514	1.24901	0.00337685
SLIT2	1.15176	1.0591	1.25253	0.000961315
HTRA1	1.28857	1.16094	1.43022	1.89459e-06
SERPINF1	1.1412	1.04987	1.24047	0.00191156
FBXO32	1.17745	1.07752	1.28665	0.000306147
TMEM119	1.10465	1.01798	1.1987	0.0169633
TAGLN	1.18022	1.10403	1.26166	1.13536e-06
PDGFRL	1.21108	1.11085	1.32034	1.3907e-05
IGFBP6	1.20132	1.0986	1.31365	5.77311e-05
CAV1	1.20377	1.10863	1.30706	1.00945e-05
IGFBP4	1.16738	1.0731	1.26994	0.000315883
EFEMP1	1.13821	1.05778	1.22476	0.000535667
SPARCL1	1.1602	1.08277	1.24316	2.47951e-05
MRGPRF	1.13837	1.06471	1.21713	0.000146463
CLIP3	1.17854	1.08819	1.27639	5.41448e-05
DUSP1	1.21797	1.10258	1.34543	0.000103204
FXYD6	1.17282	1.07824	1.2757	0.000202442
SVEP1	1.16151	1.07179	1.25875	0.000262139
PTGIS	1.07753	1.00898	1.15074	0.0259754
CCDC80	1.12068	1.0364	1.21182	0.00428613
MFAP5	1.11005	1.03484	1.19072	0.00353722
MGP	1.14864	1.07927	1.22247	1.30097e-05
RGS4	1.21626	1.116	1.32553	8.18686e-06
MYL9	1.15178	1.08611	1.22141	2.3843e-06
SGCE	1.27323	1.16155	1.39566	2.51008e-07
CAV2	1.22133	1.11275	1.3405	2.56494e-05
COL14A1	1.11875	1.0394	1.20417	0.00279619
AKAP12	1.17138	1.07468	1.27679	0.000320449
SPON1	1.12541	1.0567	1.19859	0.000237023
TMEM47	1.18802	1.08548	1.30026	0.000183357
CRYAB	1.17763	1.10231	1.25811	1.24641e-06
RGMA	1.12117	1.05529	1.19115	0.000214079
FBLN1	1.11222	1.04216	1.18699	0.00135556
CFH	1.13013	1.03665	1.23205	0.00548742
HOPX	1.17792	1.08205	1.28227	0.000156321
SRPX	1.13572	1.0587	1.21835	0.000382181
RSPO3	1.13753	1.05649	1.2248	0.000632887
POSTN	1.11115	1.02727	1.20189	0.00849498
THBS4	1.08959	1.04198	1.13938	0.000167268
ELN	1.18518	1.09061	1.28796	6.22355e-05
DACT3	1.16462	1.08233	1.25316	4.58015e-05
MXRA5	1.12197	1.02466	1.22851	0.0129106
MFAP4	1.10462	1.03769	1.17588	0.00180905
OMD	1.16134	1.08002	1.2488	5.39004e-05
MYLK	1.13559	1.07082	1.20428	2.19959e-05
CACNA1H	1.14567	1.0645	1.23304	0.000286811
PRELP	1.12301	1.04501	1.20682	0.00158409
CYP1B1	1.1218	1.05184	1.1964	0.00046804
SOD3	1.15777	1.06799	1.25509	0.000374567
RERG	1.18101	1.09038	1.27917	4.42323e-05
CPXM2	1.12256	1.05142	1.19852	0.000538535
NR2F1	1.17015	1.07722	1.2711	0.000197888
TPM2	1.18709	1.10511	1.27515	2.63796e-06
C14orf132	1.18012	1.08773	1.28036	6.84192e-05
CNN1	1.10071	1.05553	1.14781	7.20224e-06
CILP	1.1037	1.03342	1.17876	0.00328974
CHRDL2	1.12002	1.05713	1.18665	0.000121005
SFRP1	1.0928	1.03527	1.15352	0.00129789
SMOC2	1.11566	1.04874	1.18685	0.00052467
F13A1	1.08076	1.00185	1.16588	0.0446579
HSPB7	1.12382	1.06479	1.18611	2.23e-05
NEXN	1.11381	1.03489	1.19875	0.00404706
KCNMB1	1.11257	1.04765	1.18152	0.00050631
LMOD1	1.11827	1.05938	1.18043	5.1246e-05
BARX1	1.11035	1.04438	1.1805	0.000809917
HSPB8	1.14173	1.07304	1.21483	2.83116e-05
MYH11	1.09663	1.04934	1.14604	4.10104e-05
HSPB6	1.09482	1.04756	1.14421	5.72878e-05
MMP11	1.12601	1.05914	1.19709	0.000145041
OGN	1.0954	1.03827	1.15568	0.000855906
COMP	1.08148	1.02151	1.14497	0.00712229
SCRG1	1.13978	1.07775	1.20539	4.60493e-06
KCNMA1	1.1266	1.05332	1.20497	0.000512909
FHL1	1.12423	1.06075	1.19151	7.85925e-05
PGM5	1.09875	1.03884	1.16212	0.000995672
HAND2	1.08885	1.02235	1.15967	0.00811186
RBPMS2	1.14461	1.07855	1.2147	8.4483e-06
SORBS1	1.12999	1.05704	1.20797	0.000331748
SYNPO2	1.10594	1.04896	1.16601	0.000190451
FLNC	1.10714	1.05053	1.1668	0.000144045
PLN	1.13356	1.065	1.20653	8.20216e-05
ACTG2	1.10374	1.054	1.15583	2.72389e-05
APOD	1.1207	1.06854	1.17541	2.78047e-06
DES	1.07861	1.04177	1.11675	1.97275e-05
TCEAL2	1.13115	1.0683	1.19769	2.38751e-05
C7	1.10081	1.04848	1.15575	0.000111166
CST1	1.04931	1.00122	1.09972	0.0443431
H19	1.0666	1.01847	1.11701	0.00620628
MMP7	1.08091	1.03434	1.12957	0.000534582
KRT17	1.08192	1.03705	1.12873	0.000269125

## Sheet: S6
ID	geneCluster
TCGA_TCGA-BR-8588	A
TCGA_TCGA-VQ-A8DU	B
TCGA_TCGA-HU-A4G9	C
TCGA_TCGA-CD-A4MG	B
TCGA_TCGA-HU-8602	C
TCGA_TCGA-VQ-A91S	C
TCGA_TCGA-HU-A4GY	B
TCGA_TCGA-BR-8365	A
TCGA_TCGA-D7-5578	B
TCGA_TCGA-BR-8682	A
TCGA_TCGA-CG-4465	B
TCGA_TCGA-CG-5720	B
TCGA_TCGA-D7-6524	A
TCGA_TCGA-CD-A486	B
TCGA_TCGA-CG-5716	C
TCGA_TCGA-RD-A7BT	C
TCGA_TCGA-IN-A7NT	B
TCGA_TCGA-BR-8296	B
TCGA_TCGA-BR-4187	A
TCGA_TCGA-VQ-A91K	B
TCGA_TCGA-IN-A6RL	C
TCGA_TCGA-MX-A5UJ	A
TCGA_TCGA-BR-8286	B
TCGA_TCGA-R5-A7ZF	C
TCGA_TCGA-VQ-A8E7	B
TCGA_TCGA-CG-4436	C
TCGA_TCGA-D7-6520	B
TCGA_TCGA-BR-4368	A
TCGA_TCGA-BR-8676	C
TCGA_TCGA-BR-6457	A
TCGA_TCGA-D7-A747	A
TCGA_TCGA-BR-A44U	B
TCGA_TCGA-KB-A93G	A
TCGA_TCGA-BR-8367	A
TCGA_TCGA-D7-A6F2	B
TCGA_TCGA-D7-6521	B
TCGA_TCGA-BR-6454	B
TCGA_TCGA-CG-4466	C
TCGA_TCGA-CD-8524	B
TCGA_TCGA-BR-7723	B
TCGA_TCGA-VQ-A91X	C
TCGA_TCGA-BR-6801	B
TCGA_TCGA-IN-A6RN	C
TCGA_TCGA-VQ-A928	B
TCGA_TCGA-BR-7958	B
TCGA_TCGA-CG-4305	B
TCGA_TCGA-CD-A48C	B
TCGA_TCGA-HU-A4GX	C
TCGA_TCGA-BR-8382	B
TCGA_TCGA-IN-AB1V	C
TCGA_TCGA-CD-8532	B
TCGA_TCGA-IN-8663	B
TCGA_TCGA-VQ-A91D	B
TCGA_TCGA-KB-A6F7	C
TCGA_TCGA-VQ-A91V	C
TCGA_TCGA-VQ-A8PM	B
TCGA_TCGA-CD-8529	B
TCGA_TCGA-CG-4460	B
TCGA_TCGA-BR-A4J9	A
TCGA_TCGA-B7-A5TJ	B
TCGA_TCGA-IN-A6RS	C
TCGA_TCGA-D7-A6EZ	B
TCGA_TCGA-BR-7717	B
TCGA_TCGA-CD-8527	B
TCGA_TCGA-IN-A6RR	C
TCGA_TCGA-BR-6452	B
TCGA_TCGA-BR-8592	A
TCGA_TCGA-D7-8573	C
TCGA_TCGA-D7-A6F0	B
TCGA_TCGA-FP-A8CX	C
TCGA_TCGA-D7-8570	B
TCGA_TCGA-BR-6453	B
TCGA_TCGA-HU-A4GP	C
TCGA_TCGA-HU-A4H8	C
TCGA_TCGA-VQ-A8E3	C
TCGA_TCGA-KB-A93H	C
TCGA_TCGA-CG-4476	A
TCGA_TCGA-BR-8297	A
TCGA_TCGA-HU-A4GF	C
TCGA_TCGA-HU-A4GT	C
TCGA_TCGA-VQ-A91A	B
TCGA_TCGA-VQ-A8PX	C
TCGA_TCGA-IN-A7NR	B
TCGA_TCGA-HU-A4G8	C
TCGA_TCGA-CG-5724	B
TCGA_TCGA-BR-4201	A
TCGA_TCGA-CD-5799	B
TCGA_TCGA-HU-A4H0	C
TCGA_TCGA-FP-A4BF	B
TCGA_TCGA-BR-8380	A
TCGA_TCGA-VQ-A91Q	B
TCGA_TCGA-FP-7829	B
TCGA_TCGA-HF-7134	C
TCGA_TCGA-CG-4441	B
TCGA_TCGA-FP-8631	B
TCGA_TCGA-BR-4279	A
TCGA_TCGA-IN-A6RJ	C
TCGA_TCGA-VQ-AA6J	B
TCGA_TCGA-CD-5800	B
TCGA_TCGA-CG-4442	C
TCGA_TCGA-VQ-A8PQ	B
TCGA_TCGA-B7-A5TN	B
TCGA_TCGA-VQ-A8E0	C
TCGA_TCGA-CD-5803	A
TCGA_TCGA-BR-8371	A
TCGA_TCGA-VQ-A8PU	C
TCGA_TCGA-BR-8284	A
TCGA_TCGA-VQ-A8PD	B
TCGA_TCGA-VQ-A922	B
TCGA_TCGA-VQ-A8PB	B
TCGA_TCGA-FP-8210	A
TCGA_TCGA-RD-A8N0	B
TCGA_TCGA-BR-8289	A
TCGA_TCGA-HU-A4GJ	C
TCGA_TCGA-HU-A4H3	C
TCGA_TCGA-BR-A4QL	C
TCGA_TCGA-BR-7716	B
TCGA_TCGA-HU-8608	C
TCGA_TCGA-F1-A72C	B
TCGA_TCGA-VQ-A8P3	B
TCGA_TCGA-BR-7704	B
TCGA_TCGA-VQ-A91N	C
TCGA_TCGA-CD-A4MH	C
TCGA_TCGA-EQ-8122	A
TCGA_TCGA-VQ-A91Y	A
TCGA_TCGA-CG-4438	B
TCGA_TCGA-BR-4366	B
TCGA_TCGA-ZQ-A9CR	B
TCGA_TCGA-BR-8690	B
TCGA_TCGA-BR-4357	B
TCGA_TCGA-CG-4440	C
TCGA_TCGA-BR-6802	B
TCGA_TCGA-BR-4370	A
TCGA_TCGA-VQ-A8E2	A
TCGA_TCGA-D7-6818	A
TCGA_TCGA-RD-A8N9	A
TCGA_TCGA-D7-6525	B
TCGA_TCGA-HU-A4G2	C
TCGA_TCGA-B7-A5TK	A
TCGA_TCGA-SW-A7EB	C
TCGA_TCGA-BR-7959	A
TCGA_TCGA-CG-4301	B
TCGA_TCGA-BR-8060	A
TCGA_TCGA-RD-A8MV	C
TCGA_TCGA-BR-8484	B
TCGA_TCGA-HU-A4GC	B
TCGA_TCGA-BR-6564	A
TCGA_TCGA-HU-A4GU	C
TCGA_TCGA-BR-8059	A
TCGA_TCGA-F1-6177	C
TCGA_TCGA-CD-8528	B
TCGA_TCGA-BR-6710	C
TCGA_TCGA-BR-8291	A
TCGA_TCGA-D7-6526	B
TCGA_TCGA-BR-8364	A
TCGA_TCGA-KB-A93J	C
TCGA_TCGA-BR-8080	A
TCGA_TCGA-IN-8462	B
TCGA_TCGA-F1-6874	B
TCGA_TCGA-CD-A487	B
TCGA_TCGA-BR-4369	B
TCGA_TCGA-D7-6519	B
TCGA_TCGA-VQ-A91U	C
TCGA_TCGA-VQ-A925	C
TCGA_TCGA-BR-8372	B
TCGA_TCGA-F1-6875	C
TCGA_TCGA-FP-7916	A
TCGA_TCGA-VQ-AA6D	C
TCGA_TCGA-BR-8589	C
TCGA_TCGA-3M-AB46	C
TCGA_TCGA-CG-5734	C
TCGA_TCGA-BR-4294	C
TCGA_TCGA-VQ-A924	B
TCGA_TCGA-BR-8683	A
TCGA_TCGA-VQ-A8PK	B
TCGA_TCGA-BR-A4J4	B
TCGA_TCGA-R5-A7ZE	C
TCGA_TCGA-D7-6522	A
TCGA_TCGA-D7-6822	B
TCGA_TCGA-BR-6803	A
TCGA_TCGA-BR-8483	B
TCGA_TCGA-BR-6563	A
TCGA_TCGA-SW-A7EA	B
TCGA_TCGA-BR-6705	A
TCGA_TCGA-BR-8678	B
TCGA_TCGA-BR-8680	C
TCGA_TCGA-CG-4462	A
TCGA_TCGA-RD-A8N5	B
TCGA_TCGA-BR-8295	C
TCGA_TCGA-D7-8578	A
TCGA_TCGA-R5-A7ZI	C
TCGA_TCGA-FP-8209	A
TCGA_TCGA-HU-8610	B
TCGA_TCGA-VQ-AA69	C
TCGA_TCGA-CG-5723	B
TCGA_TCGA-RD-A8N2	A
TCGA_TCGA-BR-7722	B
TCGA_TCGA-D7-8576	B
TCGA_TCGA-BR-8058	B
TCGA_TCGA-VQ-A91E	C
TCGA_TCGA-VQ-A8PO	B
TCGA_TCGA-CG-4444	B
TCGA_TCGA-CD-5798	A
TCGA_TCGA-BR-7851	B
TCGA_TCGA-BR-8591	B
TCGA_TCGA-D7-A6EV	C
TCGA_TCGA-R5-A805	B
TCGA_TCGA-VQ-A8P2	C
TCGA_TCGA-BR-8687	B
TCGA_TCGA-MX-A5UG	A
TCGA_TCGA-VQ-A94U	A
TCGA_TCGA-D7-A4Z0	B
TCGA_TCGA-BR-8590	A
TCGA_TCGA-BR-6565	A
TCGA_TCGA-VQ-A923	B
TCGA_TCGA-D7-A4YU	A
TCGA_TCGA-VQ-AA6K	B
TCGA_TCGA-BR-8679	B
TCGA_TCGA-F1-A448	B
TCGA_TCGA-CD-8535	B
TCGA_TCGA-D7-8574	A
TCGA_TCGA-D7-5577	C
TCGA_TCGA-CG-5722	B
TCGA_TCGA-CG-5726	C
TCGA_TCGA-D7-A748	B
TCGA_TCGA-BR-8373	A
TCGA_TCGA-BR-A4J7	A
TCGA_TCGA-BR-6852	B
TCGA_TCGA-BR-6458	B
TCGA_TCGA-ZA-A8F6	A
TCGA_TCGA-BR-7196	A
TCGA_TCGA-IN-A6RI	C
TCGA_TCGA-HJ-7597	C
TCGA_TCGA-HU-A4GQ	A
TCGA_TCGA-B7-5818	C
TCGA_TCGA-BR-4256	A
TCGA_TCGA-BR-A4J6	B
TCGA_TCGA-CG-4443	C
TCGA_TCGA-CG-5718	C
TCGA_TCGA-BR-6455	B
TCGA_TCGA-BR-4363	B
TCGA_TCGA-VQ-A8P5	B
TCGA_TCGA-BR-A4PF	C
TCGA_TCGA-VQ-A94R	B
TCGA_TCGA-HU-8249	C
TCGA_TCGA-CG-5725	C
TCGA_TCGA-HU-A4H4	C
TCGA_TCGA-VQ-A8PJ	C
TCGA_TCGA-BR-6709	B
TCGA_TCGA-MX-A666	C
TCGA_TCGA-BR-A44T	A
TCGA_TCGA-CD-5813	A
TCGA_TCGA-VQ-AA64	B
TCGA_TCGA-HF-7132	B
TCGA_TCGA-CG-5717	B
TCGA_TCGA-BR-A4J8	A
TCGA_TCGA-CG-5732	C
TCGA_TCGA-CG-4477	B
TCGA_TCGA-HU-A4G3	C
TCGA_TCGA-IN-AB1X	C
TCGA_TCGA-CD-5804	B
TCGA_TCGA-CG-5721	B
TCGA_TCGA-CD-A489	A
TCGA_TCGA-RD-A8N4	A
TCGA_TCGA-BR-6566	B
TCGA_TCGA-HU-8244	C
TCGA_TCGA-FP-A9TM	C
TCGA_TCGA-RD-A8N1	B
TCGA_TCGA-VQ-A8DT	C
TCGA_TCGA-BR-8487	C
TCGA_TCGA-CD-8526	B
TCGA_TCGA-HU-A4H6	C
TCGA_TCGA-BR-7957	A
TCGA_TCGA-RD-A8N6	A
TCGA_TCGA-D7-A4YX	C
TCGA_TCGA-BR-A4CS	C
TCGA_TCGA-BR-4191	B
TCGA_TCGA-B7-A5TI	B
TCGA_TCGA-IP-7968	B
TCGA_TCGA-BR-4280	C
TCGA_TCGA-IN-7808	C
TCGA_TCGA-D7-8572	A
TCGA_TCGA-BR-8366	B
TCGA_TCGA-CD-A48A	B
TCGA_TCGA-VQ-A8PC	B
TCGA_TCGA-D7-6528	C
TCGA_TCGA-BR-6707	B
TCGA_TCGA-BR-8368	C
TCGA_TCGA-HU-A4HD	B
TCGA_TCGA-BR-8369	A
TCGA_TCGA-BR-4267	C
TCGA_TCGA-R5-A7O7	C
TCGA_TCGA-RD-A7BS	B
TCGA_TCGA-BR-A4J5	A
TCGA_TCGA-VQ-AA6F	C
TCGA_TCGA-HF-7133	B
TCGA_TCGA-D7-8575	B
TCGA_TCGA-BR-8077	C
TCGA_TCGA-CD-8531	B
TCGA_TCGA-IN-7806	B
TCGA_TCGA-BR-8485	B
TCGA_TCGA-BR-4361	B
TCGA_TCGA-IN-A7NU	B
TCGA_TCGA-HU-A4H5	C
TCGA_TCGA-RD-A7BW	A
TCGA_TCGA-D7-8579	A
TCGA_TCGA-BR-8486	B
TCGA_TCGA-VQ-AA68	C
TCGA_TCGA-BR-8677	A
TCGA_TCGA-HU-A4HB	C
TCGA_TCGA-BR-7707	B
TCGA_TCGA-VQ-A8P8	B
TCGA_TCGA-BR-8384	A
TCGA_TCGA-VQ-A92D	B
TCGA_TCGA-HU-A4H2	C
TCGA_TCGA-BR-8361	C
TCGA_TCGA-VQ-A91Z	C
TCGA_TCGA-D7-6527	C
TCGA_TCGA-RD-A8MW	B
TCGA_TCGA-D7-A6EX	B
TCGA_TCGA-VQ-A927	C
TCGA_TCGA-BR-4257	B
TCGA_TCGA-CG-4475	A
TCGA_TCGA-CD-5801	C
TCGA_TCGA-VQ-A8PP	B
TCGA_TCGA-RD-A7C1	C
TCGA_TCGA-HU-8604	B
TCGA_TCGA-BR-6456	A
TCGA_TCGA-BR-A4CR	C
TCGA_TCGA-BR-7901	A
TCGA_TCGA-BR-4371	C
TCGA_TCGA-MX-A663	A
TCGA_TCGA-VQ-A8PF	B
TCGA_TCGA-BR-7715	B
TCGA_TCGA-BR-4367	B
TCGA_TCGA-D7-A74A	C
TCGA_TCGA-BR-4253	C
TCGA_TCGA-BR-8381	B
TCGA_TCGA-FP-7998	A
TCGA_TCGA-VQ-A8DZ	B
TCGA_TCGA-HU-A4GD	C
TCGA_TCGA-VQ-A8DV	C
TCGA_TCGA-CG-4306	B
TCGA_TCGA-VQ-A8PH	C
TCGA_TCGA-R5-A7ZR	C
TCGA_TCGA-HU-8238	C
TCGA_TCGA-VQ-AA6A	C
TCGA_TCGA-BR-8081	B
TCGA_TCGA-VQ-AA6G	C
TCGA_TCGA-BR-8686	A
TCGA_TCGA-VQ-A94O	C
TCGA_TCGA-FP-8211	C
TCGA_TCGA-BR-7197	B
TCGA_TCGA-FP-7735	C
TCGA_TCGA-D7-A6EY	B
TCGA_TCGA-HU-A4GH	C
TCGA_TCGA-CG-4437	B
TCGA_TCGA-D7-6815	B
TCGA_TCGA-CD-8525	B
TCGA_TCGA-CG-5719	A
TCGA_TCGA-RD-A8NB	A
TCGA_TCGA-BR-A4IV	A
TCGA_TCGA-HF-A5NB	C
TCGA_TCGA-FP-8099	B
TCGA_TCGA-VQ-A94T	C
TCGA_TCGA-CD-8533	B
TCGA_TCGA-CD-8530	A
TCGA_TCGA-CG-4469	C
TCGA_TCGA-VQ-A8PE	B
TCGA_TCGA-CD-8534	B
TCGA_TCGA-VQ-A94P	A
GSE84437_GSM2235556	B
GSE84437_GSM2235557	B
GSE84437_GSM2235558	A
GSE84437_GSM2235559	B
GSE84437_GSM2235560	A
GSE84437_GSM2235561	A
GSE84437_GSM2235562	B
GSE84437_GSM2235563	B
GSE84437_GSM2235564	C
GSE84437_GSM2235565	A
GSE84437_GSM2235566	B
GSE84437_GSM2235567	A
GSE84437_GSM2235568	C
GSE84437_GSM2235569	C
GSE84437_GSM2235570	B
GSE84437_GSM2235571	B
GSE84437_GSM2235572	A
GSE84437_GSM2235573	B
GSE84437_GSM2235574	A
GSE84437_GSM2235575	C
GSE84437_GSM2235576	C
GSE84437_GSM2235577	A
GSE84437_GSM2235578	B
GSE84437_GSM2235579	A
GSE84437_GSM2235580	A
GSE84437_GSM2235582	B
GSE84437_GSM2235584	B
GSE84437_GSM2235585	B
GSE84437_GSM2235586	A
GSE84437_GSM2235587	B
GSE84437_GSM2235588	A
GSE84437_GSM2235589	B
GSE84437_GSM2235593	C
GSE84437_GSM2235595	B
GSE84437_GSM2235596	B
GSE84437_GSM2235597	C
GSE84437_GSM2235598	B
GSE84437_GSM2235599	B
GSE84437_GSM2235600	B
GSE84437_GSM2235601	A
GSE84437_GSM2235602	A
GSE84437_GSM2235603	B
GSE84437_GSM2235604	B
GSE84437_GSM2235605	A
GSE84437_GSM2235606	A
GSE84437_GSM2235607	B
GSE84437_GSM2235608	C
GSE84437_GSM2235609	A
GSE84437_GSM2235610	A
GSE84437_GSM2235611	B
GSE84437_GSM2235612	A
GSE84437_GSM2235613	C
GSE84437_GSM2235614	B
GSE84437_GSM2235615	A
GSE84437_GSM2235616	B
GSE84437_GSM2235617	B
GSE84437_GSM2235618	C
GSE84437_GSM2235619	B
GSE84437_GSM2235620	B
GSE84437_GSM2235621	B
GSE84437_GSM2235622	A
GSE84437_GSM2235623	C
GSE84437_GSM2235624	B
GSE84437_GSM2235625	A
GSE84437_GSM2235626	A
GSE84437_GSM2235627	B
GSE84437_GSM2235628	A
GSE84437_GSM2235629	A
GSE84437_GSM2235630	A
GSE84437_GSM2235631	A
GSE84437_GSM2235632	B
GSE84437_GSM2235633	A
GSE84437_GSM2235634	B
GSE84437_GSM2235635	C
GSE84437_GSM2235636	A
GSE84437_GSM2235637	C
GSE84437_GSM2235695	C
GSE84437_GSM2235696	C
GSE84437_GSM2235697	C
GSE84437_GSM2235698	C
GSE84437_GSM2235699	B
GSE84437_GSM2235700	B
GSE84437_GSM2235701	C
GSE84437_GSM2235702	B
GSE84437_GSM2235703	A
GSE84437_GSM2235704	B
GSE84437_GSM2235705	B
GSE84437_GSM2235706	B
GSE84437_GSM2235707	C
GSE84437_GSM2235708	C
GSE84437_GSM2235709	C
GSE84437_GSM2235710	B
GSE84437_GSM2235711	C
GSE84437_GSM2235712	C
GSE84437_GSM2235713	A
GSE84437_GSM2235714	C
GSE84437_GSM2235715	C
GSE84437_GSM2235716	B
GSE84437_GSM2235717	A
GSE84437_GSM2235718	B
GSE84437_GSM2235719	B
GSE84437_GSM2235720	B
GSE84437_GSM2235721	B
GSE84437_GSM2235722	B
GSE84437_GSM2235723	C
GSE84437_GSM2235724	B
GSE84437_GSM2235725	B
GSE84437_GSM2235726	B
GSE84437_GSM2235727	C
GSE84437_GSM2235728	A
GSE84437_GSM2235729	A
GSE84437_GSM2235730	C
GSE84437_GSM2235731	C
GSE84437_GSM2235732	B
GSE84437_GSM2235733	B
GSE84437_GSM2235734	C
GSE84437_GSM2235735	C
GSE84437_GSM2235736	C
GSE84437_GSM2235737	C
GSE84437_GSM2235738	C
GSE84437_GSM2235739	C
GSE84437_GSM2235740	C
GSE84437_GSM2235741	B
GSE84437_GSM2235742	B
GSE84437_GSM2235743	B
GSE84437_GSM2235744	C
GSE84437_GSM2235745	A
GSE84437_GSM2235746	C
GSE84437_GSM2235747	B
GSE84437_GSM2235748	A
GSE84437_GSM2235749	C
GSE84437_GSM2235750	B
GSE84437_GSM2235751	C
GSE84437_GSM2235752	C
GSE84437_GSM2235753	B
GSE84437_GSM2235754	B
GSE84437_GSM2235755	A
GSE84437_GSM2235756	B
GSE84437_GSM2235757	B
GSE84437_GSM2235758	C
GSE84437_GSM2235759	A
GSE84437_GSM2235760	B
GSE84437_GSM2235761	A
GSE84437_GSM2235762	B
GSE84437_GSM2235763	C
GSE84437_GSM2235764	C
GSE84437_GSM2235765	B
GSE84437_GSM2235766	C
GSE84437_GSM2235767	A
GSE84437_GSM2235768	B
GSE84437_GSM2235769	C
GSE84437_GSM2235770	B
GSE84437_GSM2235771	A
GSE84437_GSM2235772	A
GSE84437_GSM2235773	B
GSE84437_GSM2235774	B
GSE84437_GSM2235775	B
GSE84437_GSM2235776	B
GSE84437_GSM2235777	B
GSE84437_GSM2235778	B
GSE84437_GSM2235779	C
GSE84437_GSM2235780	B
GSE84437_GSM2235781	B
GSE84437_GSM2235782	B
GSE84437_GSM2235783	A
GSE84437_GSM2235784	C
GSE84437_GSM2235785	C
GSE84437_GSM2235786	A
GSE84437_GSM2235787	B
GSE84437_GSM2235788	C
GSE84437_GSM2235789	B
GSE84437_GSM2235790	C
GSE84437_GSM2235791	A
GSE84437_GSM2235792	B
GSE84437_GSM2235793	A
GSE84437_GSM2235794	B
GSE84437_GSM2235795	B
GSE84437_GSM2235796	A
GSE84437_GSM2235797	C
GSE84437_GSM2235798	C
GSE84437_GSM2235799	C
GSE84437_GSM2235800	A
GSE84437_GSM2235801	B
GSE84437_GSM2235802	C
GSE84437_GSM2235803	C
GSE84437_GSM2235804	A
GSE84437_GSM2235805	A
GSE84437_GSM2235806	C
GSE84437_GSM2235807	B
GSE84437_GSM2235808	C
GSE84437_GSM2235809	B
GSE84437_GSM2235810	C
GSE84437_GSM2235811	A
GSE84437_GSM2235812	B
GSE84437_GSM2235813	C
GSE84437_GSM2235814	B
GSE84437_GSM2235815	C
GSE84437_GSM2235816	B
GSE84437_GSM2235817	C
GSE84437_GSM2235818	B
GSE84437_GSM2235819	B
GSE84437_GSM2235820	A
GSE84437_GSM2235821	B
GSE84437_GSM2235822	C
GSE84437_GSM2235823	A
GSE84437_GSM2235824	A
GSE84437_GSM2235825	A
GSE84437_GSM2235826	B
GSE84437_GSM2235827	A
GSE84437_GSM2235828	B
GSE84437_GSM2235829	C
GSE84437_GSM2235830	C
GSE84437_GSM2235831	C
GSE84437_GSM2235837	B
GSE84437_GSM2235838	A
GSE84437_GSM2235839	B
GSE84437_GSM2235840	C
GSE84437_GSM2235841	B
GSE84437_GSM2235842	B
GSE84437_GSM2235843	B
GSE84437_GSM2235844	C
GSE84437_GSM2235845	B
GSE84437_GSM2235846	C
GSE84437_GSM2235847	B
GSE84437_GSM2235848	A
GSE84437_GSM2235849	B
GSE84437_GSM2235850	B
GSE84437_GSM2235851	C
GSE84437_GSM2235852	B
GSE84437_GSM2235853	C
GSE84437_GSM2235854	B
GSE84437_GSM2235855	B
GSE84437_GSM2235862	C
GSE84437_GSM2235863	A
GSE84437_GSM2235864	B
GSE84437_GSM2235865	C
GSE84437_GSM2235866	B
GSE84437_GSM2235867	A
GSE84437_GSM2235878	C
GSE84437_GSM2235879	A
GSE84437_GSM2235880	B
GSE84437_GSM2235881	B
GSE84437_GSM2235882	B
GSE84437_GSM2235883	A
GSE84437_GSM2235884	B
GSE84437_GSM2235885	B
GSE84437_GSM2235886	B
GSE84437_GSM2235887	B
GSE84437_GSM2235888	B
GSE84437_GSM2235889	C
GSE84437_GSM2235899	B
GSE84437_GSM2235900	B
GSE84437_GSM2235901	B
GSE84437_GSM2235902	A
GSE84437_GSM2235903	B
GSE84437_GSM2235904	A
GSE84437_GSM2235905	A
GSE84437_GSM2235906	B
GSE84437_GSM2235907	C
GSE84437_GSM2235908	B
GSE84437_GSM2235909	B
GSE84437_GSM2235910	B
GSE84437_GSM2235921	C
GSE84437_GSM2235922	B
GSE84437_GSM2235923	B
GSE84437_GSM2235924	B
GSE84437_GSM2235925	C
GSE84437_GSM2235926	B
GSE84437_GSM2235927	C
GSE84437_GSM2235928	B
GSE84437_GSM2235929	A
GSE84437_GSM2235930	A
GSE84437_GSM2235931	C
GSE84437_GSM2235932	C
GSE84437_GSM2235933	A
GSE84437_GSM2235934	B
GSE84437_GSM2235935	B
GSE84437_GSM2235936	C
GSE84437_GSM2235937	C
GSE84437_GSM2235938	C
GSE84437_GSM2235939	B
GSE84437_GSM2235940	B
GSE84437_GSM2235941	C
GSE84437_GSM2235942	C
GSE84437_GSM2235943	B
GSE84437_GSM2235944	A
GSE84437_GSM2235945	B
GSE84437_GSM2235946	C
GSE84437_GSM2235947	C
GSE84437_GSM2235948	A
GSE84437_GSM2235949	C
GSE84437_GSM2235950	A
GSE84437_GSM2235951	A
GSE84437_GSM2235952	C
GSE84437_GSM2235953	B
GSE84437_GSM2235954	B
GSE84437_GSM2235955	B
GSE84437_GSM2235956	C
GSE84437_GSM2235957	B
GSE84437_GSM2235958	A
GSE84437_GSM2235959	C
GSE84437_GSM2235960	C
GSE84437_GSM2235961	A
GSE84437_GSM2235962	B
GSE84437_GSM2235963	C
GSE84437_GSM2235964	B
GSE84437_GSM2235965	C
GSE84437_GSM2235966	C
GSE84437_GSM2235967	C
GSE84437_GSM2235968	B
GSE84437_GSM2235969	C
GSE84437_GSM2235970	B
GSE84437_GSM2235971	B
GSE84437_GSM2235972	C
GSE84437_GSM2235973	C
GSE84437_GSM2235974	C
GSE84437_GSM2235975	C
GSE84437_GSM2235976	C
GSE84437_GSM2235977	A
GSE84437_GSM2235978	B
GSE84437_GSM2235979	B
GSE84437_GSM2235980	C
GSE84437_GSM2235981	C
GSE84437_GSM2235982	B
GSE84437_GSM2235983	B
GSE84437_GSM2235984	C
GSE84437_GSM2235985	B
GSE84437_GSM2235986	C
GSE84437_GSM2235987	B
GSE84437_GSM2235988	C
GSE84437_GSM2235991	B
GSE84437_GSM2235992	B
GSE84437_GSM2235993	B
GSE84437_GSM2235994	A
GSE84437_GSM2235995	C
GSE84437_GSM2235996	C
GSE84437_GSM2235997	B
GSE84437_GSM2235998	C
GSE84437_GSM2235999	B
GSE84437_GSM2236000	B
GSE84437_GSM2236001	B
GSE84437_GSM2236002	C
GSE84437_GSM2236003	A
GSE84437_GSM2236004	C
GSE84437_GSM2236005	B
GSE84437_GSM2236006	C
GSE84437_GSM2236007	B
GSE84437_GSM2236008	A
GSE84437_GSM2236009	A
GSE84437_GSM2236010	C
GSE84437_GSM2236011	A
GSE84437_GSM2236012	C
GSE84437_GSM2236013	B
GSE84437_GSM2236014	C
GSE84437_GSM2236015	A
GSE84437_GSM2236016	C
GSE84437_GSM2236017	B
GSE84437_GSM2236018	C
GSE84437_GSM2236019	B
GSE84437_GSM2236020	C
GSE84437_GSM2236021	A
GSE84437_GSM2236022	C
GSE84437_GSM2236023	C
GSE84437_GSM2236024	C
GSE84437_GSM2236025	A
GSE84437_GSM2236026	A
GSE84437_GSM2236027	A
GSE84437_GSM2236028	C
GSE84437_GSM2236029	C
GSE84437_GSM2236030	B
GSE84437_GSM2236031	A
GSE84437_GSM2236032	C
GSE84437_GSM2236033	B
GSE84437_GSM2236034	B
GSE84437_GSM2236036	C
GSE84437_GSM2236037	A
GSE84437_GSM2236038	B
GSE84437_GSM2236039	C
GSE84437_GSM2236040	C
GSE84437_GSM2236041	B
GSE84437_GSM2236042	C
GSE84437_GSM2236043	B
GSE84437_GSM2236044	C
GSE84437_GSM2236045	C
GSE84437_GSM2236046	C
GSE84437_GSM2236047	B
GSE84437_GSM2236048	C
GSE84437_GSM2236049	B
GSE84437_GSM2236050	C
GSE84437_GSM2236051	A
GSE84437_GSM2236052	C
GSE84437_GSM2236053	A
GSE84437_GSM2236054	A
GSE84437_GSM2236055	B
GSE84437_GSM2236056	C
GSE84437_GSM2236057	B
GSE84437_GSM2236058	B
GSE84437_GSM2236059	B
GSE84437_GSM2236060	A
GSE84437_GSM2236061	B
GSE84437_GSM2236062	B
GSE84437_GSM2236063	B
GSE84437_GSM2236064	C
GSE84437_GSM2236065	A
GSE84437_GSM2236066	A
GSE84437_GSM2236067	B
GSE84437_GSM2236068	A
GSE84437_GSM2236069	C
GSE84437_GSM2236070	C
GSE84437_GSM2236071	C
GSE84437_GSM2236072	B
GSE84437_GSM2236073	B
GSE84437_GSM2236074	C
GSE84437_GSM2236075	A
GSE84437_GSM2236076	C
GSE84437_GSM2236077	C
GSE84437_GSM2236078	C
GSE84437_GSM2236079	C
GSE84437_GSM2236080	B
GSE84437_GSM2236082	C
GSE84437_GSM2236083	C
GSE84437_GSM2236084	B
GSE84437_GSM2236085	C
GSE84437_GSM2236086	B
GSE84437_GSM2236087	B
GSE84437_GSM2236088	B
GSE84437_GSM2236089	B
GSE84437_GSM2236090	B
GSE84437_GSM2236091	B
GSE84437_GSM2236092	B
GSE84437_GSM2236093	B
GSE84437_GSM2236094	B
GSE84437_GSM2236095	B

## Sheet: S7
id	futime	fustat	THBS1	TIMP2	RAB31	FNDC1	FAP	CDH11	FRMD6	CRISPLD2	SPARC	COL1A2	VCAN	SULF1	ANGPTL2	COL8A1	GFPT2	AXL	PMP22	COL6A3	PRRX1	GLT8D2	FSTL1	THBS2	C1S	COL12A1	PDGFRB	LRRC32	ANTXR1	BGN	C1R	TIMP3	FBN1	COL5A2	COL3A1	LAMA4	DDR2	EFEMP2	GEM	SPOCK1	SCARF2	EMILIN1	GAS1	COL15A1	COL5A1	LUM	COL6A2	SERPINE1	MXRA8
TCGA-BR-8588	1.06575	0	10.46	8.72977	9.03999	8.16319	6.51072	8.43575	5.75918	9.39855	10.779	11.6037	8.90455	9.88961	8.14688	8.02599	6.40706	7.26205	8.60315	10.224	6.5533	6.49005	8.97764	9.36411	8.87866	6.91642	9.04319	8.69179	7.59264	12.2813	7.90137	8.69504	6.84156	9.77276	11.9844	7.23355	6.33462	7.41103	7.98481	6.76709	5.64384	8.04012	6.95841	9.23692	9.64187	10.9912	8.7168	7.94085	6.55543
TCGA-VQ-A8DU	0.454795	1	7.905	8.35736	8.16293	7.15724	5.27316	7.22371	5.14501	7.27917	10.0457	10.7882	8.72029	8.56302	7.39547	6.79481	4.42507	6.96366	7.33566	9.10694	5.27745	5.68706	8.53435	8.41168	7.80481	7.20489	7.85331	6.89324	7.27279	10.9594	6.64609	6.2351	5.42682	8.86814	11.3555	6.41387	5.04636	6.90415	5.54172	5.5941	5.69538	7.29552	4.94244	7.47982	8.55477	10.2173	8.09643	5.64826	5.91295
TCGA-CD-A4MG	0.547945	1	7.76233	8.19476	8.76061	6.68532	5.958	7.42498	5.40358	7.10389	10.7675	11.7554	7.83632	8.73631	7.97481	6.57648	5.25938	6.51004	7.77835	9.85937	6.97964	6.58547	8.3982	9.0402	7.5483	7.80165	8.14021	6.50446	7.29495	11.6124	6.70858	6.17264	5.73122	9.81304	12.3276	6.47309	5.22722	6.99412	5.70591	6.10849	5.63185	7.493	6.37397	9.0197	9.58714	10.5002	8.59397	6.85377	6.30958
TCGA-HU-8602	1.86027	0	9.96361	8.67985	8.93766	5.14767	6.67822	7.15262	6.14734	7.77296	10.4838	11.1733	8.19758	10.074	8.44509	6.45799	5.98824	7.54062	8.21018	9.95013	6.94916	5.43917	8.42503	8.82804	8.15329	8.13929	8.89197	7.07449	7.60614	11.0859	7.73003	7.7391	6.03693	10.3891	12.2021	7.40708	5.58223	6.69637	8.09611	6.07561	5.12495	7.62309	6.77631	9.45869	9.50525	9.72467	8.9656	9.25929	5.4688
TCGA-VQ-A91S	2.73973	0	9.38856	8.70922	7.95953	6.19662	4.65845	6.77427	4.60806	7.41019	9.58068	9.59199	8.91863	8.12636	7.26764	5.65821	4.32424	6.40363	8.40911	8.70501	4.76458	5.05703	7.77527	7.83052	8.02341	7.23093	8.36919	7.35491	7.37337	10.289	7.63442	5.4858	5.57736	8.65049	10.4032	6.83115	5.11579	5.91447	7.19919	5.32979	6.80171	6.31411	4.56336	7.78503	7.93877	9.19075	7.34805	7.83036	5.89733
TCGA-HU-A4GY	0.0219178	0	8.49127	8.90624	8.83226	6.21906	6.11839	8.01825	6.4859	7.37955	10.3489	11.3749	8.2291	8.18319	7.96235	7.83294	5.68935	7.19248	8.56909	10.6188	7.65146	6.99009	9.73824	8.86004	9.53146	7.23996	9.14811	8.32865	7.8961	11.4971	8.52867	6.8836	7.75292	9.52695	12.3139	7.09881	6.89203	7.5863	6.79844	5.56743	5.69165	7.72933	6.86766	8.89171	9.07671	11.5603	9.38638	6.21607	6.28588
TCGA-BR-8365	1.46027	1	10.2138	10.3169	10.0035	7.99992	6.74893	8.69051	6.6906	10.7046	10.6836	11.0676	8.58528	8.49968	9.9176	8.59644	6.17059	8.70358	10.4513	10.5127	7.39339	7.48113	9.48985	9.55794	9.63211	7.2025	9.9091	9.2357	8.87155	12.3289	8.6843	9.18658	6.98819	9.12847	11.8479	8.39783	7.98978	8.55356	9.04658	7.98634	6.76285	9.10882	9.03629	9.81155	9.25888	11.4604	9.82472	7.71669	7.74913
TCGA-D7-5578	1.05479	0	7.9962	9.0156	8.05783	6.94625	5.61891	7.58101	4.8484	7.36412	10.3868	10.4168	7.55634	8.33691	8.19942	7.44031	5.19046	7.14253	8.99513	9.73	5.80425	6.29055	8.14987	8.28808	8.9384	7.16354	9.14378	8.05831	7.35398	11.8415	7.89412	7.31499	5.91537	8.99645	11.1564	6.89935	5.51378	7.45875	6.53342	5.66227	5.87585	8.20734	5.86473	8.91127	8.9206	9.90342	8.86773	6.15229	6.99571
TCGA-D7-6524	1.48767	0	10.2352	10.5031	9.77952	8.18327	7.45358	9.27611	6.2076	8.61252	12.0831	12.6313	9.65889	9.2376	9.76095	8.58554	5.95264	8.08792	9.34569	11.8116	7.37806	7.5612	9.74754	9.31389	10.104	9.24842	10.8695	9.15414	8.74962	12.8858	8.94502	8.33894	7.05956	11.0452	13.37	8.5739	7.02061	8.58911	7.23032	7.18281	7.21654	9.73003	6.48983	10.4198	11.0691	11.8868	10.7659	8.40221	8.19896
TCGA-CD-A486	0.526027	1	7.80503	8.76412	8.78467	6.96142	5.98118	7.44777	5.35344	6.80097	10.7341	11.2654	8.0252	8.76951	7.26258	7.29419	5.62388	6.7991	7.42429	9.52418	6.49301	6.36658	7.68244	9.34741	7.67853	6.94666	8.33515	7.10315	7.84966	12.0137	6.69796	5.8789	5.35552	9.41	11.6967	6.182	5.01418	7.5079	6.74765	6.07061	5.47264	7.22865	6.37846	7.08782	9.35009	10.0921	8.92103	7.99178	6.69467
TCGA-BR-4187	0.386301	1	10.6712	9.95594	10.2636	8.80277	7.38257	8.99027	7.53277	9.0552	11.874	12.2457	10.0065	9.04191	9.6221	8.43586	6.90128	7.96248	9.53276	11.5806	8.17568	8.39813	10.7257	10.0193	10.7688	8.10588	9.78485	8.64512	8.88134	11.9422	9.60076	6.52888	8.04481	10.3492	13.3582	7.8522	7.75166	8.55423	8.12843	8.06006	6.03379	8.73168	7.62718	9.93771	9.74731	12.5228	9.64902	7.28031	7.46252
TCGA-BR-8286	2.45205	0	8.59	8.28042	8.43332	7.45832	5.71001	7.67698	5.36918	7.31109	10.5279	10.7133	7.75688	8.17205	7.53525	7.13762	4.2628	7.31717	9.13255	8.90053	5.83476	6.38025	8.38816	8.85722	8.38784	7.27171	8.60284	7.42533	8.00124	11.0719	7.49095	6.00203	5.65379	9.2063	11.5746	7.09711	5.06049	7.0073	6.34859	5.60453	5.0542	6.84806	5.55046	8.32432	8.21159	11.2804	7.93428	6.06379	6.61112
TCGA-VQ-A8E7	3.11781	0	8.87119	8.92505	8.25987	7.33489	5.58082	6.74885	5.22171	7.72087	10.1493	11.0655	7.48311	8.29778	7.93328	6.50353	4.84964	6.43551	9.14537	9.83714	5.90787	5.75051	8.25419	8.36643	7.64446	7.93603	8.78921	7.45406	7.75011	11.4731	6.83348	5.74481	6.11141	9.54178	11.694	6.77807	5.31951	6.55635	7.24961	5.53293	5.68847	6.53151	5.83567	8.40992	8.92648	9.84945	8.26756	8.29904	6.1793
TCGA-BR-8676	0.627397	0	6.08684	6.35514	6.98275	4.00608	3.56157	5.0557	4.1835	5.62884	7.98201	7.65171	4.72237	5.25291	5.90635	4.59811	3.28821	5.50319	5.20471	7.61583	3.87695	3.56256	6.08705	5.21118	5.35378	4.53941	6.22593	4.98424	4.63677	8.88195	6.40874	4.15668	3.58958	6.23028	8.3242	5.30832	3.88697	5.02518	5.39045	4.56525	3.96364	4.81084	4.15552	6.18144	5.70209	6.45261	6.07621	6.0335	3.95712
TCGA-BR-6457	1.13973	0	10.3421	10.4058	9.46139	9.04453	6.43476	9.05443	6.34668	9.24915	11.7057	12.1153	9.09143	8.97968	9.57089	8.77232	6.65504	8.38839	9.57771	11.104	7.2407	7.63617	9.75322	10.6019	10.3414	7.1668	10.4313	9.40816	8.51709	13.1471	9.55574	8.53068	7.43173	9.61787	12.5856	7.57209	7.35149	8.86024	8.23873	7.8613	7.3841	9.6838	8.46916	9.71197	10.2541	11.7126	10.3703	7.8112	8.42251
TCGA-D7-A747	0.69863	1	8.71186	9.41392	9.60717	7.09734	5.49648	8.53469	6.96419	7.83519	10.3097	10.152	7.59089	9.35078	9.98996	7.68689	5.2601	8.31128	8.60456	9.09917	6.23461	6.85303	9.58218	8.17116	9.00959	8.00671	8.408	7.4563	8.28519	11.6594	8.1394	7.2284	5.84938	8.56098	11.6533	8.05882	7.91678	7.95969	7.64723	8.62039	5.86123	8.10652	6.91953	9.72152	8.56219	10.6711	9.53497	4.47364	6.97696
TCGA-KB-A93G	1.67945	0	12.6881	11.3471	10.9618	10.8103	9.13449	9.39119	7.23805	10.3935	12.7223	13.7728	10.0196	12.0479	11.0541	9.40355	9.06744	8.79329	9.61314	12.4707	8.68679	8.24257	10.6454	11.6817	10.4135	10.7142	11.1346	8.98934	10.5647	13.855	9.49382	8.6065	8.1319	12.2393	14.7465	8.8396	8.37895	9.14267	8.21479	9.2117	8.14392	9.7231	10.0146	11.1203	11.5997	12.8009	11.5057	11.1703	8.41285
TCGA-BR-8367	2.19452	1	9.84215	9.91629	9.38132	7.44118	6.15265	8.98781	6.19103	8.58703	10.2081	10.8944	8.95233	9.77193	8.55227	8.27515	5.53544	8.23497	8.89537	10.0838	7.03869	7.10495	9.50439	9.68844	9.51122	7.91832	9.93709	9.23502	8.75292	12.3784	8.66037	8.10138	7.02996	9.11515	11.6681	7.78052	7.58627	7.69578	7.4692	6.87596	6.33686	8.4365	6.5937	9.22299	9.08365	10.769	9.61181	6.878	7.1576
TCGA-D7-A6F2	1.30411	0	8.05784	8.28915	7.61279	7.42363	5.43251	8.22759	4.74541	7.07167	8.98665	9.97566	7.38164	8.26095	7.07309	6.44093	5.03406	6.63143	7.68338	9.02322	5.34701	5.36513	7.55913	9.0018	7.93161	6.41963	8.18956	8.00011	7.1136	10.7983	6.71991	6.53697	5.64861	8.30715	10.6538	6.30054	5.49294	6.26348	6.33528	4.63341	4.96338	6.71706	5.5526	7.21614	7.96692	9.80314	7.69499	5.91391	5.71063
TCGA-BR-6454	0.003	0	8.05018	8.49531	8.54587	6.26736	5.23773	7.40349	5.87606	7.17685	9.25455	9.64513	7.00073	8.92869	6.97801	6.75222	4.83227	6.84457	7.51699	8.46901	5.41786	5.71071	7.62389	8.4372	9.96365	6.20881	8.32264	7.50085	7.7424	11.027	8.60284	6.24901	5.31647	7.83488	9.89178	5.81663	5.72007	7.09995	6.8637	4.67936	5.08338	7.33207	5.46199	7.04655	7.40266	9.9923	7.71028	6.55236	6.49299
TCGA-BR-7723	2.39452	1	9.90408	9.42273	8.46087	8.38056	6.14644	8.38308	5.93297	7.8147	10.9388	11.0188	9.01591	9.1543	7.23526	7.5416	5.72386	6.734	7.83978	9.58029	6.05302	5.61289	8.52889	9.89527	8.46656	7.00889	9.43967	8.27763	7.95406	11.9721	7.22654	7.33439	6.26982	9.40927	11.7343	6.69578	5.70614	8.34292	6.86006	7.42859	6.0067	7.87431	7.3939	7.56089	9.19545	10.2964	8.80418	7.63417	7.79584
TCGA-VQ-A91X	0.791781	1	5.42162	6.78352	5.67646	3.12266	4.34839	5.0522	3.46733	5.49315	7.31724	8.05046	5.26722	4.17567	4.92434	3.64076	4.20037	4.50402	5.42424	7.03703	3.52628	4.10037	5.39881	4.70047	5.24582	4.83664	6.01776	4.57001	4.85802	8.88324	4.36632	3.72531	3.45116	6.962	8.6801	4.93325	3.46386	4.60137	5.07601	3.42454	3.2424	4.66241	3.45572	4.7199	6.55548	7.50415	5.78228	3.82746	3.83974
TCGA-BR-7958	2.46301	0	10.1202	8.87471	9.34819	6.96444	6.69065	8.10011	5.68394	8.20855	10.8042	11.3827	8.91545	10.3038	8.53965	7.36865	5.6429	7.85182	8.50863	10.1842	7.0406	6.08259	8.44597	9.51907	9.4934	7.73683	9.46441	8.33348	8.37449	12.1631	8.74222	7.67113	6.41388	9.80945	11.8308	6.98719	6.20658	7.43051	7.62848	7.03968	6.07506	7.73437	6.3809	9.69301	9.39514	10.4124	9.32515	8.35277	6.83752
TCGA-CG-4305	1.32877	0	8.97773	9.63479	9.51004	8.98793	7.76727	8.62744	6.55141	8.25339	11.3108	11.5622	8.80839	9.89364	8.25268	7.5449	6.41173	7.34988	8.51952	10.6207	7.30207	6.7664	9.12511	9.28527	9.5455	7.31757	9.65652	8.63424	8.83669	12.0316	7.77872	7.04633	7.00619	9.8901	12.0275	7.4442	6.31492	7.33269	7.69277	7.16461	5.49339	7.04976	5.03295	8.13512	9.32758	11.6981	8.30761	7.65888	6.74963
TCGA-CD-8532	0.969863	1	8.57494	8.74203	8.24816	6.279	5.64582	7.73577	5.26452	7.94681	10.0337	9.8566	7.85146	9.08991	7.27786	7.02873	5.27206	7.11789	7.98875	8.70514	5.64429	5.71063	8.30485	8.40256	9.0728	6.55553	8.86957	8.07755	8.12859	11.4021	7.83259	6.80003	5.65698	8.49626	10.6532	6.76237	5.82634	6.98045	7.87129	5.41379	5.36393	7.50185	5.91035	7.87361	8.1689	10.4774	8.17358	7.08632	6.36117
TCGA-IN-8663	0.282192	1	8.1403	9.74847	8.90804	5.56627	8.12279	7.09163	8.65726	8.5416	10.0124	11.0366	7.79338	8.70517	7.70292	6.70768	5.77017	10.563	7.31748	9.29073	6.45624	5.87021	7.4676	8.16151	7.44781	6.85195	8.90696	7.55481	7.3026	11.6613	6.52499	6.10454	5.86087	9.54856	11.0342	6.46298	5.56977	6.39003	6.53819	9.14354	5.54926	6.45956	5.11601	7.43613	9.21076	9.15577	8.575	10.3861	7.91987
TCGA-VQ-A91V	3.55342	0	6.42807	8.20703	6.46649	3.61529	3.96804	5.71374	5.00357	6.35805	8.69812	8.71759	6.06541	5.67099	6.38866	4.5612	3.25437	5.70914	7.63645	8.07564	4.11008	4.62809	6.69457	6.79964	6.50436	5.87639	7.36935	5.7493	6.2674	9.72296	5.57628	4.93334	4.55262	7.75753	9.67084	5.85227	4.64391	5.26164	6.63661	3.65913	4.03393	5.76783	3.55206	7.28681	7.25645	8.34025	6.6433	5.71119	4.65613
TCGA-CD-8529	1.02466	0	9.73277	9.95018	9.3061	8.18694	6.984	8.96982	6.15318	8.52777	11.3447	11.6477	8.48785	10.3456	9.0266	8.11556	5.4788	7.91824	8.83719	10.5057	6.53255	6.45273	8.99551	10.0357	9.29476	8.33803	9.40654	9.00884	8.69638	11.977	7.94221	8.08449	7.04713	10.1348	12.0423	7.43978	6.37701	7.80063	8.07626	6.92582	6.08535	8.52051	6.9253	8.99555	9.89647	10.3902	9.22354	8.24871	7.00494
TCGA-IN-A6RS	1.04932	0	8.45735	7.62247	8.12936	4.06587	4.79592	5.6528	4.49729	6.61969	10.4248	9.68577	6.32585	7.22608	7.29805	5.60528	3.81036	5.97204	7.45605	7.83436	5.1063	4.59132	7.56166	7.41529	5.93021	6.65535	7.60679	6.69369	6.07138	11.0924	5.36478	5.74111	4.47539	8.67405	10.215	6.77064	4.55692	5.42188	5.82534	3.59875	4.46865	4.75877	5.03491	8.79672	7.69164	7.79981	7.49721	8.05599	4.78028
TCGA-D7-A6EZ	1.69315	1	9.44901	8.23423	8.68395	7.14731	6.19613	7.32458	5.39918	7.55829	10.9063	11.419	8.28784	9.19819	8.2313	6.76007	5.53277	6.96855	7.78586	9.64021	6.80824	5.84107	7.88439	9.0531	8.46092	7.37771	8.71241	6.9342	7.46393	11.8227	8.16668	7.2027	5.99382	9.52273	12.0893	6.64613	5.23875	6.88283	4.90349	6.47284	5.52287	7.17825	7.12873	8.83203	9.25458	10.2139	8.81949	6.98653	6.1317
TCGA-BR-7717	1.51233	1	9.69594	8.54803	8.33904	6.70825	5.45161	7.27865	4.92795	7.50133	10.5579	10.7641	7.56346	8.557	8.0113	6.60235	4.87835	6.70452	8.08679	8.89151	5.98574	6.01384	7.81305	8.91658	8.40756	6.76629	8.25655	7.30927	7.702	12.3128	7.5744	5.85866	5.33352	9.00243	11.1992	6.30347	5.57533	7.47304	7.6718	6.5243	5.88478	7.57984	6.28671	7.82644	8.85602	9.99086	8.75925	7.86804	6.8146
TCGA-CD-8527	0.59726	1	8.21877	8.79804	7.82715	5.9677	5.1921	7.05283	4.76448	6.5075	9.44878	10.0822	6.95316	8.64193	7.32082	6.76084	4.52393	6.34619	7.22296	8.35619	5.41241	5.58184	7.32232	8.10418	7.5407	6.53076	7.21712	6.79925	7.94075	11.0087	6.57008	4.43307	4.80643	8.26882	10.3594	5.44253	5.02013	6.60514	6.02728	6.51516	5.68405	6.53952	5.75527	7.17604	7.95412	9.72246	7.3186	5.28023	6.14007
TCGA-BR-8592	0.523288	1	9.84487	10.2023	9.94812	6.37703	6.09959	8.81081	6.7792	9.68046	10.5873	11.2298	8.6867	8.69501	9.59523	8.76383	6.1186	8.51007	9.47195	10.5683	7.33035	7.42061	9.78838	9.87122	9.9742	7.60801	9.79256	8.78795	8.51201	12.2155	8.90588	8.40722	6.89409	9.50129	12.2804	8.34285	7.7757	8.22403	8.49482	7.69039	6.35059	9.48414	8.29503	9.90775	9.67003	11.3418	10.3098	7.14322	7.32042
TCGA-D7-A6F0	1.85753	0	7.39871	9.00497	8.15738	5.60164	4.55466	6.88551	5.28131	6.93925	9.62839	9.79594	7.00243	7.47797	6.83394	5.78679	4.04035	6.69168	7.24851	8.74107	4.72503	5.5604	8.96065	7.64028	8.97314	6.2591	8.15018	6.6232	6.83612	10.8797	8.02601	5.06448	5.07164	8.45964	10.5325	6.29398	4.76043	8.92087	6.26082	4.61161	7.68562	7.04153	4.63827	6.92637	7.78616	9.47382	8.14345	5.25585	8.87361
TCGA-FP-A8CX	0.0191781	0	7.29736	7.36786	7.28638	4.16696	4.12017	5.9709	4.2581	7.07741	8.84202	9.41952	6.16399	6.25124	6.60254	4.74752	3.88722	6.0983	6.70575	8.38881	4.22977	4.63118	6.85546	6.34328	7.61265	5.52374	7.49819	6.32494	6.0397	9.94028	6.16185	6.25086	4.81399	8.27629	10.0593	5.94972	4.59331	5.97897	5.56851	3.83519	4.47572	6.6137	4.58678	7.05986	8.06526	8.37135	7.77211	7.15387	5.1514
TCGA-D7-8570	2.06027	0	8.7286	8.82795	9.16913	5.77222	6.46653	7.73926	5.41111	7.99376	10.6509	11.4548	8.45641	9.29608	8.2162	7.03576	5.3643	7.76419	8.19492	10.5464	6.62401	5.9424	7.91875	8.85412	8.7381	7.29597	9.42306	7.64311	7.71802	12.1068	7.96424	7.43462	6.12518	9.70728	12.0616	6.64066	5.72613	6.93984	6.92892	6.05105	5.61726	7.99958	5.94119	9.32585	9.71592	10.2515	9.55936	7.0454	6.68928
TCGA-BR-6453	1.32877	0	8.55806	8.3452	7.93514	4.94918	4.77495	7.13623	4.88688	7.43986	9.99849	10.4256	7.10349	7.12443	6.70261	5.94503	5.05455	6.74916	8.67197	9.29501	6.06885	6.54897	8.2325	7.72963	9.03648	4.74829	8.71843	7.88531	6.74981	11.3626	8.36471	6.779	5.90773	7.76326	11.2637	5.94427	5.73941	7.74336	7.07184	5.3589	5.79039	8.03854	6.35712	8.79004	8.20429	10.4091	8.74496	6.99914	6.71995
TCGA-HU-A4GP	0.747945	0	8.00297	7.62501	7.31201	3.70346	3.9442	6.0508	4.72802	7.26627	8.66482	9.03191	6.87044	5.65606	7.56723	5.19893	3.33268	6.21757	6.73941	8.66877	4.11532	5.01154	7.02326	7.638	7.10099	6.53303	8.07394	6.26526	6.08984	9.46865	5.96965	5.20281	5.23304	8.39286	9.88628	6.51586	4.78428	5.63581	6.87882	4.0534	3.93601	6.54645	4.02993	8.68818	7.69625	8.67807	7.50048	7.45516	4.82971
TCGA-HU-A4H8	0.739726	0	6.11545	6.50757	6.62882	3.22715	4.08634	5.36784	3.95585	6.02261	7.96761	7.98839	5.40386	6.26751	6.01469	4.12017	3.21903	5.41148	6.26432	7.60631	3.9872	4.58294	6.11032	5.79119	5.94517	5.51386	6.69699	5.78951	5.34063	8.56722	5.53688	4.31111	4.43693	7.37956	8.76841	5.58921	4.01279	4.82753	4.84564	3.77958	3.74129	5.16265	3.66471	7.79828	6.84402	7.20803	6.25107	4.80781	4.30288
TCGA-VQ-A8E3	1.81096	1	7.88432	7.29273	8.21691	6.34698	5.3685	6.61612	4.67259	7.05703	9.78272	10.3524	7.05348	7.87162	7.27551	5.3513	4.21619	6.67954	7.12818	9.05137	5.76248	5.56434	7.5969	7.71076	8.1007	6.81117	8.41149	6.83053	6.80461	10.6133	7.5708	5.46941	5.47647	8.90324	11.0947	6.38132	4.74862	5.8264	4.7025	5.83497	4.83807	6.25495	4.9135	8.55567	8.34597	9.47954	7.8472	7.31437	5.31798
TCGA-CG-4476	0.003	0	9.94426	9.65619	9.42764	7.37247	6.58923	8.70814	6.05247	9.29902	11.1801	11.256	8.98485	9.02837	7.91956	8.00989	5.89616	7.26458	8.75375	10.6246	6.98815	7.45582	9.44006	9.04586	9.68258	6.84384	9.46052	8.25011	8.43542	11.7199	8.06656	7.78017	7.25755	9.59679	12.3483	7.47919	7.04375	7.20651	7.64177	6.70283	5.41412	7.58803	6.10429	9.5173	8.93436	12.0728	8.19448	6.07908	6.15554
TCGA-BR-8297	0.616438	0	9.15865	9.77757	9.79621	6.34199	5.22427	7.86495	6.69705	9.07461	10.0618	10.0786	7.78134	8.68542	10.0379	7.84356	5.15179	8.32854	9.11254	9.54095	6.37195	6.63733	9.56839	8.52254	9.27453	7.32843	8.92222	7.85583	8.38355	11.6262	8.28327	8.1962	6.20845	8.59842	11.0848	8.21584	7.78909	8.16755	8.35569	7.71195	6.22444	8.82146	7.89049	9.55844	8.75741	10.4261	9.62347	6.74622	7.11735
TCGA-VQ-A91A	3.28767	0	11.549	10.2493	10.0779	9.90836	7.97298	9.58551	6.73873	8.94027	12.1079	13.212	9.72158	11.1819	9.99495	8.87982	7.05887	8.19743	9.39989	11.7782	7.94173	7.44587	9.97261	11.4839	9.48153	10.2561	10.3129	8.39894	9.55244	12.932	8.62654	8.2113	7.65217	11.5872	13.9029	8.24696	7.19764	8.38573	6.7508	8.21525	7.19897	8.82565	8.31181	10.4221	11.1727	12.2797	10.5966	8.96168	7.58296
TCGA-BR-4201	2.57534	1	10.1841	10.438	10.3179	8.8938	8.26916	8.99917	7.29886	9.34395	12.3949	12.6897	9.49638	10.551	9.65183	7.78554	6.70461	7.39786	9.66252	10.7831	8.44038	8.21201	9.44436	10.3938	10.0207	8.79731	9.5626	7.7387	9.49695	12.476	8.45193	6.71977	7.34867	11.1327	13.4573	7.59957	6.9659	7.63613	7.9017	8.11831	5.9356	7.19205	8.97489	9.13746	9.89212	12.7952	9.06446	8.53334	7.05328
TCGA-CD-5799	1.08493	0	8.64461	8.23705	7.7817	8.08398	6.04091	7.49802	4.80777	7.0618	11.2119	11.5461	7.78665	9.13654	7.97152	7.24308	5.61693	6.56769	7.72302	9.55081	5.74374	5.64306	7.96971	9.60495	7.77814	6.8039	8.23279	7.46706	7.15038	12.5181	7.2861	6.29793	5.67962	9.51746	12.0371	6.33354	5.09938	7.62451	6.15574	6.71969	5.81314	8.18147	6.52326	8.28679	9.75388	9.46304	8.8725	8.22585	6.15541
TCGA-FP-A4BF	0.460274	1	9.80263	9.40434	9.86677	9.09793	7.41477	8.70777	6.29909	8.85581	11.3406	12.2807	9.50129	10.6838	8.40468	8.28067	6.28458	7.82634	9.16361	9.93521	7.60458	7.00846	8.89613	10.8468	8.95859	7.90312	9.22743	8.32951	9.22829	12.8823	7.9334	7.22281	6.99951	10.6166	12.5638	7.0968	5.92911	8.04241	7.42866	7.63941	6.58247	7.63988	7.84551	7.82221	9.67551	12.0985	8.62097	8.07082	7.58039
TCGA-BR-8380	0.0575342	0	11.4215	10.3798	10.2014	9.08539	6.35942	8.57335	6.92032	10.0334	10.6756	11.407	8.72348	9.64594	10.3237	8.84241	6.14309	8.71355	9.44465	11.0753	7.05677	7.43214	9.91471	9.87767	9.96016	7.63322	9.65077	8.74153	8.96296	11.878	9.14083	8.51555	7.42911	9.66302	12.3372	8.58547	8.41101	8.61743	8.92934	8.67012	6.98383	10.1464	9.11665	10.1017	9.93144	11.2055	10.5833	8.58197	7.81075
TCGA-FP-7829	1.6274	0	7.91798	9.21957	8.93662	6.9705	6.60377	8.02941	5.28976	8.35267	11.3996	12.1557	8.5746	9.84878	8.26115	7.23064	4.83265	6.96177	9.11804	10.8576	6.33723	6.38396	8.98121	9.19582	8.6532	8.80672	9.41015	8.14093	8.58941	12.3947	7.57642	7.12736	6.45968	10.4491	12.5518	7.32773	5.76538	7.7371	6.573	6.58241	6.32764	8.47745	5.83709	8.38671	10.38	11.0353	9.16415	6.01936	6.83392
TCGA-BR-4279	0.79726	1	10.1006	9.10679	10.2531	8.97387	7.89386	9.55823	6.99349	8.91756	12.363	12.1677	9.62564	10.2479	8.70856	8.17866	7.16358	7.59017	9.54683	10.0676	7.99495	8.38685	10.2604	10.4059	10.3514	7.74154	8.934	8.34924	8.7994	12.1185	8.69916	6.85014	7.27097	10.2228	12.8458	7.28788	7.49791	8.15148	8.76271	8.3489	5.30098	7.35248	7.73617	8.87375	8.90834	12.7728	8.46942	8.44619	7.02699
TCGA-VQ-AA6J	2.29589	0	8.21595	8.35832	9.19671	5.6694	6.29807	7.40172	5.13055	8.27025	10.4968	11.234	7.99306	8.72406	7.3821	5.97993	5.25781	7.40188	7.52776	10.1593	6.61165	5.79366	8.3548	8.41508	8.27077	6.83071	9.24594	7.54739	7.44625	11.8136	7.03123	5.72529	5.92443	9.52191	11.8844	7.21678	5.61243	8.03743	6.23924	5.1543	5.2282	7.33996	4.82678	8.7364	9.00704	9.87789	9.06436	6.60533	5.70864
TCGA-B7-A5TN	0.786301	0	10.553	10.4091	9.37832	8.95575	7.18155	9.26994	6.03528	8.42145	12.0641	12.8685	9.43619	9.99367	9.28633	8.91719	5.09178	7.63515	9.11263	10.7848	7.40573	7.76883	9.65236	10.566	9.49149	8.93256	9.75771	8.73691	10.1003	13.278	8.55447	7.86243	7.13791	10.9494	13.0679	7.54528	6.43173	8.49231	8.23425	8.21663	7.42457	8.64478	7.62376	7.95418	10.33	12.7178	9.32192	8.38342	8.13421
TCGA-CD-5803	0.934247	1	10.0433	10.0248	9.48923	9.68779	7.46584	9.20144	6.43643	8.44366	12.3133	12.3407	8.97478	10.2154	9.90043	9.35562	6.78779	8.47937	9.49652	11.3297	7.47629	7.08994	10.0916	10.4232	10.3013	8.15741	10.4049	9.81036	8.83985	12.9711	9.21402	8.66873	7.85518	10.294	12.5913	7.89862	7.07161	8.872	8.39136	7.32503	7.04877	9.48056	6.82457	9.77791	10.3935	11.8558	10.1962	8.81261	7.90902
TCGA-VQ-A8PD	1.3589	1	9.3356	9.39456	8.84648	6.44516	5.75199	7.85952	5.77534	8.46967	10.5111	11.0628	8.20819	7.7448	9.03817	7.31547	4.8827	7.49014	7.97314	10.3476	6.4257	6.00435	8.66071	7.91761	8.94597	8.20104	9.36043	7.76162	7.87419	11.5206	7.77237	6.7078	6.62968	9.96601	12.0647	7.91153	6.47702	6.92662	6.15271	6.09964	5.82479	7.79692	5.0595	9.93206	9.27714	10.1765	9.26728	8.31888	5.99669
TCGA-HU-A4H3	2.41644	0	8.87686	7.96409	7.60888	4.95827	5.5656	6.30447	4.93542	6.13471	9.45823	10.5038	7.11431	8.45552	7.37285	5.47006	4.51071	6.25263	7.12704	8.99099	6.3247	5.12901	7.09656	8.26864	7.069	6.73089	8.06002	6.50535	6.8454	11.0377	6.52033	5.53246	5.03397	9.10847	10.8309	6.01623	4.73871	6.0724	7.58478	6.08941	5.32571	5.89161	6.38251	8.14508	8.65287	8.99784	8.21344	7.10446	5.69782
TCGA-BR-A4QL	1.34521	1	5.80307	6.76541	6.97356	5.44497	4.29531	6.07975	4.32495	5.25721	8.42061	9.327	6.38058	7.0238	5.76887	5.70133	3.76161	5.12044	6.11433	8.08472	5.05874	4.92116	6.55981	7.21387	5.9122	5.50419	6.69164	5.49695	5.84003	10.2961	5.07563	3.98384	4.32819	7.8565	9.77292	4.92943	4.16859	5.28679	4.79368	5.03806	4.01088	5.4596	4.41292	6.30344	7.4468	8.52071	6.63445	4.06989	5.0652
TCGA-BR-7716	3.31507	0	8.93652	9.71765	8.96862	7.5689	6.03509	7.53618	5.17626	7.0303	10.3221	10.6678	7.76256	9.44057	10.254	7.5847	6.18017	7.50845	8.99616	9.3799	5.80849	5.72016	8.71332	9.29415	9.57136	7.35939	8.77218	8.0554	8.38347	11.6335	8.25773	7.09883	6.17098	9.14784	10.9943	6.94752	5.79645	7.3299	6.93253	5.96411	5.84375	7.87245	5.3231	7.26134	8.77881	10.396	9.37369	7.13134	6.61292
TCGA-HU-8608	1.75616	0	9.14649	8.27467	9.29524	4.90417	5.69011	7.57899	4.77224	7.6891	10.3038	10.7398	7.68117	8.24628	7.41574	5.6114	4.00326	7.70433	7.85187	10.1286	5.78619	5.37082	8.71193	6.88419	8.44011	7.78536	9.11436	7.88896	7.1197	10.3651	8.23638	5.60104	6.1402	9.94851	11.3955	7.47823	5.53076	6.7227	5.97375	4.62873	5.03446	7.83152	5.20645	9.57635	9.14452	9.33817	8.68716	7.08264	5.31642
TCGA-BR-7704	2.93699	0	8.67941	8.029	8.37392	6.08057	5.52285	7.11341	4.45332	7.0075	9.99739	10.3052	7.07982	8.45685	7.18864	6.05326	4.89873	7.09326	7.78053	9.08299	5.68791	5.90252	7.69779	7.95267	8.80625	6.83616	8.43561	7.12628	7.23653	11.7078	7.75206	5.40879	5.11189	8.63239	10.6667	6.28671	4.6695	7.17938	6.01339	5.96438	5.82063	7.81762	5.86508	8.16374	8.59311	9.87331	8.81463	7.66824	6.37392
TCGA-VQ-A91N	1.56164	1	7.55187	8.16358	7.19087	4.84573	4.03735	6.40089	5.04502	7.25352	8.62713	9.05479	7.13736	7.00721	7.88382	5.22602	4.14079	6.31601	8.33121	8.75232	4.48668	4.99171	7.17548	10.5114	7.45171	6.47169	7.51466	6.31856	7.24294	9.02311	6.23054	5.1388	5.33551	8.22835	10.1783	6.73229	5.11639	5.42626	6.02424	4.89698	4.39513	6.33622	4.00265	7.52075	7.58742	8.89932	7.12051	5.59523	5.17454
TCGA-VQ-A91Y	0.810959	1	9.71155	9.66461	10.0785	9.31699	6.92287	9.05086	7.19602	8.6973	11.0503	11.6081	8.68819	10.2892	9.88512	8.5465	6.11356	8.33422	8.58086	11.0615	7.27287	6.44146	9.7943	9.15425	10.1647	8.67328	9.76976	8.5965	8.74919	12.4377	8.99725	7.78651	7.24766	10.4451	12.5937	8.36	8.47009	7.97217	7.84872	8.6965	6.46659	8.98223	6.77237	9.63029	9.82769	11.3083	10.0119	8.40832	7.10299
TCGA-CG-4438	4.50685	0	8.2895	9.05823	8.90273	6.37054	6.18465	8.09141	5.36836	7.75596	9.68319	9.52061	9.01053	9.53761	8.43129	6.71473	4.9183	7.69407	8.45149	8.73836	5.88328	5.36483	7.9905	9.22638	8.91879	6.5955	8.27978	7.63847	8.0516	10.7301	7.40628	6.11158	5.71731	8.4589	10.2368	7.03031	6.20424	6.28413	6.92554	6.42368	4.60937	6.24562	4.68642	6.85331	7.76804	9.65511	7.13964	6.52974	5.3205
TCGA-BR-4357	0.003	0	9.94979	9.53475	9.69867	8.28719	6.65949	8.01865	5.91112	8.80972	11.0802	11.0666	8.96541	9.81228	8.02789	7.18805	5.97181	7.01129	8.4545	9.88939	6.90117	6.63531	8.59148	9.89978	8.68517	8.13237	8.53151	7.16823	8.83868	11.4202	7.14007	6.14958	6.48675	9.63895	11.8497	6.8224	6.02926	6.98313	7.27698	6.8578	5.08544	6.47914	6.90222	8.73933	8.97049	11.1404	7.77783	7.4924	5.97871
TCGA-BR-6802	2.57534	0	9.28068	9.36017	8.68561	7.50814	6.27596	7.45571	5.36312	8.05674	10.6555	11.3686	7.87379	9.20367	8.31469	6.46191	4.81554	7.02585	7.71189	9.81065	6.44731	5.7772	8.09225	8.93966	8.71333	7.87224	8.85835	7.71122	7.79554	11.5256	7.40129	6.45084	5.93905	9.49506	11.7181	6.59158	5.4778	6.83183	6.2664	6.6536	6.03952	7.30828	6.47326	8.65665	9.40439	9.73465	8.73156	7.58482	6.87974
TCGA-BR-4370	0.003	0	10.4615	10.5601	10.4585	9.20524	8.36976	9.21188	7.11912	9.38226	12.1937	12.4925	9.6146	11.3306	9.83653	8.0564	6.71317	8.48265	9.32955	11.1723	8.64284	7.55113	9.63718	10.6269	10.0699	9.14497	9.41745	8.0296	9.70899	12.0773	8.46494	7.24243	7.50019	11.0172	13.1368	7.83198	7.42987	7.62584	7.3323	8.41793	5.8559	7.42504	7.85875	9.49004	10.1389	12.5035	9.14511	7.79343	6.94432
TCGA-RD-A8N9	2.96712	0	10.0544	10.1232	9.47764	8.64836	7.77796	8.56192	6.44109	9.38997	11.2423	12.0209	8.73007	10.5988	9.28232	8.33038	6.09646	7.794	9.16044	11.23	7.72412	7.44647	9.64203	10.1341	9.6304	8.13965	10.012	9.04408	9.38916	12.9022	8.5758	6.48961	7.12585	10.2081	12.6968	8.03137	7.09887	7.82362	7.65866	7.61046	6.37742	8.40055	6.74159	10.1508	9.82957	11.9568	9.56962	6.50769	7.28026
TCGA-HU-A4G2	2.02466	0	7.42125	7.60026	7.99623	3.932	4.76716	6.47741	4.61409	6.63458	10.8032	10.3047	7.19325	5.93094	7.70986	5.02285	3.15965	6.35794	7.55762	8.69728	5.70719	5.23796	7.9461	5.71334	6.87989	7.06322	8.36487	6.71932	7.04504	11.2234	6.15223	5.33543	5.43144	9.11811	10.7865	7.44031	4.60143	6.39293	5.23622	3.93899	4.63037	6.12078	4.66639	9.76951	8.30553	9.7335	7.83495	6.60492	5.31318
TCGA-SW-A7EB	0.482192	0	7.47148	7.60019	7.21734	4.51481	4.34421	6.62824	5.49967	7.05167	9.28909	8.88756	7.46268	6.73955	6.72415	4.66647	4.2938	6.8342	7.82886	7.7866	4.86983	5.24279	8.03716	6.3595	7.60067	6.17573	7.45727	6.82292	6.68813	10.4306	6.47769	5.76238	4.75803	7.80965	10.4046	6.21801	4.79529	7.13828	7.14756	5.52389	4.81667	6.53019	4.82798	6.99004	7.36781	8.86014	7.34778	6.34987	6.98284
TCGA-BR-7959	2.76712	0	11.9395	10.2846	10.1003	9.72358	8.03987	9.45348	6.79477	10.1951	11.4903	11.8902	9.98724	10.8441	8.52041	9.54149	7.36795	8.2516	9.67333	10.8623	8.04186	7.15549	9.52528	10.7477	9.66487	8.09405	10.008	9.28869	9.61225	12.9537	8.69576	8.18713	7.5606	10.5161	12.6488	7.91371	7.68522	8.18013	8.12913	7.69141	7.01097	8.77644	7.65659	8.93557	10.1045	11.4259	9.62399	9.28687	8.10329
TCGA-CG-4301	0.252055	0	9.82527	10.0612	9.63361	8.00624	7.50521	8.39812	6.44091	7.91664	11.3873	11.385	8.92876	10.3185	8.01468	7.91434	5.34431	7.4123	8.73619	9.82226	7.00721	7.04693	9.19641	9.60521	8.7212	8.05363	8.93788	8.14236	9.32824	11.7545	7.19401	6.82348	6.96835	10.2106	11.6662	7.53226	6.50852	6.85734	7.83258	7.78772	5.37419	6.28808	5.58453	8.03434	9.02182	11.7749	7.49665	7.48476	6.07947
TCGA-BR-8060	0.953425	1	10.6049	9.10636	9.30536	7.47973	6.28541	7.61888	6.07557	8.21519	10.3061	10.6437	8.24723	9.26916	8.68009	8.16742	5.98099	7.428	8.42954	10.314	6.67811	6.9002	8.7087	9.17216	9.1078	7.13812	9.42611	8.18023	7.92721	11.3247	7.93834	7.97968	6.71243	9.4256	11.2929	7.21802	6.59789	7.0904	8.52773	6.82723	5.75676	7.97815	6.4198	9.5822	8.79154	10.1018	9.00704	8.82882	6.63442
TCGA-RD-A8MV	10.1918	0	8.03008	7.71063	8.05214	5.25229	4.53629	6.40741	4.79677	7.20022	8.51799	9.01509	6.7174	6.52674	7.63294	6.06795	4.01078	6.50944	7.27255	8.41875	4.85602	5.38672	7.307	6.48222	8.79587	6.46833	7.76764	6.62367	6.41045	9.54923	7.27031	5.13169	5.25931	8.18215	10.0703	6.2374	5.24994	6.05942	5.27315	5.08645	4.28361	6.55318	4.9308	8.25723	7.14683	9.15216	7.29643	6.85654	4.88659
TCGA-BR-6564	2.17534	1	9.61544	10.403	9.89974	8.02015	5.99777	8.41831	6.39554	9.05527	11.1765	11.1189	7.64366	8.78712	10.3388	8.44755	6.08052	8.86358	9.59686	9.97622	6.69476	6.99053	9.52135	9.47956	10.0117	7.0546	9.56996	9.10561	8.5989	12.7965	9.36953	8.14609	6.56116	8.98108	11.7579	7.97548	7.3785	8.95641	8.41346	7.99732	7.18321	9.71687	8.48823	9.94659	9.48043	11.1223	10.3097	6.66998	7.93265
TCGA-BR-8059	1.20274	1	9.74898	10.4617	10.1355	8.51228	7.72028	8.9119	6.32934	8.32886	11.8637	12.5539	8.95845	10.3228	10.4457	8.19505	6.15688	7.72216	8.88756	11.2523	7.98315	7.45953	9.05576	10.2691	9.37512	8.96232	10.1651	8.68924	9.55623	13.0777	8.31754	7.79971	6.5635	10.5377	12.9835	7.65324	6.9912	8.26187	7.93633	8.64636	6.7743	8.67495	8.22791	9.48971	10.5193	11.6246	10.1229	7.76777	7.98291
TCGA-CD-8528	1.0274	0	9.36437	9.35157	9.41001	6.76982	7.18022	8.22143	6.02919	7.69698	10.8875	12.0004	8.67376	10.095	9.04359	6.71684	5.30455	7.54486	8.55637	10.5036	7.87512	6.69805	8.47869	10.44	8.04119	8.91951	9.37376	7.53653	9.31581	11.8188	7.00437	8.09055	6.56275	10.4362	12.513	6.7507	5.77613	7.06465	7.05181	7.82068	6.32584	7.73688	7.57211	8.81038	10.0971	10.8426	8.9624	6.04217	7.08788
TCGA-BR-6710	0.747945	0	8.49723	7.92287	7.47566	3.31512	3.43523	5.66317	4.75174	8.98547	8.42953	8.20734	6.69467	4.33227	6.88993	4.09292	4.41624	6.5041	7.83824	6.80692	3.57902	5.3189	7.10816	4.80064	7.57121	4.50278	6.48695	6.84866	6.23859	7.78189	6.21373	6.674	4.82277	7.01023	9.52549	5.62265	5.36314	6.33602	6.43488	3.91616	4.04127	6.99042	5.49415	7.13366	6.93049	8.26694	7.3548	6.53369	5.1897
TCGA-BR-8291	1.66301	1	11.481	9.9052	9.33659	8.59867	6.84328	8.78571	7.04929	9.41259	11.5374	12.3467	9.88261	9.49613	9.23678	9.17408	6.82794	7.65554	9.87863	11.8086	8.09522	7.62901	10.5793	10.5259	9.85896	8.04071	10.28	9.29192	9.26737	12.3102	9.02995	9.03098	8.42121	10.3041	13.2872	7.96372	7.12082	8.53464	8.14816	8.04855	6.76684	8.9213	7.26347	10.0439	10.5392	12.6119	9.91734	8.9071	7.55494
TCGA-D7-6526	1.43288	0	8.10765	8.38198	8.09704	6.7037	4.89524	6.72274	4.50979	6.70056	9.25317	9.75075	7.32407	8.08769	7.06832	6.54175	4.94345	6.09061	8.61285	8.70603	5.15577	5.1368	7.63008	10.7001	7.80561	6.49714	7.7431	7.04542	6.8926	10.6357	6.55716	5.61754	5.18592	8.10207	10.521	5.95149	5.46385	6.13327	6.65082	5.31177	5.01618	7.03956	5.16364	7.55662	7.87537	9.01153	7.56107	7.17891	5.889
TCGA-BR-8364	1.84932	0	10.33	10.565	9.9079	8.80755	7.28295	9.64465	7.35058	9.68757	12.1397	12.8109	9.42748	9.66761	9.79563	9.5036	6.45796	8.57415	9.66388	11.1108	7.96908	8.07164	10.1567	10.9282	10.0124	8.5664	10.3588	9.21679	9.6192	12.7924	9.08866	8.98103	7.45831	10.6349	13.4584	8.41499	8.0067	8.83099	8.48237	8.88815	7.15928	9.52673	9.57332	10.5161	10.8696	12.5055	10.4818	9.42259	8.27994
TCGA-KB-A93J	3.07945	0	7.66733	8.54583	7.99879	5.93618	5.35726	6.97849	4.49537	6.59574	9.53546	9.9705	7.45059	8.29039	6.56011	5.12844	4.63352	6.66114	7.38995	9.07632	5.20174	4.77449	7.77721	7.88696	7.38997	6.31208	8.57105	7.42807	6.8585	11.1411	6.8272	5.42976	5.50969	8.69056	10.8081	6.46391	4.929	6.30978	5.18734	5.43061	5.05055	6.91524	4.28864	7.88277	8.19318	8.96263	7.68505	5.76895	5.47597
TCGA-F1-6874	1.20548	0	10.6024	9.21794	9.28101	6.37794	6.84105	7.92249	5.66255	8.50906	11.5046	12.2137	9.00889	9.56216	8.98055	6.75687	5.71681	7.45177	8.15779	11.1432	7.74536	6.28451	8.69441	9.5007	8.41604	9.44065	10.3092	7.97225	8.96874	11.9612	7.22426	7.78298	6.81625	10.7402	12.5098	7.97299	6.34824	7.09291	6.60736	6.35828	6.20929	7.76111	7.41899	10.1927	10.0653	10.4007	9.94291	9.71442	6.55333
TCGA-VQ-A91U	0.142466	1	8.17187	7.41884	7.87485	4.89437	5.04134	6.93349	4.64963	7.00025	9.5924	9.98422	7.45954	7.87129	6.55644	4.95585	3.74225	6.58994	7.30857	9.06429	4.87904	5.04937	7.80132	7.20735	7.21085	6.99961	8.53276	6.96788	7.07805	10.3102	6.19223	5.06492	5.41268	9.00073	10.4299	6.88463	4.63449	6.19542	6.51595	4.45141	4.72963	6.69096	4.15237	7.8996	8.285	9.43832	7.7487	6.2527	5.23247
TCGA-FP-7916	1.1726	1	8.7769	9.08726	9.21297	7.43313	6.28434	8.48881	5.85549	8.70619	10.5926	10.7557	8.64325	9.45117	8.15651	8.20348	5.11199	8.14366	8.67189	9.57241	6.60684	6.29824	8.83907	9.22283	9.48434	6.61261	9.69634	8.8286	8.08386	12.341	8.2891	6.7657	6.62114	9.34394	11.4567	7.37435	6.3783	7.24334	7.05907	6.78972	5.76622	8.0173	6.27325	8.15368	8.9842	10.6084	8.80047	5.68493	6.79271
TCGA-VQ-AA6D	1.4274	0	6.89858	7.67722	7.4769	4.85118	4.8371	6.18687	5.38912	6.2961	9.29693	9.59364	6.19808	6.98191	6.74014	5.39272	4.57116	6.65596	6.27765	8.50209	5.44063	5.27776	7.306	7.4201	6.5211	6.07682	7.77018	6.1496	6.67217	10.7252	5.96842	4.62489	4.62003	8.36369	10.4323	5.93252	4.65176	6.63227	5.91491	4.7468	4.3938	5.92112	4.81705	7.11461	7.88862	8.41692	7.61051	6.04965	5.41111
TCGA-3M-AB46	4.83562	0	7.47204	8.08529	7.53586	6.09494	4.53241	7.03794	4.68995	6.31264	9.96912	10.8776	7.54948	7.99361	6.56675	6.27239	3.95327	5.95157	7.52276	8.73118	5.36341	6.0637	7.94169	8.1219	7.32046	7.16135	7.3527	6.34202	7.46671	11.3937	6.34805	3.81537	5.06753	8.81088	11.0848	6.03776	4.68451	6.22853	6.7266	5.26961	5.06226	6.42661	4.94138	6.96236	8.45464	10.2194	7.20348	5.98608	5.71169
TCGA-CG-5734	0.665753	1	7.47678	7.79621	7.4757	4.41155	4.1972	6.15296	4.09025	7.06111	9.20786	8.97003	6.33539	6.20145	7.33496	4.21496	4.06397	6.26984	7.52743	8.27431	4.56337	4.84288	6.94102	5.89474	7.44746	5.78136	7.45121	6.92921	6.24156	10.1244	6.41828	5.76373	4.77631	7.9219	9.71353	5.90323	4.42972	6.19747	6.54994	3.88634	4.09791	6.8063	4.52926	7.80671	7.73581	8.44546	7.33293	7.62506	5.29891
TCGA-VQ-A8PK	1.48767	1	9.89839	9.03894	8.54978	6.29185	6.3212	7.25109	5.47314	7.98961	10.8387	11.8347	8.26516	8.77413	7.71073	6.73929	5.79551	7.08265	7.84312	10.6866	6.51108	6.12888	8.48135	9.21636	7.95145	7.98264	9.20113	7.77591	8.25025	11.7466	7.27963	6.32394	6.09835	10.0722	12.3432	6.90409	5.30209	7.12769	7.96258	6.18198	6.27025	6.9542	5.26036	7.83772	9.7218	10.7326	9.10192	8.79343	6.64911
TCGA-BR-A4J4	0.0438356	0	9.94435	8.1135	8.35767	8.06858	6.19511	7.87442	6.14137	7.13062	10.4721	11.171	8.30138	9.03419	7.96056	7.58328	5.32105	6.8521	7.55141	9.15098	6.49937	5.6476	8.52099	9.46444	8.31752	7.56804	8.41203	7.08575	7.26791	11.8374	7.38487	5.54058	6.36064	9.60599	11.9248	6.4369	5.9137	6.7443	6.26891	7.45563	5.17456	7.15133	6.53373	8.32068	9.1729	10.1584	8.03558	8.14969	5.6597
TCGA-D7-6522	1.55068	0	8.93493	10.1187	9.36328	8.89758	6.96053	8.56824	5.93138	8.68442	11.6748	11.9929	8.57704	9.76591	9.19037	8.0389	6.61061	8.32765	9.39407	10.7156	7.10032	7.32256	9.30852	10.0472	10.3342	7.44425	10.1494	9.59629	8.89001	13.3624	9.78156	8.70018	7.34924	9.49205	12.1207	7.10769	6.60334	8.99496	7.26776	6.45924	6.84432	9.31039	7.31574	8.49508	9.87099	11.8549	10.2843	6.96645	8.25453
TCGA-D7-6822	1.0274	0	8.22313	8.38919	7.85815	6.87837	5.20019	7.65716	5.39371	8.05236	10.1494	10.9569	8.58791	8.64115	7.76398	6.19876	4.13496	6.70604	7.36156	10.4768	5.0944	5.83859	8.44689	8.02263	8.72971	8.2947	8.96169	7.59667	7.86876	10.386	7.38516	6.37483	6.38705	9.75839	11.4819	7.24826	5.43438	7.04729	5.36877	4.93745	5.21439	7.97838	4.44848	7.35247	9.63419	9.51173	8.72458	5.90402	6.15492
TCGA-BR-8483	0.449315	0	7.89807	8.89809	8.2381	6.6149	5.34003	7.05676	4.82616	6.97894	9.41116	10.0442	8.75448	8.44063	6.22884	6.74089	4.33718	6.27931	6.8789	8.43431	5.90156	5.53902	7.29649	8.24485	7.45416	6.1581	8.00902	7.06545	7.32992	11.2991	6.66549	5.11834	4.85121	8.69678	10.6459	5.79397	5.00676	6.38697	5.94589	6.08925	5.06439	6.71247	5.13284	6.5706	7.91873	9.65011	7.27307	5.32486	6.03187
TCGA-SW-A7EA	1.5863	0	7.75436	9.04477	8.41248	7.0031	5.73578	7.66457	5.19235	7.44963	11.0757	12.1002	8.41462	8.24645	8.07084	6.81686	4.53964	7.43256	7.45362	9.54702	6.9881	6.29433	8.11817	9.78081	7.63246	7.98059	8.01867	6.44921	7.45446	11.921	7.06065	5.81254	5.93352	9.80749	12.4103	6.10522	5.25579	7.19932	5.35798	6.55351	6.04907	7.28773	6.83811	7.43065	9.71271	10.3216	8.80542	5.85824	6.78835
TCGA-BR-6705	2.13425	1	10.6174	10.532	9.88154	9.79924	7.36064	9.20505	6.47809	9.68787	12.6783	13.0202	9.55368	9.84017	10.02	8.54503	6.96617	8.34881	9.68812	11.4965	7.81134	7.85464	10.0814	10.8029	10.3294	8.349	11.0079	10.0091	8.98199	13.595	9.33949	8.70688	7.84333	10.5705	13.2845	8.40621	7.35125	9.05731	8.12688	7.55868	7.59459	9.82626	8.81009	10.438	11.0757	11.65	10.7629	8.69529	8.49936
TCGA-BR-8680	2.66301	0	8.4679	8.23162	7.94798	5.73653	5.26562	6.93979	5.19678	5.99338	9.87691	11.1543	7.39405	8.13883	7.31719	6.70464	4.57636	5.9585	7.66516	9.42139	6.7114	5.86523	7.38773	8.74983	7.46858	7.42523	7.80977	6.66797	7.41982	11.5976	6.6977	4.90542	5.21047	9.11344	11.4247	5.68141	4.74244	6.91454	5.55041	6.40701	5.54857	6.72161	6.40179	6.19285	8.95154	10.2693	8.33471	5.20233	6.20038
TCGA-RD-A8N5	4.7863	1	10.4401	9.86818	9.61565	9.58152	7.27843	8.92051	6.14748	9.09392	11.3167	12.3947	9.24595	11.0181	9.3249	8.22266	6.23517	7.36585	9.49363	11.0558	7.38144	7.843	9.59831	10.3156	9.31309	9.33342	9.70558	7.88557	9.08757	12.6358	8.36727	7.28468	7.1567	10.8675	13.1347	7.95051	6.70652	8.10547	7.44382	8.02836	6.36062	8.21969	7.91025	9.27928	10.2731	12.0806	9.60918	9.14995	7.18686
TCGA-BR-8295	0.183562	1	7.28746	7.93078	6.7411	5.14833	4.20241	5.99967	5.29679	6.0842	9.26481	8.75686	6.12129	6.63736	5.83646	5.01017	4.26069	5.84543	6.98979	7.61653	4.1371	4.75131	6.94109	6.52168	6.05392	5.14445	7.4545	6.61216	6.45153	10.1841	5.22224	5.37672	4.60693	7.77051	9.29786	5.80546	3.99886	6.36659	5.91618	5.62077	5.70074	5.82556	4.88634	7.03226	7.32217	7.77031	6.96626	6.26387	7.44918
TCGA-R5-A7ZI	6.21096	0	6.19534	6.24257	7.5159	3.58194	3.86924	6.42631	3.75106	6.66785	8.45505	8.45424	4.98091	5.79723	5.642	4.15398	4.39765	6.2911	6.66656	7.22628	4.14608	4.26609	6.36824	5.14682	8.8941	4.61829	6.72925	5.51382	4.67182	9.60956	6.81081	4.08149	3.64088	6.91984	9.00681	5.10647	3.75965	5.02282	4.49971	3.38418	3.7726	5.10915	3.65585	6.8066	6.62345	7.52833	6.4865	4.93291	3.95217
TCGA-FP-8209	4.96164	1	10.1271	10.0376	10.3557	9.16568	6.56285	9.03035	7.71598	9.68072	10.9939	11.465	8.81997	9.43534	10.0804	8.84338	6.90698	8.95122	9.67542	11.5149	7.70453	7.34726	10.1943	9.47251	10.01	8.91099	10.1137	8.81572	8.99625	12.1354	8.90964	9.94012	7.61253	9.89249	12.4614	8.96609	8.19182	8.69946	8.71299	7.77357	6.71491	9.56059	8.44645	10.2032	9.97082	11.5632	10.5437	7.80922	7.56682
TCGA-HU-8610	0.0630137	0	10.5322	8.81365	9.045	5.67599	5.37017	6.49372	4.95528	7.5842	11.0677	11.4515	8.34939	8.48609	9.36809	7.07562	3.66758	7.63049	7.98388	9.65617	6.20784	6.25359	8.66493	7.5049	8.60375	8.47244	8.94312	8.06942	7.41862	11.2122	7.77721	5.77173	5.91081	10.366	11.4327	8.04423	5.2554	7.02609	5.17512	4.03029	5.41634	6.45107	6.48571	10.6854	9.41967	9.36326	9.43471	8.33661	5.38991
TCGA-VQ-AA69	2.36712	0	7.64072	7.95663	7.85002	4.93726	4.80103	6.43016	4.52813	7.87065	8.61698	8.9673	6.83399	7.47815	6.64204	4.91315	4.14305	5.5928	6.61177	8.5121	4.48153	4.59237	6.86189	6.54896	6.6966	6.79481	7.64015	6.47427	6.50572	9.64683	5.99402	4.90778	4.78976	8.07256	10.0446	6.03506	4.18985	5.34586	5.43977	5.44334	4.66871	6.21274	3.86961	7.17646	7.74362	8.45747	6.97795	8.06971	4.73632
TCGA-BR-8058	3.10411	0	9.82492	9.60007	9.46233	8.47063	6.94299	9.11634	5.86189	8.85266	10.8856	11.3787	9.23544	10.3482	8.66767	9.35608	6.02664	8.12553	9.07902	10.9486	6.94504	6.4871	9.23695	10.2424	9.5873	7.48998	10.018	9.33508	8.84311	12.5627	8.33052	9.39883	7.24929	10.03	12.0248	7.58297	6.79507	7.74556	7.63706	6.79819	6.33709	8.70365	6.21415	8.33543	9.97733	11.2265	8.95119	7.19181	7.26478
TCGA-CG-4444	3.92055	0	9.29747	9.05215	8.89065	7.40651	6.37899	7.56051	5.04387	8.31057	10.1336	9.97518	7.90108	9.73046	7.9027	7.2188	5.27172	6.53882	8.67813	8.90127	5.86495	5.88517	8.25161	8.79746	8.56895	7.29359	8.36282	7.27716	8.46056	10.9269	7.03749	6.529	6.0197	8.71277	10.5312	6.83392	5.98851	6.55884	6.89168	6.47188	4.92364	6.37444	4.94647	8.25005	7.74132	10.4677	7.1134	6.52309	5.62
TCGA-CD-5798	1.11781	0	9.49678	10.3426	10.1218	8.53922	6.86606	8.83257	6.92068	8.48141	12.0538	12.3318	8.27399	10.529	10.1275	8.45921	5.83082	8.52308	9.35445	10.9384	7.06949	7.27368	9.50819	10.0224	9.36965	8.63716	9.38088	8.78023	9.42969	12.5859	8.52251	8.07897	6.67301	10.4229	12.8683	7.67389	7.10302	8.91289	7.38611	8.06793	7.42575	9.41349	7.47154	9.32511	10.5721	11.6126	10.0335	7.53338	8.14239
TCGA-BR-8591	2.34521	0	9.35853	8.71467	9.10498	7.55139	6.64872	7.71371	5.5456	8.08834	10.582	11.5459	8.33035	9.64196	8.33814	7.05972	5.33899	7.04834	8.98342	10.0454	6.97612	5.7731	8.2975	9.17216	8.74383	7.93267	9.10445	7.96391	7.93781	11.5129	7.71543	7.20611	6.43628	10.0645	11.7622	6.95092	6.17897	7.0858	7.12074	7.02566	5.92717	7.68229	6.60974	8.805	9.4483	10.7561	8.78212	7.51443	6.49772
TCGA-R5-A805	0.769863	1	8.30001	8.52565	8.70108	5.86115	5.62478	6.74991	4.91758	7.82607	10.1556	10.4843	7.95055	8.25573	8.22594	6.73698	5.02677	6.789	7.52789	9.36961	6.04385	5.36805	7.98952	8.06885	7.75112	7.37594	8.33435	6.71284	7.34237	10.6932	6.62244	6.06921	5.6667	9.56231	11.5058	7.12194	5.85591	6.24602	5.57588	5.18291	4.8484	6.64892	5.89946	9.10346	8.78862	9.20139	8.11446	7.22947	5.3237
TCGA-BR-8687	0.684932	1	8.69358	8.87657	8.29467	6.86882	5.27335	7.53471	5.07171	7.59921	10.1895	10.8602	8.05548	8.53605	7.16878	7.22646	4.15798	6.92113	8.07892	9.32369	5.05734	6.03923	8.00469	8.32752	8.19943	7.12606	9.02619	7.49263	8.46702	11.3846	7.35762	6.44125	5.72014	9.50043	11.3837	6.77316	5.60269	7.04417	8.13286	9.02582	5.77224	7.43047	5.65593	6.93533	9.46233	10.5796	8.22255	6.95653	6.47089
TCGA-MX-A5UG	0.309589	1	10.558	10.7787	9.58802	8.88047	7.02078	9.2969	6.86371	9.48851	11.6573	12.8158	9.81126	9.25759	9.75295	8.80166	5.89164	8.5101	9.1846	11.7102	7.63676	7.95175	9.94904	10.5089	10.321	9.25443	10.6836	9.05902	9.39592	12.6378	9.17896	8.04153	7.7732	10.8989	13.7648	8.58974	7.74038	8.347	8.6961	6.80009	6.64088	9.54385	7.5571	10.1818	10.867	12.3541	10.4903	8.71397	7.61217
TCGA-VQ-A94U	2.24384	0	8.95596	9.33154	7.94831	7.16052	5.53205	7.51077	5.52179	8.19184	10.0585	10.6495	8.03535	8.02818	8.05681	7.83741	5.08324	6.89986	8.42763	9.92009	7.01354	6.7481	9.2401	10.5848	8.71268	6.97356	9.57283	8.39815	7.95848	11.5632	7.9758	6.58861	6.79145	8.69727	11.9938	7.02333	6.29238	6.99287	6.50476	6.55777	6.06792	7.69352	5.86641	9.27105	8.66994	11.2237	8.81503	6.82238	6.81779
TCGA-VQ-AA6K	1.03562	1	9.33553	9.37073	8.47205	7.26861	5.94971	7.7856	5.35513	7.80978	9.90963	10.6526	7.69265	9.44617	8.04238	7.58183	4.93442	6.90828	7.75585	9.19537	5.94909	6.11864	8.28047	9.06372	8.73875	7.63416	8.82996	7.80187	8.7966	11.6329	7.66333	5.93538	6.01723	8.84707	11.1661	6.73804	5.86132	6.99727	7.38227	6.45158	5.76997	7.12442	5.65938	7.71838	8.44168	10.6681	7.83879	9.02235	6.48261
TCGA-BR-8679	0.003	0	9.15342	9.46479	9.24312	8.59364	6.6691	8.28505	5.96664	8.15487	10.8501	11.8332	8.63676	9.5677	9.00649	7.77543	5.18427	7.25969	9.09068	10.3859	6.83095	6.56209	8.87852	10.1879	8.73917	8.2393	9.3855	8.29757	8.51705	11.7377	7.68661	7.318	6.68088	10.1106	12.1799	7.43535	6.17643	7.08835	7.13155	7.18564	6.07657	7.81886	6.2062	8.7974	9.69306	11.5298	8.87109	6.2931	6.98356
TCGA-CD-8535	1.06849	0	6.71465	9.09469	9.12343	6.17327	6.1585	7.51635	5.57326	7.41785	10.9704	11.5752	7.75284	9.18233	7.60519	6.30446	4.59345	6.39642	8.19032	9.92002	6.79639	5.68971	7.65862	9.74961	6.88652	5.76339	8.53076	7.6353	7.60252	12.5415	6.00005	5.52026	5.50446	9.28733	12.226	6.20799	5.28559	7.01772	6.3232	5.48732	5.34051	6.89243	6.05823	7.15879	10.002	10.2416	8.48109	6.87366	5.87402
TCGA-CG-5722	0.0821918	0	7.98634	7.9094	7.47241	4.99653	4.34145	7.17222	4.5129	7.48654	9.84264	9.24598	6.57659	6.25871	7.50006	6.40013	4.03998	6.892	7.44539	8.49091	5.07845	5.49262	7.14477	7.00822	8.22372	5.6916	8.49488	7.08922	6.40159	11.1096	7.14422	7.14307	5.3689	7.61073	9.98847	6.23881	5.19539	6.79623	6.32004	4.41618	5.26683	7.26898	5.54216	8.02084	7.82438	9.33989	8.05689	7.0355	6.00235
TCGA-CG-5726	2.4137	1	6.30741	6.35705	5.9783	3.60536	3.55014	5.30551	3.69566	5.57974	8.38521	8.54039	5.44681	4.86569	5.92418	4.17192	3.35197	5.56244	6.10465	8.28025	3.72012	4.48565	6.18953	9.63666	6.13717	5.99735	6.65997	5.6814	5.31751	8.78009	5.34004	5.28472	4.17421	7.50765	8.97063	5.45542	3.64645	5.46409	5.76617	3.61215	3.98348	6.10747	3.45153	7.11205	7.60954	7.19948	7.16243	5.14309	4.68662
TCGA-BR-A4J7	2.70959	0	8.62257	9.67035	9.36499	7.55731	5.20208	8.27478	6.55162	7.86939	9.87364	10.5051	7.38309	9.03394	8.91392	8.40166	5.78843	7.99276	8.46961	9.60915	6.80957	7.12615	9.02671	9.34276	9.48499	7.25242	8.18779	6.95401	7.77941	11.0782	8.80409	7.14055	6.01627	8.3657	11.5233	7.51136	7.22681	8.14786	7.22139	8.02153	6.22811	8.9167	7.85981	8.99675	8.77545	11.1172	9.53084	4.52214	7.30253
TCGA-BR-7196	1.82466	0	11.1528	10.127	9.6305	8.46319	6.5128	8.73798	6.03393	9.90496	11.501	11.6605	9.43839	8.95353	8.84721	8.82225	6.23523	8.02415	9.55296	10.3941	7.65269	7.32301	9.73603	10.3715	10.3491	7.12381	10.7739	9.52295	8.68996	12.924	9.28026	7.67155	7.14372	9.7601	12.4078	7.60804	7.08174	8.27469	9.02073	7.48139	7.27874	9.21628	7.61999	9.78415	9.79533	11.153	9.99496	8.69228	8.07707
TCGA-IN-A6RI	1.53151	0	5.77255	7.54084	7.45668	3.3955	3.76495	5.27896	3.93699	6.20277	9.0798	8.30553	5.24746	5.0987	5.61768	4.33825	3.50454	5.56435	6.75279	7.05021	4.12759	4.64143	6.37169	5.26312	5.70368	5.44353	7.1737	5.57129	5.43655	10.0871	4.8858	4.63475	3.84004	7.35113	8.9771	5.52848	3.83299	6.13909	7.20789	5.29847	3.98764	5.20738	3.77585	7.32762	6.81293	7.58044	6.57554	5.26418	4.70093
TCGA-BR-4256	0.778082	1	11.0001	10.1791	10.4688	9.34285	7.63343	8.94383	7.34794	9.41676	11.9643	12.1745	9.58775	10.4149	10.1728	7.9743	6.68801	7.97392	9.21472	11.2223	7.77922	7.61829	9.70011	10.3109	10.3874	8.43454	9.39423	8.41165	8.92016	12.1006	8.95032	7.73199	7.52083	10.641	12.8631	7.70187	7.65013	8.09812	8.28318	7.70856	6.34119	8.54255	7.55189	9.00121	9.88122	11.954	9.4156	8.04135	7.23275
TCGA-CG-4443	2.49863	0	6.06671	9.05382	7.85257	6.23993	4.76876	7.91884	5.62927	7.49454	10.2618	9.42985	7.21299	7.95859	6.90387	6.21887	3.69473	5.85081	6.58532	7.72325	4.42941	4.60904	8.09587	7.91853	5.81602	6.46091	8.44277	6.72776	7.4955	11.3112	5.17878	5.26548	5.7672	8.15042	10.0422	6.6446	4.81134	6.40439	4.79626	4.23401	4.06596	5.22178	5.46928	8.23956	7.79695	9.17022	6.55719	4.94285	5.24222
TCGA-CG-5718	3	1	7.30761	8.23027	7.74688	5.74748	4.68846	6.00983	3.9554	7.20169	10.0956	10.1158	6.05288	6.99021	7.07722	5.66426	4.72988	6.86643	6.67849	8.58701	4.75075	4.89787	7.14349	7.45439	8.12811	5.95417	7.88031	6.27882	6.34022	11.6169	7.21265	5.57136	4.63128	8.12557	10.704	5.81878	4.41829	7.18324	5.24476	4.25643	4.81781	6.72621	5.56959	7.65402	8.34428	8.46614	8.21193	6.8784	5.33717
TCGA-BR-A4PF	0.0958904	0	8.40193	7.95505	8.06351	6.74315	5.38133	7.44793	4.68722	6.90754	9.18286	10.143	8.06847	8.3999	6.66488	6.64862	4.22249	6.8123	7.75994	9.37135	5.39873	5.50258	7.84941	8.4603	7.65594	6.67903	8.3546	7.16664	6.92746	10.4843	6.77635	5.8981	5.81166	8.92079	11.1859	6.43572	5.25939	5.89265	5.97805	5.4048	4.38563	6.69473	4.62124	7.38989	8.62664	9.75466	7.43988	5.35095	5.46602
TCGA-HU-8249	2.4137	0	7.70131	7.01702	7.35638	4.6399	5.01283	6.28784	4.45026	6.20542	9.45199	9.84803	6.27843	7.42458	7.17467	5.3441	4.97963	6.11749	6.79518	8.71452	5.65272	4.86977	7.52886	6.42323	7.38154	6.89532	8.06007	6.87677	6.36524	10.6392	6.36673	4.72547	4.67327	8.88739	10.4438	6.34767	4.81004	6.12935	4.86102	4.88892	4.49711	6.57524	5.55372	8.32111	8.3088	8.83687	8.01155	6.74314	4.9532
TCGA-HU-A4H4	1.9863	0	7.66588	7.36695	8.33033	4.94882	5.52158	6.45788	4.53974	6.80165	9.43183	9.94519	6.5774	7.97344	7.24364	4.99434	4.39588	6.2091	7.00214	8.96845	5.90679	5.30696	7.63761	6.81549	7.59488	6.45702	8.18234	6.71813	6.12064	10.2938	6.61778	4.79279	5.15973	8.54832	10.8171	6.35779	4.83154	5.97241	5.35151	4.35738	4.41051	6.59506	4.944	9.01911	7.88281	9.46402	7.78336	5.41386	4.71123
TCGA-BR-A44T	2.84384	0	8.10363	8.4891	8.85131	5.20626	4.65547	7.18955	5.74444	7.73652	8.85901	9.29468	6.11721	7.46519	8.69295	6.4631	5.13324	7.32689	8.33757	9.66409	6.34628	6.27139	8.0749	7.04056	8.75002	5.67509	7.45039	6.06174	6.92166	10.661	7.79161	6.66899	5.19394	7.35467	10.2263	7.1352	6.55385	7.34647	7.76985	6.4188	5.30663	7.74334	7.49347	8.18593	7.44896	9.55582	8.56952	7.09438	6.32309
TCGA-CD-5813	1.03288	1	10.0065	9.62612	9.08145	9.25101	7.07197	9.36765	6.40169	9.44769	12.2372	12.2988	9.59786	9.63941	8.29055	7.8796	6.77167	7.62315	9.57779	10.8551	7.72926	7.60895	9.67524	10.5905	10.1267	6.25571	10.1924	10.1422	8.02508	13.3311	9.28296	6.93898	7.62525	9.7428	13.0532	7.43194	6.64898	9.03291	8.14033	7.75337	6.81737	9.10413	7.83048	9.46895	10.2583	11.7516	10.1292	7.62645	8.03447
TCGA-VQ-AA64	1.53425	1	10.023	10.6786	9.86021	9.2037	8.26948	9.25559	6.1426	9.4617	12.3421	13.2185	10.0171	11.3781	9.05883	8.84652	6.47186	8.14215	8.38095	11.5589	7.86364	7.68607	9.54445	11.281	9.33311	9.66537	10.3434	8.82569	10.0722	13.0791	8.08165	8.80428	7.37294	11.2632	13.5006	7.71573	6.60197	8.35324	7.882	8.35868	7.96229	8.6267	7.75871	9.43331	11.0811	12.0385	10.4635	8.42999	7.97544
TCGA-HF-7132	6.4411	0	9.10784	8.94988	8.85	7.93226	6.3562	7.95655	5.64157	8.14807	10.3198	10.8107	8.1881	9.06841	8.17812	7.82052	5.21659	7.06842	8.29131	10.2545	5.99113	6.08875	8.632	8.52491	8.86884	7.50702	8.98713	8.33289	8.00915	11.2459	7.57592	7.65769	6.65287	9.27082	11.6392	7.02504	6.18767	7.08933	6.60908	5.86937	5.82924	8.15716	5.45096	8.28474	9.2539	10.449	8.68507	6.41966	6.48796
TCGA-BR-A4J8	1.12603	0	8.63605	8.72254	8.96404	6.58774	5.33036	7.52367	5.15808	7.61564	9.73328	10.0753	7.70183	8.29247	7.27545	7.19229	4.41885	6.99278	7.77184	8.85156	5.40448	6.36633	7.82257	8.12099	8.56923	5.98226	8.63644	7.28238	7.61637	11.8178	7.72173	6.59833	5.53708	8.69204	10.918	6.77978	6.35297	7.05264	7.63455	6.32053	5.77476	7.65534	6.489	8.17539	8.2306	10.1125	8.60196	6.00755	6.80771
TCGA-HU-A4G3	0.465753	0	7.36928	7.3453	6.96833	4.69899	4.0399	6.25305	4.54777	6.24544	8.94093	9.24877	6.76514	6.84699	6.76615	4.82266	3.56117	5.86496	6.62894	8.63717	4.29855	4.98425	7.08552	5.90913	6.74119	6.50719	7.66775	6.48811	6.64281	9.44772	5.77384	5.27414	4.99054	8.39559	10.4157	6.45311	4.51754	5.99644	5.11197	4.61399	4.84551	6.7273	4.07524	7.49735	7.96259	8.6026	7.25991	5.30379	5.2991
TCGA-CD-5804	0.003	0	8.52002	8.88055	8.58433	7.14855	5.74477	7.69123	4.92993	7.22094	11.1368	11.3722	7.28114	8.76735	8.27386	7.23126	5.3454	7.20549	7.81901	9.31302	5.60921	5.9629	8.22485	9.19122	8.55929	7.06547	8.37071	7.618	7.55625	12.3014	7.70287	5.81998	5.51062	9.17586	11.6632	6.80093	5.98431	7.97236	6.25229	7.26441	6.15098	8.02988	6.63697	8.57239	9.50245	9.71864	9.11288	7.45623	6.60077
TCGA-CG-5721	0.50137	0	7.91425	8.10847	8.87656	6.29189	5.42371	7.35541	5.33351	7.53837	9.96527	10.341	7.41733	8.58872	7.80472	6.28737	5.05705	7.34777	8.14153	9.34528	5.83332	5.04461	7.70445	8.07369	10.4967	6.28392	8.30708	7.29443	6.52774	11.5916	8.45814	6.93847	5.60272	8.59132	10.8734	6.05378	5.52286	6.96862	5.08369	5.91159	5.02561	7.56788	6.08783	8.12551	8.62339	9.2652	8.41478	6.59193	5.78798
TCGA-RD-A8N4	5.94795	0	10.4582	9.2972	9.73005	7.71992	4.20781	7.46879	6.84146	9.43694	9.07842	9.5662	7.14671	8.40148	9.78812	6.75126	5.67235	8.7148	9.224	9.62568	5.33497	6.81754	9.55511	7.50678	8.63845	8.45074	7.58026	7.46993	8.17434	9.90413	7.56018	8.55701	5.75504	8.13772	10.7426	8.17315	7.81786	8.10944	9.12635	7.23933	5.32465	9.34444	6.96837	8.98444	8.86158	9.67934	9.93956	6.50598	6.51558
TCGA-BR-6566	2.73151	0	8.39333	9.37004	9.07816	7.01188	6.37721	7.81032	4.96533	7.3261	11.3846	12.1175	8.11486	9.43661	9.02682	7.03913	5.40574	7.50831	8.18395	10.3329	7.15232	6.86181	8.25438	9.99853	8.38177	8.35779	9.02314	7.51182	8.69332	12.5794	7.86876	7.24518	6.02267	10.0336	12.4228	6.03038	5.01546	7.90415	6.19604	7.12267	6.58146	7.91365	7.59093	8.17415	10.2977	10.9411	9.49588	6.11165	7.60054
TCGA-HU-8244	2.03288	0	5.14479	6.26553	5.55548	3.16637	3.57734	4.4392	3.55666	5.1422	7.32931	6.77513	4.50051	4.04979	5.42051	3.52289	3.10917	4.83123	5.11823	6.44544	3.36921	3.74873	4.76147	5.82177	4.33776	4.55336	5.74104	5.00008	5.1634	8.2027	3.34684	4.01207	3.68833	6.15346	7.38572	4.66072	3.34565	4.22883	3.89172	3.47648	3.08587	4.07243	3.5551	6.66148	5.64796	6.28652	5.29786	3.72657	3.85171
TCGA-FP-A9TM	0.517808	0	6.28693	7.13724	7.13887	4.02016	3.95937	5.87784	4.33612	6.65694	8.04946	8.36626	5.93231	5.74261	6.28505	4.27343	3.71785	5.47742	7.26477	7.36904	5.20247	4.70446	6.53099	6.62178	7.38691	5.42567	6.92492	5.70665	6.11124	8.79034	6.07034	4.6657	4.81135	7.60241	9.35082	5.64139	5.27827	5.29844	5.68952	3.61569	3.92767	5.81062	4.57172	7.54041	6.62518	7.83606	6.57278	5.39453	4.29415
TCGA-BR-8487	0.0931507	0	7.10594	7.84585	8.23361	5.76054	5.45111	7.26173	5.00509	7.03757	10.0325	10.587	7.34614	8.12973	7.36918	6.13665	4.30244	6.2574	7.28064	8.97052	6.12577	6.2916	7.33651	8.07178	7.32829	6.19969	7.63094	6.46029	7.22194	11.2912	6.37673	5.60906	5.09607	8.72962	11.0987	5.70424	4.61409	6.14808	6.68911	6.14657	4.99038	6.48211	6.84085	7.24697	7.91265	10.075	7.44843	6.15065	5.83095
TCGA-CD-8526	1.04384	0	8.63256	8.63205	8.87113	7.48052	5.92445	8.04847	5.72445	8.34501	10.1409	9.92693	7.49458	9.74138	8.31011	7.33818	5.94012	6.87939	8.16124	9.09706	6.39316	5.82171	8.67684	8.48146	8.76956	7.05704	8.94058	8.10493	8.41981	11.295	7.8926	6.34821	5.90921	8.97338	10.9681	6.83274	6.05776	7.11141	6.62925	5.72513	5.79941	7.60072	5.76566	8.39199	8.2759	9.98988	8.20882	6.90893	6.91224
TCGA-BR-7957	0.756164	1	11.6968	10.2869	10.2242	10.7631	7.59467	9.84708	7.14179	10.3422	12.3889	13.1148	9.99681	9.48357	9.87749	9.54576	6.82375	8.41537	9.54092	12.0394	8.37608	7.77224	10.2108	10.8173	10.4765	8.65051	10.9014	10.146	9.52699	13.3431	9.42191	8.60336	7.9711	11.0376	13.8989	8.32522	8.49763	8.87269	8.85005	8.20605	7.2107	9.59163	8.17392	9.82691	11.0311	12.2983	10.476	8.21608	8.33466
TCGA-D7-A4YX	3.03562	0	7.46595	7.48499	8.08271	5.54134	5.50684	7.03527	4.7068	7.03514	9.58205	10.1003	7.38944	8.28438	7.19954	6.02436	4.26005	6.5303	7.17188	9.16048	5.2835	5.19845	7.14191	7.57045	8.0702	6.5109	8.43653	6.91821	7.31381	10.4049	7.38253	5.90469	5.26102	8.70879	10.9038	6.11244	4.98529	6.08866	6.08506	5.52478	4.30668	6.57475	4.75393	7.44653	8.26878	9.71355	7.55705	5.19511	5.64682
TCGA-BR-4191	1.52877	1	9.33173	9.5413	10.0273	6.91362	6.31274	7.86452	5.52849	8.0315	11.1783	10.3367	7.89164	9.00636	9.39944	6.50565	4.78988	8.22553	8.79359	9.17881	5.92326	6.69631	9.09472	8.22877	9.48207	6.99435	9.01575	7.56675	8.21988	11.2642	7.91399	6.1456	6.00272	9.27034	11.1244	7.25058	5.5693	6.99072	6.65379	6.03076	4.97711	6.69011	5.00069	8.23886	8.40249	11.1318	7.83213	7.53936	6.05264
TCGA-B7-A5TI	1.63014	0	8.889	9.10079	9.02811	8.40681	7.20172	8.32284	5.66468	8.13987	11.2778	12.0758	9.00601	10.0073	8.27816	7.58021	5.43072	7.13114	8.29215	10.2758	6.88701	6.44593	8.74661	9.68882	8.50478	7.80509	9.73944	8.79744	8.46138	12.7318	7.62453	7.36006	6.64151	10.3454	12.2222	7.50769	5.86248	7.62834	6.56422	6.98625	6.19426	7.68035	7.02269	8.9442	9.86407	11.074	9.01155	8.03229	6.9252
TCGA-BR-4280	0.550685	1	7.47063	7.70909	7.96933	4.88574	5.12937	6.19371	4.35364	6.04657	9.56648	9.63772	6.64187	7.55579	7.00911	4.87234	3.7767	6.21792	7.03356	8.6234	5.27654	5.11553	7.15208	7.18927	6.81944	6.70072	7.79107	6.36749	6.61834	9.74533	5.78307	5.12155	4.94291	8.63424	10.0712	5.90113	4.48347	5.57523	5.59994	5.01914	3.84739	5.31611	4.09091	6.88033	7.62378	9.15421	7.22853	6.05387	4.77818
TCGA-IN-7808	0.287671	1	7.8147	7.42682	7.10489	4.82555	3.59991	7.1337	4.39621	6.34178	8.74573	8.71225	5.8558	5.55177	6.11119	3.67176	3.84364	5.81709	7.61552	8.14302	6.94679	5.72826	7.28901	7.02335	8.33077	4.17366	8.40138	7.10831	6.06708	10.9434	6.99674	5.05712	5.1468	6.46093	9.59674	5.51885	5.442	6.29315	7.0106	5.14996	4.99603	7.04638	7.21232	7.09921	6.5353	9.03744	7.14945	5.55945	5.39232
TCGA-D7-8572	1.4	0	9.87118	10.2283	10.2359	9.03569	7.49148	9.32825	6.88404	8.95626	11.6017	12.7491	9.4919	10.8521	9.67377	8.10901	6.30806	8.17666	9.1602	11.6868	8.23592	7.51995	9.62865	10.9267	9.59731	9.68587	10.325	8.73274	9.80965	12.4562	8.39861	8.04684	7.36173	11.1234	13.3473	8.06055	7.09249	8.12455	7.14772	7.67693	6.8491	8.89988	7.83807	8.75884	11.1238	12.0407	9.91449	7.27824	7.85145
TCGA-BR-8366	0.0794521	0	9.66139	9.18529	9.5244	8.12362	6.87198	8.92836	6.14201	8.59783	11.1262	11.3344	9.11054	10.5376	8.92146	7.91686	5.87323	7.96325	8.94207	9.58123	6.96118	6.42763	8.96829	9.93943	9.37512	7.27421	9.52095	9.02805	8.37985	12.6944	8.30299	7.24416	6.91651	9.77436	11.8383	7.20543	6.4516	7.73706	7.32189	7.25411	5.95719	8.26716	6.80001	8.83836	9.46575	11.1055	8.88587	7.89925	7.06235
TCGA-CD-A48A	1.03562	0	7.47198	8.00074	7.88555	5.53413	4.9124	6.23505	4.57666	6.63775	8.19948	9.01897	6.08363	7.52333	7.06226	5.65806	4.46653	6.46621	7.36045	7.81082	4.99894	5.27886	6.68434	7.56257	7.50007	5.25837	6.84458	6.08508	6.73163	10.5672	6.7712	5.1819	4.50182	7.36518	9.35097	5.77014	5.57844	6.27696	6.04869	6.71879	5.27174	6.43335	6.21776	6.53977	7.01306	8.33738	7.49169	4.69763	5.85729
TCGA-HU-A4HD	2.78356	0	8.58065	8.42415	7.75262	7.2235	5.45277	6.7615	4.88655	7.13171	9.51702	10.3352	7.5904	8.35037	7.72564	6.63751	4.7737	6.23971	7.32773	9.22354	5.47024	5.42102	8.07023	8.16723	7.86219	7.00222	8.25754	7.38038	7.18379	10.4	6.90207	5.83094	5.85809	8.65301	11.0197	6.36373	5.16406	6.78254	6.40305	5.93966	4.89201	6.78794	4.97324	7.99046	8.344	9.65439	7.92589	6.80719	5.8061
TCGA-VQ-AA6F	4.50959	0	7.70049	8.40738	8.69859	5.11573	4.33789	6.43976	5.0707	7.11089	9.09334	9.03613	6.27188	5.94984	7.26471	5.48901	3.65389	6.1082	7.00262	8.10939	4.9579	5.02797	7.79197	5.82599	8.61569	6.15319	8.37151	7.11926	6.66321	10.4436	7.38132	4.85726	5.07161	8.11736	10.3422	6.57265	4.91556	5.89422	5.77393	5.41108	4.60286	6.46676	4.03362	8.11344	7.19925	8.91036	7.45363	4.97316	5.18103
TCGA-HF-7133	5.25479	0	8.16684	8.78914	8.92473	5.96892	5.22376	7.74579	5.74913	7.53326	10.2016	10.4905	8.14148	8.821	7.61876	5.9834	4.86449	7.09043	8.32673	9.71929	4.75748	5.91173	8.39306	8.13672	9.30573	7.70903	8.87515	7.41932	8.63298	10.6926	8.50277	6.39623	6.02576	9.49082	11.1991	7.28294	5.67127	6.85359	7.49061	9.42142	5.22126	7.87628	5.15217	8.4398	9.08352	9.93067	8.35155	5.5797	6.13916
TCGA-D7-8575	1.51781	1	8.48445	9.4396	8.59803	4.2231	4.32705	7.19531	5.47959	8.5015	8.77794	9.11455	7.84288	7.70208	6.41422	5.7055	4.5287	7.62118	7.57105	8.5607	4.6548	5.39258	7.51676	6.94259	8.23428	6.86557	8.03349	6.89483	7.97754	10.0379	7.31902	6.38264	5.68549	8.2907	10.4326	6.71601	5.49231	6.31509	6.31485	4.71321	4.9513	7.17436	4.81485	6.63872	8.46712	9.60661	7.56815	7.45194	6.08122
TCGA-IN-7806	3.03014	0	6.93476	8.76717	7.83992	5.9066	4.83416	6.38753	5.44688	7.5231	9.519	9.14241	6.3121	7.69019	5.80724	6.53713	4.18393	6.33992	8.24415	8.33405	5.2882	5.02768	7.30016	6.67339	7.80067	6.28135	8.45333	7.16462	7.13448	10.918	6.61643	6.13151	5.26766	8.11449	10.1657	6.1048	5.43303	6.13013	6.82784	5.01372	4.95705	6.50063	5.20401	6.83279	7.55788	8.78038	7.68743	5.35141	5.79923
TCGA-BR-8485	0.767123	0	10.269	9.27034	8.88473	7.4211	6.17497	8.31833	5.79969	8.69611	10.7176	11.7202	9.25236	9.95151	8.3776	8.12166	5.14563	7.31869	8.38278	10.5785	6.52557	6.36303	9.27515	9.57502	9.21027	8.66924	9.43713	8.04483	8.6491	11.5667	7.94688	7.6777	7.07503	10.3825	12.1162	7.62148	6.51414	7.40771	7.19303	6.1502	5.86338	8.24449	6.00551	8.69688	9.87487	10.8479	8.85979	8.06659	7.74456
TCGA-IN-A7NU	0.975342	0	8.0069	10.261	8.79949	6.39191	5.68526	6.98114	5.66027	7.14694	10.0387	10.8663	7.33182	8.21956	7.7648	6.59478	4.85418	8.79438	8.35853	9.1731	6.18933	6.37657	7.99375	8.10719	8.20762	6.84382	8.20205	7.32643	7.62762	11.7685	7.39396	5.45893	5.55606	8.65478	11.1729	6.49495	5.42598	7.06099	6.05328	6.32087	5.7124	6.58667	5.13169	7.0255	8.56204	10.139	8.36277	8.2749	8.31614
TCGA-HU-A4H5	1.98356	0	6.91999	7.09354	7.82243	4.91346	4.8465	6.18853	4.47283	6.63464	10.2601	9.93123	7.11948	7.17794	6.30284	5.19928	3.8488	7.34582	8.73582	8.66725	5.09057	4.38145	7.42138	7.18432	5.3444	6.01606	8.43754	7.29392	6.84568	11.4378	4.4227	5.76891	5.3598	8.98527	10.4014	6.7249	4.67774	6.19993	5.06957	4.70689	4.74301	5.97324	4.30438	8.15837	8.45458	8.04502	8.0612	6.06025	5.84189
TCGA-D7-8579	1.74247	0	9.59909	9.36838	9.4276	7.47769	6.04155	7.87162	6.5449	8.75358	9.85322	10.8308	8.10664	8.86913	9.11115	8.13726	5.69793	7.65049	8.47954	10.7238	7.12412	6.76508	9.24756	9.07593	9.42183	7.62404	9.61766	8.7581	8.22148	11.7134	8.43592	7.92896	6.84567	9.00254	11.8521	7.82849	7.44337	7.77191	7.66666	5.8375	6.24554	8.93967	6.6501	9.69438	9.15398	10.9022	9.44312	6.18817	6.96955
TCGA-VQ-AA68	3.63836	0	9.55362	9.93716	7.13678	4.82043	4.50683	6.314	5.87339	7.72161	9.03235	9.44053	6.79697	7.92012	6.52832	5.54824	3.98849	7.62476	6.98221	9.04297	5.03801	5.00455	7.54975	7.19467	7.82832	6.97769	7.75985	6.38164	7.34157	10.0709	6.79114	5.8087	5.14289	8.18635	10.3605	5.86419	4.72168	6.41687	7.86292	3.88976	4.66581	6.57702	3.83957	6.58167	7.81088	9.4359	7.16134	8.0796	5.23808
TCGA-BR-8384	0.309589	0	10.5431	10.4598	10.2369	7.45735	6.63748	8.64068	7.5703	10.3277	10.918	11.6239	8.97008	9.04525	10.221	8.38414	6.67139	8.71485	9.51548	11.2816	7.95109	7.53086	10.0976	9.60674	10.1342	7.91499	10.1902	9.19547	9.01426	12.2379	9.06415	9.08972	7.58193	9.78309	12.4624	8.65386	8.26073	8.55734	8.81014	8.22285	6.32348	9.72939	8.724	10.2555	9.89045	11.5885	10.4386	7.86443	7.43973
TCGA-HU-A4H2	1.07945	0	7.36378	7.23531	7.24895	5.36627	4.66717	6.41476	4.30693	7.03323	8.21553	9.05236	6.49922	7.72011	6.58959	5.80663	3.94869	5.83867	6.81242	8.24984	4.84951	5.01613	6.76793	7.73043	7.89264	5.93703	7.31357	6.40549	6.46589	10.1196	6.81421	5.19502	4.72115	7.71625	9.8112	5.45599	4.50203	5.66119	5.87737	4.94036	4.46946	6.47018	4.37001	6.58975	7.56383	8.88602	6.71666	6.09673	5.37374
TCGA-BR-8361	2.59178	0	8.26839	7.24004	7.72165	5.91669	4.86154	6.70377	4.81668	7.32311	9.61093	9.75412	7.07507	7.91569	7.89995	6.62041	3.72368	6.56028	7.14667	8.20406	5.10554	3.95489	7.66428	8.91959	6.85626	6.20019	8.75689	7.76299	6.86925	10.6088	5.86946	6.30477	5.45124	8.39872	10.0993	6.22426	4.84898	5.95189	6.25835	5.40453	4.92935	6.29411	4.93198	7.21354	8.08225	8.46076	6.94782	7.0155	5.24678
TCGA-VQ-A91Z	4.63014	0	6.92315	8.81794	8.27972	5.13718	4.61528	5.86049	5.01865	6.1862	8.96243	9.82293	6.11093	7.62469	6.47102	4.66992	4.21728	5.86075	6.17458	8.31161	5.35311	4.46588	6.69378	7.57622	7.17176	6.45532	7.3457	6.1508	6.37667	10.5892	5.46037	5.37512	4.73049	8.20606	10.4185	5.49827	3.98038	6.08475	4.9775	4.99903	4.55612	5.34911	4.38092	7.24272	8.14164	7.89916	7.27584	5.73861	5.10115
TCGA-D7-6527	0.854795	1	7.13939	8.35141	7.50007	5.41144	4.67287	6.64405	4.553	7.32047	9.55751	9.56892	6.6768	7.2066	7.2745	6.09221	4.43783	6.46657	7.20049	8.78043	5.02117	5.54078	7.31974	7.1426	8.04172	6.26745	8.19634	7.02079	6.98979	10.7241	6.98637	6.38148	5.11696	8.05776	10.3494	6.13321	5.06036	6.54025	5.75241	4.74235	5.0999	7.39307	4.92044	8.35722	7.7648	8.86632	8.12866	5.34721	5.93663
TCGA-RD-A8MW	3.1589	1	9.27068	9.30749	9.52778	7.75661	6.80365	7.83312	5.81541	8.5639	10.782	11.7008	8.60071	10.3031	8.51527	7.42363	6.69621	7.3159	8.28301	10.2778	7.21976	6.58632	8.75447	9.6124	9.21996	8.36724	8.52808	7.38123	8.44754	11.9579	7.95559	7.17839	6.11651	10.1911	12.3083	6.95786	6.41313	7.35893	6.88221	7.02425	5.73461	7.85042	7.68924	8.65751	9.58755	11.0772	9.25637	8.81517	6.7097
TCGA-D7-A6EX	0.942466	0	6.9643	7.7074	8.04511	6.69201	5.07548	6.979	5.66648	6.67914	10.1139	10.3525	7.63342	8.20824	8.40501	6.81483	4.65894	6.67099	7.12521	8.50359	5.74349	5.16382	8.26549	9.39603	7.34831	5.72833	7.56679	6.56999	6.59745	11.6012	6.40828	5.8777	5.38113	8.46	10.8026	5.96504	5.40072	6.92812	5.70628	5.78367	5.29749	6.86186	8.20749	8.18312	8.20549	9.49103	7.98234	6.47316	6.1971
TCGA-VQ-A8PP	1.95068	1	9.92048	9.76015	9.36224	7.94458	7.35643	8.35246	6.58712	7.57773	11.3244	12.4827	9.05092	10.299	9.13659	7.52866	5.82759	7.4953	8.91786	10.9729	7.86905	6.63266	8.81051	10.2654	8.88649	8.79645	9.84714	8.28957	8.96062	12.4656	7.78983	7.86821	7.06503	10.5164	12.7463	6.87398	6.14913	7.57076	6.6736	7.69771	6.73154	7.78036	6.9298	7.7896	10.1784	11.0186	9.42484	8.11904	7.28191
TCGA-HU-8604	1.90137	0	9.82794	9.07361	9.01357	7.08932	6.6581	8.12962	5.71556	7.95639	10.5525	11.4405	8.16993	9.75433	9.02654	7.12195	6.36444	7.23337	8.04665	10.1244	7.37336	6.47519	8.76897	9.55821	8.64016	8.10621	9.04412	7.60677	8.30325	12.0497	7.86517	6.09384	5.98648	9.9483	12.2402	7.10006	5.9833	7.25079	6.79418	7.04993	5.63679	8.03894	7.15568	8.67145	9.51741	10.5832	9.14619	8.64547	6.71001
TCGA-BR-6456	1.4411	1	11.5839	10.7242	10.3011	9.33099	7.8371	9.31718	6.7257	8.74907	12.2813	12.9161	9.82452	10.7534	10.2576	8.79806	6.43333	8.31075	9.403	11.2144	7.59624	7.45326	9.94085	10.9218	10.151	9.22235	10.5384	9.54414	10.0443	13.4427	9.02298	8.68953	7.70455	11.135	13.1757	8.51677	7.24211	8.54938	8.52183	8.29452	7.45847	9.21568	7.49353	9.32493	10.7943	11.8916	9.93811	9.4207	8.08272
TCGA-MX-A663	0.821918	1	11.2336	9.85857	9.57305	9.1042	6.88361	8.74811	6.54714	9.15848	11.5943	12.3565	9.58753	9.47879	8.99754	8.02151	6.14366	7.95866	8.99931	10.5349	7.71047	7.19443	9.56424	10.4164	9.56199	7.78638	9.81002	9.09897	8.62703	12.9396	8.62327	7.04345	7.57402	10.2326	12.9016	7.85541	7.30389	8.7127	8.85744	7.58879	7.15912	8.84501	8.04613	9.50131	10.2632	11.3224	10.0944	9.07289	7.7885
TCGA-BR-7715	2.80274	0	9.16448	9.41388	9.1724	7.79997	6.28806	8.02713	5.56651	7.86941	11.3749	11.4027	8.55529	9.17842	8.36339	7.46753	4.68204	6.77999	7.89887	10.1096	6.22277	6.54736	8.41328	9.34332	8.72734	7.16183	9.33987	7.85512	8.65562	12.231	7.68925	6.69805	6.1948	9.6577	12.4573	6.7476	6.01225	7.5715	7.05079	7.35244	6.32152	8.16085	7.1837	8.42221	9.58392	10.7863	9.26387	6.88042	7.13643
TCGA-D7-A74A	1.66301	0	6.75936	6.75207	7.32061	4.81108	4.05338	5.47572	4.06925	6.32912	7.96117	7.93321	5.33006	7.04716	5.48956	4.6421	3.72596	5.89244	6.26252	6.61502	3.86412	4.5826	6.29907	6.89891	6.89524	5.20707	6.20574	5.49603	6.08735	9.5618	6.05524	4.43253	3.7638	6.62777	8.63651	4.81329	3.93491	5.23986	5.79308	3.94404	3.66148	4.67223	3.77955	5.1802	5.89032	8.67163	5.32549	5.47542	4.72358
TCGA-BR-4253	0.339726	1	9.07852	8.49862	9.2426	5.32984	5.97295	7.89017	4.91861	7.11038	10.2538	10.1854	7.82948	8.6896	7.47131	6.17332	4.21084	7.61795	7.74503	8.94509	6.04108	5.28254	7.98304	7.8001	8.93035	6.52074	8.38508	6.79832	7.26528	10.3153	7.55799	5.62046	5.70496	8.95154	10.7259	6.62274	5.2633	5.65871	6.00902	5.64116	4.10197	5.44612	5.22441	8.09673	7.88662	9.6543	7.02517	6.97522	4.74579
TCGA-BR-8381	0.613699	0	8.59798	9.28192	9.44231	8.24835	7.01918	8.75816	5.66495	8.65321	10.6937	11.3158	8.73197	10.0608	8.22299	8.02542	5.54193	7.52918	8.29161	10.0294	7.04228	6.8429	8.60609	9.86648	9.31434	7.68242	9.42229	8.09919	8.92125	12.2579	8.08266	7.52271	6.39261	9.39772	11.4585	6.7749	5.70041	7.59023	7.10254	7.4965	5.7804	7.84718	6.89067	9.21856	9.26535	11.4504	8.42726	7.2729	7.02225
TCGA-VQ-A8DZ	1.08493	1	8.27285	9.29184	8.04138	6.23805	5.0915	6.66995	4.58784	6.61746	9.7058	9.9153	6.65218	8.1719	7.67727	6.22968	4.0692	6.30352	7.17871	9.2921	4.98451	5.53575	8.37525	7.80273	7.55817	7.222	8.34987	6.83957	7.22227	10.578	6.32896	6.27895	5.33383	8.65102	10.5909	6.79721	4.67911	7.30789	5.81646	5.22016	5.89934	6.79107	4.96708	8.61667	8.6274	9.91301	7.863	5.85462	7.08744
TCGA-VQ-A8DV	1.10411	1	7.50604	7.12281	6.74825	4.77396	3.93632	5.54619	3.93062	6.11382	8.63833	8.35509	6.01451	6.08501	6.46494	4.39395	4.02445	6.02002	7.42737	7.12013	4.49187	4.47468	6.50448	5.6842	6.87681	5.2545	6.68857	5.68026	5.31217	9.48374	4.8875	5.63198	3.95395	7.37658	8.9084	5.80174	3.885	5.9625	4.44625	3.97242	4.96828	4.48628	3.68674	7.40893	6.17545	7.79881	5.8891	6.84215	6.71814
TCGA-CG-4306	0.00273973	1	9.5989	9.70814	9.86293	7.5171	7.09422	8.35538	5.87099	8.15622	11.0208	11.2331	8.44764	9.94003	9.22242	6.98959	5.97677	7.04526	9.18528	10.3979	7.23356	6.95153	8.85185	9.31831	8.95725	8.78702	8.94358	7.36405	9.24379	11.3026	7.35719	6.52448	6.50382	10.1888	12.0545	7.11994	6.06723	6.66171	7.3746	7.53381	5.20044	6.3953	6.33597	8.67332	9.05813	11.7592	8.01765	7.51925	6.04807
TCGA-HU-8238	0.126027	0	7.8387	7.55513	7.40358	4.89301	4.30541	6.26672	4.03378	6.70868	8.57489	8.90706	6.21485	6.84161	7.33042	5.53649	3.99199	6.08875	7.72221	8.31883	5.03927	4.82616	6.91637	5.87041	7.35286	5.87453	7.57799	6.5947	6.35953	9.70508	6.19398	5.08905	4.70799	7.91545	10.1125	6.00558	4.79421	5.76821	5.3504	4.56608	4.0481	6.38704	4.29725	7.62066	7.24591	8.49076	7.06321	6.9227	4.95262
TCGA-BR-8081	2.68767	0	9.53996	9.25749	9.24004	8.02637	6.88033	8.44228	6.32161	8.09101	10.9961	11.6816	8.85288	10.088	9.09186	7.15821	6.02985	7.50595	8.73972	10.4136	7.56541	6.74184	8.59127	9.94004	8.97552	8.15027	9.36823	8.01952	8.54678	12.2725	7.89856	7.36895	6.61474	10.0671	12.3299	6.89782	6.04079	7.40439	6.96364	7.53702	5.99192	7.8507	7.76881	9.22172	9.79875	11.2933	9.04335	7.648	7.16604
TCGA-VQ-AA6G	2.16986	1	8.54847	9.48721	7.48456	5.07195	4.99295	6.12442	4.56989	7.5304	9.62574	9.64873	6.8089	7.63643	7.41826	5.82478	3.95017	6.1429	8.40534	8.90427	5.04114	4.88236	7.62123	6.92765	6.9745	7.18066	8.32916	6.9883	7.17593	10.7125	6.05814	5.25819	5.37941	8.95939	10.5925	6.80806	4.87679	5.67967	7.39524	4.61862	4.50043	6.02247	4.31802	8.31533	7.96594	9.02708	7.14964	8.07371	5.09131
TCGA-VQ-A94O	1.75342	1	8.61244	8.05247	7.62517	5.99688	4.48278	7.02808	4.85992	7.36491	9.85176	10.1802	7.51133	8.19981	7.75173	5.45282	3.68806	6.8642	8.88815	9.42327	4.4343	5.2168	8.34004	7.20077	8.53831	8.03485	8.56145	7.07534	7.43014	11.0354	7.19687	6.10272	5.59124	9.62028	10.5932	7.43713	4.80163	6.73571	6.24684	4.36456	5.4736	7.11159	3.80386	8.20395	8.86838	9.35546	7.82533	7.13122	8.85452
TCGA-BR-7197	0.767123	0	7.42697	8.24477	8.25562	6.47466	4.80565	6.92764	4.90683	7.18506	10.0003	10.3459	7.13396	7.79264	7.68579	6.46474	4.1435	6.35596	6.89165	9.11307	4.98576	5.25926	7.86446	7.56877	7.27233	6.85143	8.33096	7.18921	7.24536	11.0321	6.48503	5.63017	5.07986	8.81611	11.2526	6.51805	5.78628	6.60761	5.82989	6.11222	5.39948	7.43943	5.44287	7.53414	8.89344	9.15252	8.73064	5.58845	6.06951
TCGA-FP-7735	0.290411	1	8.2089	7.78557	7.6839	5.44006	4.47957	6.46607	4.50445	8.25965	9.96114	9.8644	6.32496	6.69796	6.61465	5.28905	4.68678	6.48235	7.63569	8.70842	4.47386	4.92462	7.52147	6.50812	8.43752	5.80144	8.29656	7.07248	6.29298	10.8426	6.91073	6.13477	5.0179	8.32018	10.4388	6.32015	4.71655	6.61986	5.60241	4.78637	5.09454	7.01919	5.79417	7.75823	8.18012	8.93865	8.17338	7.56477	5.47421
TCGA-D7-A6EY	0.953425	1	8.40921	8.76948	8.80699	7.56906	5.9693	7.66141	5.75889	8.07089	9.77213	10.6866	7.77581	9.77938	8.21356	7.46095	5.75815	7.34832	7.99895	9.88398	6.5347	5.91364	8.35786	8.45016	8.9225	6.77566	8.77109	8.02242	7.59382	11.2728	8.0663	6.49699	6.49022	9.41928	11.5241	6.90204	6.69589	6.87904	6.59149	5.27836	5.31055	7.52635	6.03794	7.82735	8.70393	10.2611	8.39148	5.74589	6.27728
TCGA-CG-4437	0.671233	0	8.47536	8.86261	8.67992	6.67345	6.08394	7.43655	5.01131	7.54083	10.9994	11.3627	7.81475	8.80802	8.39497	6.88724	5.00401	7.19218	8.19407	9.45027	6.25965	6.07789	7.72886	9.4604	8.23794	7.55594	8.85041	7.89922	8.02338	12.0124	7.56116	7.67876	5.64556	9.44693	11.585	6.10052	5.05919	7.6294	6.37589	6.50731	6.211	7.61691	6.50273	8.10113	9.30504	10.134	8.95415	7.32394	7.18804
TCGA-D7-6815	1.33151	0	8.73849	9.27145	8.90128	8.24689	6.46413	8.41099	5.47111	8.17162	10.7802	11.5673	8.98526	9.8283	8.03294	7.44713	5.35475	7.21064	8.20347	10.4423	5.82371	6.4709	8.79589	10.1921	8.82996	8.66752	9.33952	8.59487	9.06558	11.4409	7.59291	8.38906	6.69327	9.77478	11.9373	6.93047	6.0743	7.12776	5.82966	6.53671	6.17345	7.92514	5.85426	8.0481	9.82865	11.0179	8.57172	5.87607	6.83709
TCGA-RD-A8NB	1.40548	1	9.63126	8.86616	9.20836	8.34314	6.47625	8.15522	6.3389	8.06794	10.4293	11.2805	8.38342	9.52037	9.03285	7.58292	5.56783	7.25309	8.27981	10.3087	6.70031	6.11692	9.01952	8.81332	9.3399	7.46346	8.90748	8.20552	7.72648	11.8136	8.321	6.71794	6.81448	9.67631	11.8764	7.53795	7.59076	7.2421	7.48203	6.61764	5.70531	8.24208	5.55126	8.83143	9.23411	10.3127	9.20038	6.87477	6.33182
TCGA-BR-A4IV	2.38082	1	11.5743	10.2205	10.3924	8.03979	6.7064	9.03058	7.38411	9.83541	12.2733	12.958	8.63499	10.8493	10.3307	8.57257	7.28085	8.68478	8.99645	10.7039	7.26746	7.54297	10.4351	9.98252	10.1059	8.83965	8.91422	7.60085	8.60755	11.9918	9.34936	7.10085	7.10165	10.7593	14.1712	8.67087	8.55851	8.73356	7.91489	9.58342	6.4962	9.62866	9.59029	10.566	10.9894	11.6491	10.8676	8.42701	7.36407
TCGA-HF-A5NB	2.54247	0	7.56277	7.64504	7.11547	4.10274	4.51928	6.15609	4.25053	6.09913	9.3808	10.1197	6.70182	6.76138	6.31463	4.88072	3.27079	6.47277	6.88947	8.95286	4.64149	4.83534	7.09963	6.78471	5.98723	6.70853	7.78982	6.45401	6.08267	10.1486	5.41671	5.51721	4.85397	8.77004	10.1783	5.92406	4.18268	5.87718	5.23379	4.41319	4.48003	6.34355	3.91385	6.56971	8.48011	9.0591	7.25109	6.06399	5.14852
TCGA-VQ-A94T	0.936986	1	8.88826	8.20791	7.72507	7.02134	5.41723	7.16793	4.88751	6.45582	10.3282	10.5304	9.04123	8.18767	7.71875	6.31479	4.96489	6.05001	7.95786	9.51077	5.1712	5.54336	8.02127	7.42606	7.19176	8.08958	8.64526	7.14594	7.72677	11.0704	5.83913	5.03596	5.61723	9.20743	11.0812	6.94006	5.33783	6.219	6.47685	4.8234	5.16857	6.54947	4.95604	8.50815	8.50962	10.1486	7.76424	6.22091	5.40425
TCGA-CD-8530	1.03288	0	10.7491	10.3103	9.55304	7.85532	6.62348	8.43698	5.99215	9.02035	10.8424	10.9535	8.40283	10.2476	9.25999	8.91327	6.02367	7.99647	8.58452	10.2011	6.86489	7.11281	9.29334	9.21362	9.20581	7.62194	9.64157	8.69459	8.96131	12.2423	8.25741	8.25451	6.72942	9.24142	11.976	7.63941	7.02641	7.96157	7.30424	7.85451	7.21197	8.76736	7.19156	9.4803	9.11623	11.2385	9.57162	8.51366	7.52446
TCGA-CG-4469	0.589041	1	7.36714	7.70137	8.44841	4.34007	5.0117	5.89577	4.65942	6.06449	10.262	10.0594	6.89195	7.09096	7.19301	4.81587	4.13076	6.04949	7.42649	8.86498	5.73269	5.23491	7.60324	6.94091	6.2492	6.77688	7.67481	6.10483	6.68915	9.87889	4.99615	4.42847	5.4377	8.9244	10.809	6.86157	4.51173	5.44933	5.54247	4.51147	3.72553	4.51833	4.49537	8.85751	7.81426	8.87995	7.1607	6.29468	4.3032
TCGA-VQ-A8PE	1.84932	1	9.55277	8.70571	8.99515	6.4741	5.57112	7.04653	5.41834	8.58758	9.85928	10.3013	8.03037	8.76211	7.487	6.47305	5.64621	7.05832	8.18045	9.55872	5.96488	5.15632	8.30716	8.59854	7.7993	7.51066	8.53851	7.38981	7.51589	11.3911	6.85478	6.6938	5.86318	9.47491	10.9772	6.95082	5.33433	6.56804	7.16477	5.1456	5.77603	7.00287	4.23104	7.73567	8.39141	9.3354	7.90219	7.9688	6.32246
TCGA-CD-8534	1.00548	0	7.0617	8.23373	7.71653	5.56819	4.44938	6.36095	4.85533	6.65916	8.5692	8.9354	6.62959	7.32241	7.20442	6.10078	3.72477	6.17206	7.26694	8.24549	5.52288	5.49417	7.35437	7.03107	7.37989	5.99131	7.66172	6.99599	7.04938	9.81829	6.60588	6.28806	5.13698	7.02139	10.1261	6.22787	5.52871	6.06144	5.59306	5.5729	4.75567	6.79298	5.26541	8.51811	7.18645	9.10544	7.53098	4.24775	5.40093
GSM2235557	1.89041	1	8.13921	10.0237	8.98183	7.37063	6.88187	7.33016	5.94403	9.39801	12.1107	11.8805	7.64149	7.59436	7.81411	9.78102	5.38361	7.67585	9.64098	10.6578	8.17123	7.28413	8.73215	9.2713	9.88932	7.5156	9.93203	9.49585	7.60887	13.3661	8.65771	7.64206	7.57171	10.2058	12.4106	6.5613	7.01993	7.85735	7.15207	7.0545	6.54954	9.544	5.68811	9.66104	9.63358	10.2966	10.2113	6.73862	6.93258
GSM2235558	1.9726	1	8.35816	9.26368	9.53476	6.39351	5.87996	7.52353	6.29961	8.94749	10.3589	10.1604	6.73524	9.09496	8.47988	7.65631	5.77607	7.7232	8.5724	8.91842	6.13641	6.41207	7.58832	8.59217	9.49889	6.67267	8.86179	8.37057	7.51644	12.5034	8.45539	6.5661	6.46574	8.86286	10.9143	6.83215	7.05678	7.91954	6.51288	8.33729	5.84052	9.63151	7.32266	8.33764	8.46137	9.23083	9.95803	6.62478	6.88701
GSM2235560	0.986301	1	9.3424	10.1437	10.2754	7.83458	6.92047	8.32737	6.74531	10.1242	11.5382	11.4667	8.21059	9.75894	9.38194	9.64126	6.02223	9.12024	9.32319	9.78496	6.65138	6.79792	8.68287	10.2339	9.73258	8.22996	9.49878	9.39465	7.94948	13.0048	8.84922	7.81615	7.51769	10.1076	11.903	7.78245	7.95124	8.63246	7.93337	8.65331	6.41591	10.2246	7.42907	9.18197	9.43224	10.3732	10.2592	7.95025	7.03545
GSM2235563	1.15068	1	7.98037	8.69213	9.17967	7.68609	5.78706	7.10081	5.69456	8.39548	10.4857	11.2431	7.31965	8.96454	8.44802	7.57017	5.91292	7.21094	7.74421	9.36164	6.105	6.48708	7.82431	9.89326	8.35059	8.14539	8.56733	7.48842	6.99509	12.208	7.65033	7.1717	6.17631	9.30704	10.9256	6.42978	6.3828	7.35115	6.28672	7.14716	5.93264	8.8011	6.31289	7.92721	9.4034	9.37601	9.02934	6.47569	6.25437
GSM2235565	5.34247	1	7.85691	9.67053	10.0913	5.00589	5.70094	7.45293	6.29697	8.53184	10.8055	10.4893	8.62301	7.48574	9.27505	8.65359	5.29452	8.88498	8.90335	9.67319	6.4001	7.03638	9.54827	8.1669	8.9234	8.06644	9.25039	8.67747	7.51389	12.3232	7.71859	7.76053	6.50948	8.73788	11.8847	8.75445	8.88651	8.52939	8.40502	9.07842	6.54191	10.0991	7.60923	10.3205	9.56099	9.24643	10.8684	5.24825	6.42082
GSM2235570	6.65753	0	8.82767	9.96024	9.95345	7.99041	6.9913	7.68804	6.14087	8.40261	11.7078	12.5873	9.20974	10.0343	8.66	8.25127	6.28604	7.65908	8.12614	10.7703	7.90873	6.81963	8.25995	10.2219	8.78258	9.31481	9.97751	8.90684	8.43027	13.1985	6.97471	7.78313	7.17665	10.9848	13.0679	7.57021	7.09173	8.51716	6.99936	8.17359	7.38292	9.15119	7.26272	9.4957	11.34	10.3322	10.3908	8.54259	7.44826
GSM2235575	7.06849	0	6.17856	7.59988	8.29911	4.01494	4.47547	5.23519	4.53377	6.65388	8.63528	9.48105	4.48942	5.89181	6.11331	4.84248	5.47042	6.06123	6.22567	7.16505	4.9012	4.87155	5.83501	6.03488	6.6591	6.42348	7.11459	5.39409	5.3885	10.8989	6.14713	5.6235	4.2295	7.3771	8.28742	5.38295	4.40573	5.96707	6.14182	4.81177	4.83677	6.97373	4.32019	7.7737	7.08553	7.80957	7.93938	6.10335	5.46551
GSM2235576	0.328767	1	8.45073	8.14666	8.74918	5.21069	5.63644	6.19685	7.17384	8.8171	8.88448	10.4667	5.17863	8.12784	6.22251	5.64093	4.49762	7.76741	8.08615	8.39283	4.91505	5.3479	5.86234	8.11883	9.27819	7.22158	7.73252	6.44267	5.9571	11.3348	9.01351	5.56486	4.65164	8.00047	9.15098	5.87717	4.90764	6.65617	6.16557	5.07869	4.51323	7.33627	4.44186	7.70348	7.78275	9.27126	7.76946	8.28056	5.5175
GSM2235577	1.56164	1	10.1384	11.0354	10.8557	9.51558	8.21856	8.23964	7.93142	10.2247	11.4892	12.1013	7.60858	10.7506	9.13231	9.43065	7.40278	8.19796	9.91367	10.7751	7.97049	7.94879	8.12083	10.7495	10.4867	10.2126	10.0217	9.25557	8.26535	12.6908	9.59959	8.18569	8.18793	10.5447	11.9912	7.88504	7.35446	8.7518	7.58207	8.07709	6.04628	10.438	7.66401	10.6455	9.8649	11.2296	10.771	9.22532	9.16777
GSM2235580	2.05479	1	10.592	10.6121	10.2989	9.24109	8.02817	7.59028	6.96376	9.7814	10.8378	11.2857	7.87231	10.5706	9.60063	8.89446	6.69027	7.87283	9.64098	10.2083	7.58367	7.40599	7.92582	9.90332	10.0941	8.48916	9.25474	8.5134	7.97455	12.3357	10.1397	7.79489	6.97585	8.48841	10.6813	6.94913	6.58944	8.42543	8.57343	8.12014	6.10242	9.23068	8.13737	9.15496	9.07978	10.9934	9.86851	8.7394	8.89916
GSM2235585	1.89041	1	9.88003	9.43305	9.43968	7.19888	6.39266	6.89041	5.71364	8.62635	9.60571	10.6476	6.4057	9.89093	7.04162	6.92131	6.23424	7.67394	8.0176	9.16423	5.80492	5.81914	7.48209	8.89823	9.57924	7.36522	7.56886	7.05036	6.75809	11.5509	8.90057	7.28289	5.50087	8.43271	10.2246	6.10143	5.1547	6.70044	6.73007	6.1737	4.61456	7.85951	5.78366	8.65938	8.06874	10.1074	8.07754	8.79436	6.71007
GSM2235586	6.32877	0	9.16897	9.98509	10.0043	6.91632	7.24822	7.4783	7.22068	10.1866	10.1072	10.4249	6.58862	9.94828	7.51451	7.88757	6.93101	8.83327	9.36128	9.43439	7.19015	7.25881	7.38604	8.67365	10.2789	6.25802	8.60123	7.72131	6.63369	11.927	9.80186	8.58641	6.93423	7.90698	9.42584	6.16125	6.37334	7.82455	7.75846	6.27941	5.0273	8.66588	7.78738	8.40564	7.21785	10.4343	9.15046	6.68799	7.10213
GSM2235589	6.32877	0	9.27123	9.55245	10.1125	7.6989	7.12921	7.44133	6.8807	8.4357	10.6885	12.1301	6.83629	10.4136	8.10796	6.80095	6.98095	6.9272	8.93782	10.1333	7.55198	6.79942	7.11489	9.67798	8.49423	9.00686	8.3726	7.09627	7.46916	12.2202	7.76767	8.0324	6.12187	9.75296	11.9208	6.62297	5.31977	7.37311	7.34403	7.7553	5.12623	8.49809	7.19794	9.92561	9.3094	10.5233	9.34328	10.0877	7.5412
GSM2235593	6.32877	0	9.73851	8.44051	8.19621	6.15267	5.52454	6.21579	5.32481	8.79307	9.74633	11.2515	6.18246	8.63213	7.33999	6.57742	4.94198	7.03663	7.78254	9.07215	5.21195	5.84076	7.27375	7.3988	7.38033	7.87935	7.62366	6.78275	5.77717	11.1191	7.3176	6.14497	5.53847	8.48963	10.5888	6.13216	4.85015	6.71531	7.09186	6.63201	4.61415	7.84814	5.38147	8.30997	9.01496	9.72712	8.59065	8.2937	6.65319
GSM2235597	6.90411	0	6.82669	6.7054	7.3316	4.67398	4.55046	5.54573	4.25527	6.83012	9.12061	9.94723	5.47226	6.87996	6.63028	5.44751	4.04432	6.04402	6.32708	7.84709	4.60423	4.99945	6.98498	6.44991	6.24274	6.64474	7.87384	6.68727	5.5863	10.924	5.89115	4.92928	4.48729	8.1665	10.4342	5.27699	4.76529	5.7789	5.2965	4.22389	5.07012	6.63781	4.16167	6.98343	7.95652	7.9367	8.09479	6.26947	4.98633
GSM2235598	1.72603	1	9.44203	8.95445	9.03511	6.35343	5.69002	7.79891	6.0696	9.06831	10.9436	11.5229	7.67202	8.25342	8.06307	8.22092	5.6285	7.35669	8.76286	10.3224	6.63219	6.18295	8.57845	9.50813	9.4799	6.62215	9.57474	8.63742	7.32878	12.7552	8.62609	8.31682	6.47633	9.77819	12.2465	6.32722	6.60586	7.87362	8.01148	6.19323	6.00779	9.42279	6.58408	8.32828	9.85103	9.65867	9.81323	6.84058	6.6679
GSM2235603	6.57534	0	8.89132	8.80358	9.08654	7.58092	5.97037	6.82291	5.47639	7.93018	10.5981	11.7899	7.62742	9.39039	8.48239	7.30902	5.05341	7.21945	7.99898	9.67866	6.89933	5.65153	8.00358	9.35798	8.36887	8.68277	8.89224	8.22112	7.18519	12.3773	6.99027	6.21997	6.76472	9.75028	12.215	6.44606	5.76223	7.58268	6.13645	7.19885	5.73994	7.99124	5.7577	7.95417	9.90268	10.0031	9.55532	6.55617	6.54878
GSM2235607	0.493151	1	9.5768	9.92695	10.1505	8.35119	7.91434	8.15333	6.95744	8.93768	11.0845	12.2878	9.12353	10.2838	9.48567	8.09386	6.94386	7.66565	8.92648	10.1368	7.92788	7.16709	8.97747	9.99264	8.4705	8.85799	9.35359	8.58071	7.84391	12.7121	8.43951	6.67487	6.59915	10.9444	12.687	7.8111	6.45272	8.18384	7.08141	7.6136	7.6587	8.30585	7.88156	9.67287	10.6317	11.2719	10.2901	8.49108	7.59739
GSM2235609	0.657534	1	9.36723	9.33354	9.67989	9.17801	7.24382	8.53745	6.56121	9.57323	11.3601	11.7255	8.24826	9.5011	9.59769	8.43647	5.65945	8.02819	8.96606	10.5518	7.10557	7.37848	8.84291	9.15434	9.74826	8.42623	9.35999	8.94761	7.6301	12.4692	9.29341	7.80503	7.52444	9.72737	12.377	7.36176	6.38425	8.47711	8.07369	6.29685	6.49674	8.7731	6.67643	8.45314	9.81502	11.2105	10.0203	7.80476	8.28794
GSM2235610	1.89041	1	10.5147	10.2627	10.5111	10.3149	8.35089	8.89622	7.52392	9.79336	11.7429	12.0255	9.12215	10.4629	10.5428	8.79518	7.2687	8.37351	9.99381	10.8106	8.18749	8.41742	9.69119	10.5112	9.41333	8.99202	9.58201	8.85663	8.67034	12.4213	9.97255	8.23255	8.06593	10.6478	12.4446	7.16468	7.94996	9.16656	8.48632	8.66483	7.61713	8.97275	8.79404	9.04628	9.93836	11.7581	10.1931	8.41366	9.05007
GSM2235614	6.32877	0	9.29979	8.54294	8.90177	7.21899	6.19351	7.59555	5.60493	8.31605	10.384	10.7244	7.6144	9.71441	8.04518	7.29729	4.91803	7.9195	8.39614	8.89182	5.7798	5.96818	8.21471	8.22223	8.05996	7.26021	8.50878	7.93353	6.69863	11.927	8.4436	6.73747	5.66367	9.13102	10.9516	6.62062	5.12916	7.54028	6.67097	6.11247	5.73608	7.45258	5.18326	7.81881	9.14747	10.2502	8.35195	7.54898	6.35978
GSM2235615	6.32877	0	9.97821	10.0847	9.63547	8.92753	6.14558	7.36925	6.09271	9.09971	11.1095	12.5225	8.95253	8.11736	9.80736	7.47609	5.87031	7.81574	8.87118	10.3659	6.59679	6.94552	8.55069	10.6201	9.14084	8.81502	9.86755	7.87001	6.9633	12.3915	8.29327	6.04258	7.82109	10.8163	13.1728	6.8169	6.65263	8.24556	7.48298	7.57894	6.66901	8.94459	7.94571	9.61725	10.8734	10.5173	10.7648	8.58618	7.5874
GSM2235616	0.0821918	1	9.45028	9.90308	9.13392	7.30812	6.37443	7.34811	6.05667	8.40066	9.20199	11.1694	8.0663	9.63138	8.67776	7.41669	5.24668	8.1723	8.5981	9.18219	6.24587	5.62261	8.21536	9.66314	8.55372	8.13305	8.00907	8.1678	7.47948	11.7914	7.81585	6.78803	5.43007	9.1506	11.283	6.4475	5.34808	7.54939	6.49413	7.09548	5.32604	7.4032	5.21222	7.52574	9.66094	10.3573	8.26213	7.42547	6.67598
GSM2235619	5.75342	0	8.69991	8.86862	8.42498	6.05274	4.94526	7.58071	5.20389	7.72458	9.86724	10.3352	7.07651	7.61328	7.94877	7.52238	4.35871	6.57349	8.13016	9.67319	5.98729	5.91531	7.84214	8.57416	8.28431	6.37091	8.30652	7.61193	7.32058	11.8668	7.70702	6.27512	6.08834	8.44502	11.6809	6.18353	5.56345	6.79515	6.36272	4.75849	5.37936	7.69587	5.32076	8.22795	8.76028	10.2159	8.45693	5.65829	6.59635
GSM2235621	2.71233	1	8.96809	8.60056	7.68444	5.91711	5.76067	7.13344	5.0465	7.62906	9.96343	9.81029	7.3284	7.76046	7.25635	7.89666	5.34297	6.43619	9.34789	9.6997	6.7557	6.1179	8.46125	9.45719	8.47538	6.15553	8.91301	7.98708	7.48489	12.0976	7.00196	6.5083	6.38915	8.42907	11.7254	5.80355	5.65727	6.53054	6.05117	5.97954	5.33268	7.22905	5.10588	8.00473	7.5623	10.6402	8.28627	5.96463	6.63213
GSM2235622	1.89041	1	10.1564	9.6623	9.15008	8.21994	7.1818	8.96636	6.51838	8.88812	11.674	12.1669	9.04621	9.32796	8.51596	8.59461	6.26719	7.30577	9.20966	11.0745	7.99188	7.27076	9.55543	10.5482	9.81535	6.9539	10.2807	9.87053	8.50113	12.5551	8.95627	8.30078	7.8374	10.485	12.9166	7.04156	6.42584	8.02285	8.54088	8.49946	6.53917	8.65939	7.19681	9.8675	9.89072	11.4542	9.76707	8.35681	7.1295
GSM2235623	1.72603	1	8.1506	6.89701	8.1442	5.21975	4.60943	5.58479	5.41954	6.73423	9.03008	10.0328	6.15599	7.22657	6.83499	4.98098	3.83831	7.00915	7.15128	7.88489	4.67578	4.86738	6.47039	6.38107	6.11851	6.57155	6.92503	5.82044	5.76136	9.74002	7.30117	4.80938	4.59724	8.14286	9.37373	5.226	4.15669	7.28696	6.67097	4.37927	4.65979	6.14919	4.64804	6.78297	7.90458	8.93059	7.53284	7.28627	6.08052
GSM2235626	6.32877	0	10.2898	10.1775	10.0003	9.13791	8.57126	9.23099	7.21953	8.90877	11.5072	12.2117	8.92043	10.2179	10.1105	8.49757	6.09942	8.23591	9.93069	10.7505	7.94435	8.12497	9.04986	9.95622	9.73135	8.65891	9.79727	9.36029	8.47698	12.5381	9.7495	7.53243	7.07149	10.6792	12.1777	7.65262	6.69342	8.43319	8.88038	7.80925	7.13414	8.58775	8.46596	10.1326	10.3879	11.9073	9.95087	8.13711	8.59994
GSM2235629	2.9589	1	10.8271	9.91113	9.54651	9.036	7.54839	8.5927	6.78773	8.78558	10.9314	11.5563	7.72424	10.2677	9.51352	8.51157	6.02576	8.02173	9.83446	10.0509	7.10045	7.27305	8.8512	9.64617	9.22982	8.35306	8.93782	8.1717	7.97978	12.1967	9.31539	7.83127	6.19835	9.86484	11.4704	7.19554	6.36261	7.86843	9.50286	7.45707	6.01123	8.01322	7.45403	9.73138	9.20668	11.5205	9.16781	10.1997	7.7005
GSM2235630	5.75342	0	9.88003	10.1377	9.72287	7.21618	7.40255	9.49031	7.37234	10.0617	11.8777	11.7738	9.06642	9.24031	9.1267	9.73075	6.28878	7.79981	9.81434	10.6533	7.92187	8.35758	9.77817	10.2875	10.2524	6.89192	10.3937	9.59313	8.64651	12.8272	10.5076	9.74335	8.15439	9.90303	12.488	6.93393	7.11062	8.54685	7.9962	6.91401	7.05351	9.58224	8.11373	9.95217	10.3563	12.0443	9.67235	8.05176	9.63688
GSM2235631	5.67123	0	9.66628	9.95616	9.50014	6.30387	6.60997	8.38394	6.27168	9.53253	11.328	11.4525	8.21607	8.8827	8.88231	8.47628	5.33105	8.1348	9.24334	9.69186	6.77769	7.10604	8.41786	9.24465	9.29155	7.31763	9.30312	8.62454	7.65529	12.1384	9.67009	8.80898	6.45542	9.34464	11.8728	6.73084	6.42958	7.76818	8.59111	6.64454	5.51417	8.4618	7.42907	7.9751	9.77612	11.3636	9.3145	7.51686	8.03711
GSM2235635	5.91781	0	8.73984	7.95988	8.22718	4.71747	4.62747	6.67822	5.10007	7.61364	9.35182	10.285	6.62357	7.1978	6.7962	5.18728	4.73998	7.31458	7.50399	8.87362	4.48585	5.21745	7.85447	6.15775	7.19024	6.98904	9.0412	7.26231	6.33498	10.8644	6.36322	5.76365	5.1092	9.34464	10.8665	6.84063	5.06861	6.37825	6.65305	4.28044	4.42069	6.77343	4.26925	7.64554	8.51343	8.86866	8.19475	8.04451	5.59935
GSM2235697	3.20548	1	6.87371	6.67511	7.15558	5.0961	3.54672	5.87346	4.38864	5.93292	8.32365	9.21516	6.20159	6.11154	6.2824	5.88911	4.01579	5.80549	5.7714	8.03335	4.44679	4.66841	6.94322	6.6658	5.53531	5.85569	7.1044	6.33401	6.76463	10.5774	5.32916	4.82224	4.30928	8.47951	9.59516	5.39003	3.60406	6.26152	4.79775	4.95659	4.26392	5.22	3.96866	6.87479	8.05362	8.12716	6.35807	5.46328	5.25156
GSM2235702	1.47945	1	9.61258	9.8912	9.65153	9.22689	7.23386	9.29053	6.3246	8.66798	11.2463	11.8805	9.62241	10.6801	8.99755	8.56416	5.95742	7.99341	9.15461	11.1049	7.46346	7.3005	9.73604	10.9692	8.86959	8.03543	9.35663	8.29415	10.0006	12.486	7.1314	6.89868	7.72032	10.8311	12.8644	7.66548	6.49562	7.78082	7.80676	7.57757	4.87307	6.38551	8.00361	8.01144	10.0661	11.5085	7.47628	7.7996	6.35672
GSM2235703	3.53425	1	8.0932	8.81307	8.86755	6.49618	5.46448	7.99287	6.16744	7.75594	10.4589	10.0977	7.64076	8.5848	9.07696	6.84412	4.12513	7.47114	8.26724	9.68382	6.24684	6.23151	8.31942	8.85196	8.36149	6.74551	7.65831	7.34076	8.78326	11.0914	6.96384	6.85548	5.91952	9.05123	11.7033	7.20795	6.07174	7.09862	7.07823	5.9562	4.44599	6.35017	6.33377	8.47276	8.74941	10.7441	7.14011	5.56181	5.37036
GSM2235704	8.9589	0	8.14794	8.85189	8.6398	5.78639	4.95556	7.11575	5.67517	7.33369	10.1207	9.36527	6.1746	7.63614	7.80713	6.06211	4.70852	6.83059	7.72355	9.08325	5.80018	5.70913	8.2901	7.64075	8.25288	5.74658	7.97488	6.93241	8.20745	10.5122	6.91962	6.19413	5.76591	7.9195	10.6945	6.98123	6.10026	6.95591	7.09929	5.15904	4.38102	6.28331	5.87718	7.91009	7.91128	10.1552	7.79024	5.43925	5.45672
GSM2235705	9.36986	0	7.97663	8.83047	7.60614	5.74972	4.57776	6.463	4.57005	6.02337	9.72035	8.6381	5.79771	7.52008	6.20543	5.56243	3.68697	6.12971	7.16406	8.2761	5.31319	5.16485	7.49391	7.1034	7.94611	5.53292	7.92214	6.47706	7.20748	10.324	6.71684	5.37008	4.31326	7.34647	9.88882	6.18089	5.35273	5.64057	6.65216	4.9781	4.68931	6.41803	4.53476	7.68559	6.41248	9.24365	7.66936	5.95833	5.45061
GSM2235706	0.164384	1	8.578	8.06299	8.11454	6.21962	5.72945	6.93376	5.59286	7.38104	10.4394	11.1459	6.85232	8.56795	7.16238	5.65045	4.74521	6.53586	7.38458	9.38545	5.78585	6.12493	7.85976	7.80701	7.70646	7.32455	8.16136	6.1534	8.01398	11.1696	6.83067	5.53256	5.34484	9.52596	11.4651	6.22158	5.23974	6.26284	6.6825	6.25274	5.29193	6.34979	5.44215	8.04546	8.58184	10.1647	7.83159	7.04415	6.023
GSM2235707	9.53425	0	8.05755	7.96516	7.86204	5.93017	5.61473	7.25844	4.97243	6.84198	9.12965	10.22	7.6682	7.82962	7.44361	5.08166	4.40503	6.56756	7.42862	9.04285	5.70642	5.80966	6.99058	8.04112	7.00323	6.78823	7.21517	6.44592	7.57801	10.4479	6.38637	5.7619	5.75303	8.60414	11.3209	6.23514	4.55715	6.02691	5.2494	5.93926	3.7897	5.34427	5.62872	7.51057	8.4139	10.0896	6.86445	5.73832	4.72885
GSM2235708	8.9589	0	7.63936	7.00787	7.62345	4.16947	4.20055	6.45613	4.4143	6.22222	9.02936	9.22712	7.65548	6.59348	6.20207	4.86137	3.62357	6.46742	7.28006	8.57033	4.27642	5.19503	7.72659	5.94306	7.23303	6.50892	8.18921	7.11345	7.66697	10.2742	5.67326	4.40347	5.40362	9.12568	10.6501	6.8154	4.73586	6.08945	6.57859	3.16627	3.78702	5.31926	4.03762	7.10612	8.60672	9.09217	6.47348	5.38263	4.87726
GSM2235709	8.87671	0	6.88796	6.5111	7.02574	4.00874	4.50307	5.98368	4.02747	5.9014	8.36612	8.20728	6.16194	6.23786	6.51087	4.30442	3.2886	6.16487	7.80726	8.16659	4.08832	4.53836	7.68654	5.14443	7.06417	5.44126	7.66894	7.08626	6.75476	9.75304	5.27628	4.02487	4.55035	8.44382	9.7203	6.53033	4.25507	6.0383	5.52084	3.68833	3.94752	4.9484	3.52161	7.72522	7.6569	7.44596	6.54026	6.00837	5.04122
GSM2235710	1.06849	1	10.5801	8.80599	8.89214	6.7448	5.94003	7.84598	5.69628	7.44295	10.3142	10.543	8.4391	8.30322	8.28819	6.99131	4.27114	7.80918	8.27931	9.70254	6.03744	6.29148	8.66863	8.87884	8.09803	7.13584	8.53628	7.69846	8.62201	12.2451	7.20473	6.52566	5.69667	9.80658	11.5839	7.59408	5.73549	7.0072	7.43741	6.27322	4.35842	5.5192	5.97053	8.53558	9.01619	10.6527	6.8163	8.04345	5.47894
GSM2235711	1.56164	1	8.27526	7.45371	7.71282	5.42123	5.29288	7.36843	4.70905	6.83065	8.94535	9.81355	7.37224	7.66359	7.44973	5.91793	3.13462	7.08884	7.58441	8.89345	5.19688	4.57791	7.43086	7.69239	7.41616	6.22652	7.78987	7.39712	7.68316	10.9037	6.73406	5.50563	4.28224	9.03602	10.9219	6.37198	4.55929	6.10663	5.84783	5.31941	4.46088	5.32965	4.15691	6.98737	8.32273	9.50058	6.00066	6.52874	5.162
GSM2235712	8.87671	0	6.05468	5.3497	5.62132	3.40421	3.54835	5.00774	3.49988	5.62539	6.73151	7.26459	7.74817	4.65655	4.89004	4.50111	3.73916	4.64659	5.14948	7.07125	3.1744	4.02263	6.28305	4.6702	4.99478	6.05628	6.38366	5.34246	6.55202	8.75722	5.06688	3.0557	4.68627	7.91183	8.76263	4.70498	3.88458	6.51705	5.114	2.96245	3.87718	4.41715	3.34244	4.65678	6.99898	6.26889	5.51969	5.53328	5.18775
GSM2235717	0.246575	1	10.3395	9.53922	9.7128	9.11762	6.80017	8.69375	6.10012	8.99347	11.5226	12.0054	8.93475	9.48794	9.80736	9.4354	6.20322	8.09751	9.27287	10.8054	7.14216	6.72151	10.2663	10.0648	9.23571	7.66662	9.92534	9.26547	7.79066	12.7121	8.11421	8.26718	7.50844	10.1205	12.5506	7.77041	8.07392	8.16113	8.56092	6.75178	6.78277	8.45556	6.78158	9.34605	10.2325	11.4658	9.22386	6.64319	6.44346
GSM2235719	0.0821918	1	9.35151	9.63133	8.94711	7.79002	6.62255	7.90674	5.19566	8.28007	10.6279	11.8234	8.9707	9.92071	9.60063	7.79645	5.50391	7.33969	8.44181	10.3783	6.45425	6.23455	9.07203	9.5958	8.41822	8.50201	9.76886	8.29171	8.15468	12.2579	6.88283	8.58761	6.53501	9.81191	11.8485	7.07508	6.43569	7.15059	6.97417	7.83626	5.93646	7.62782	5.95913	8.48504	9.93641	10.5311	8.66341	6.75654	6.55171
GSM2235720	9.78082	0	9.0387	9.49155	9.15008	7.33955	6.54636	7.80962	5.75924	7.84743	11.4538	12.3273	9.35498	9.60689	8.84311	7.38128	5.7647	7.52563	8.62457	10.5649	7.03158	6.30697	9.04807	9.59783	8.36613	8.89751	9.93659	7.96023	8.10303	12.1852	6.89415	8.21813	5.73374	10.4387	12.3687	7.26318	5.8169	7.09021	6.46851	7.05331	6.33453	7.08783	5.91685	8.63674	10.6061	11.0749	9.07944	6.51723	6.76679
GSM2235722	2.9589	1	10.1581	9.56564	8.79023	7.51914	6.32117	7.56853	5.7128	7.27591	10.5037	11.8065	8.64313	10.072	8.6698	7.53228	4.86018	7.45661	8.01696	9.70254	6.41585	6.27957	8.66704	9.43462	8.63974	8.23975	9.2894	7.46105	8.22952	11.963	7.04372	7.75516	5.91374	10.0311	11.431	6.42703	6.48576	7.23409	6.5659	7.50158	6.76119	6.98806	6.0215	8.36402	9.83964	10.7997	8.1533	6.76103	6.6247
GSM2235729	0.410959	1	10.628	9.35436	9.38311	7.71303	5.99668	7.75324	5.73703	8.26662	10.3169	10.8385	8.83648	8.92186	8.79626	6.8403	5.16059	7.28567	8.51946	9.8215	6.51422	5.96096	8.86302	9.14648	9.45193	6.86776	9.48858	8.38306	7.46916	11.1246	7.89798	7.33776	5.78321	9.17049	11.511	7.41185	7.2034	7.35841	8.43909	7.97728	5.74662	7.34867	7.03782	9.20634	8.87101	10.4795	8.49902	8.65863	6.24961
GSM2235733	11.8356	0	10.2401	10.0438	9.75904	9.21419	7.52482	9.08826	7.19114	8.70096	12.0756	12.6337	10.2421	10.9354	10.1594	8.84495	6.31305	7.55093	8.84682	11.0686	8.20132	7.53846	9.4343	10.4857	8.99339	10.5914	9.66767	8.58711	9.59826	12.7328	8.80862	7.77698	7.61567	10.6522	12.9301	8.14513	5.83936	8.47013	6.85194	7.30978	7.66911	8.31587	9.49631	10.3074	11.1857	11.4097	9.82944	9.85657	7.95051
GSM2235734	11.8356	0	8.52715	7.83376	7.54816	6.58527	5.24657	7.42733	4.93148	7.01124	8.85448	9.64106	7.70231	8.28706	7.23678	6.69594	4.55256	5.58354	7.52077	8.80412	5.19069	6.14409	7.6236	6.91138	7.74676	6.7535	7.94911	7.75764	7.06247	10.6811	7.62645	6.32121	5.58197	7.62628	10.0597	6.4475	4.83467	7.09862	6.46077	4.76649	4.94612	7.18756	5.50834	8.64972	8.2515	10.3255	8.2923	6.83415	6.01455
GSM2235736	0.739726	1	7.14375	6.85942	8.37526	4.43051	4.37606	5.60812	4.76306	4.85816	8.98436	9.03421	6.71644	6.71464	7.23836	4.38386	3.81297	5.89409	6.24473	6.63136	4.15252	4.31011	6.12243	6.89198	5.04902	5.2061	6.58456	5.60039	6.87602	10.6496	5.36451	5.44334	4.2514	6.93432	8.71157	5.02242	3.81312	7.95366	5.68458	5.32839	6.06905	5.0922	3.83979	6.46952	7.91273	7.58573	6.92639	7.22402	5.35096
GSM2235737	3.69863	1	7.8648	8.1668	8.44551	5.32006	4.76144	7.1143	5.05769	7.17746	9.59002	9.2766	7.47799	6.73681	7.09602	5.51813	4.20199	7.25634	7.89806	8.90848	4.97823	5.67239	7.49391	6.87463	7.77032	6.08611	8.80947	7.3227	6.70723	10.0111	6.22704	5.71782	4.75692	8.26993	10.5141	6.63342	4.9035	6.49468	6.40815	3.96527	4.52346	6.71231	4.66511	7.82757	8.20689	10.2256	7.51596	6.07166	5.75135
GSM2235738	12.5753	0	7.30037	7.7853	7.90062	6.34938	5.88169	6.86115	4.41844	6.37512	9.77892	10.6752	8.09431	7.71602	7.31977	6.85322	4.58021	6.78254	6.98745	9.5196	5.92786	5.63615	7.9469	8.10277	6.52072	7.27161	9.06357	7.25886	7.28022	11.6016	5.60534	5.97941	4.48929	9.5659	11.3256	6.80999	4.7527	6.67206	5.31263	6.13425	4.87408	6.85293	5.11283	8.07162	9.35536	8.96623	8.6281	6.96845	5.78175
GSM2235740	0.328767	1	6.96155	7.61577	6.62361	4.44947	3.90183	5.39605	3.99596	6.5731	7.67033	7.32465	5.10728	6.2403	6.15105	5.10142	3.47896	5.15638	7.1301	6.52852	4.02136	4.22766	5.9478	5.21039	6.39683	5.8182	6.11128	5.18605	5.99458	8.28505	6.49396	4.55149	4.18303	6.13558	7.73821	5.15644	4.02028	5.63658	6.14304	3.72868	4.02401	5.88113	4.11948	6.12814	6.41741	7.94221	6.99615	7.00038	5.17001
GSM2235741	10.4384	0	8.6553	8.97722	8.87881	9.06219	6.82495	8.82987	5.80955	7.50631	11.0617	12.094	9.66419	9.9408	9.83267	7.58549	5.57012	6.54129	8.4629	9.90966	6.13777	6.36885	8.93781	9.74344	8.38443	8.75255	9.22829	8.25081	8.70165	12.2579	8.45798	6.60146	5.76981	10.1043	12.1341	7.79968	4.59684	8.45828	7.35225	6.08246	6.39345	8.09017	6.19688	9.05166	11.0448	10.6744	9.33645	6.82548	10.9281
GSM2235744	4.0274	1	8.04286	8.27621	7.80447	5.92854	5.08063	7.0141	4.68427	7.30322	10.4872	10.2327	7.59916	7.9148	8.6974	6.199	3.70259	6.22825	7.93439	8.97429	4.68337	5.72689	7.95427	7.546	7.18975	7.58569	8.56219	7.48472	7.62603	11.0696	7.07627	6.14215	4.8152	8.38891	10.5346	7.39597	4.40655	7.4052	5.73863	4.4161	4.72698	6.72113	4.3971	9.50929	9.06749	10.1979	8.50385	6.83968	5.88707
GSM2235745	8.71233	0	8.20795	8.43717	9.19387	4.78389	4.7661	7.6727	5.76137	6.56371	9.81905	7.95952	5.98904	8.92739	8.66521	5.996	3.42954	7.69893	7.68862	7.43544	5.70467	6.19646	8.95884	7.54741	9.11347	5.77947	6.80194	6.43763	8.36301	10.2917	6.98948	6.79536	5.58954	7.88788	9.27407	6.89318	5.67835	7.2677	6.70006	8.51041	4.45818	7.23411	7.46609	8.09723	7.04739	9.31466	7.76279	5.98037	5.07092
GSM2235751	8.30137	0	7.90663	7.54751	8.65488	4.22785	4.88473	5.49816	4.60452	6.21503	8.65689	8.74993	6.13707	7.67393	6.14036	4.57488	4.45472	7.75571	7.34907	7.56106	5.53211	4.89006	6.6971	6.79945	7.56906	6.33772	6.68178	6.28125	5.6535	8.93637	6.04011	4.9019	5.53317	7.82247	9.68464	4.94128	4.77478	4.87624	5.38694	4.95363	4.95176	5.58709	5.56497	7.85005	6.4876	9.00011	6.32531	6.83736	4.90276
GSM2235754	11.3425	0	11.232	10.4492	10.1721	10.285	8.18315	9.26482	6.97741	8.50807	12.4533	13.1075	9.36959	11.0233	10.1451	8.30144	6.03644	7.57784	9.8313	11.4878	8.065	8.17458	9.59859	10.4717	9.95269	10.7892	10.1718	7.63182	10.1578	12.4366	8.78233	6.93629	6.85515	11.2449	13.0854	8.22574	6.69885	8.19229	7.49079	8.0358	7.08627	7.94851	9.32916	10.3318	11.0053	12.179	8.94248	8.68927	8.10906
GSM2235758	1.06849	1	8.15128	8.23842	7.54636	4.45738	4.17124	5.99519	5.38556	5.68842	9.77992	9.12324	5.76743	8.08294	6.92142	4.15664	3.50929	5.24626	6.36535	7.88991	4.05754	3.65236	7.42253	8.89396	6.64418	5.49357	6.65139	5.70619	6.62411	9.55196	6.99963	5.7004	4.84922	7.02258	9.75934	6.2723	4.44275	4.91187	6.1339	5.38947	4.46394	5.57277	5.36614	7.30645	6.67912	8.69571	7.19073	4.84617	5.33218
GSM2235759	0.986301	1	12.4902	10.9507	10.3793	11.9946	8.80396	10.065	7.60534	9.682	12.8236	12.7585	10.4822	11.936	10.7026	10.0781	6.51025	8.2132	9.80975	10.5474	8.37847	8.76555	10.3241	11.3157	10.0756	10.6634	10.3881	9.31722	10.6985	12.9386	9.66241	8.06489	9.23117	11.5056	12.8644	8.69251	7.85929	9.15942	7.93177	9.72999	10.0675	8.69117	10.0422	9.85219	10.7995	12.1093	9.74422	8.38373	9.54245
GSM2235763	8.9589	1	8.33221	8.09797	7.54548	4.31372	3.56561	6.9855	5.58498	8.07055	9.46731	9.79071	7.1442	7.0378	7.5882	5.47154	3.41862	6.46155	7.15894	8.69613	5.02811	5.63803	7.60292	6.0334	8.63444	6.8872	8.3699	6.87961	6.67703	10.4878	8.04987	5.60883	5.66629	8.03272	10.5947	6.71534	5.05322	6.25266	7.27047	4.59983	4.91174	7.18045	5.26497	7.87951	8.09053	9.65196	8.05132	5.20511	5.35762
GSM2235764	0.739726	1	6.58188	7.51572	8.03551	3.27896	4.97836	4.36668	4.76235	6.38181	7.93259	8.36814	4.74097	5.76944	5.91166	4.64443	4.23856	6.2977	5.55041	7.05682	3.98311	5.18105	5.36395	5.20091	5.89843	5.35583	6.70641	5.91675	5.21659	9.68905	5.47002	3.7838	4.93771	6.83761	8.26414	5.50272	3.87038	4.94867	4.82384	3.18321	4.38804	5.58125	3.5476	5.49813	6.68609	6.1626	7.59008	5.67542	4.9948
GSM2235765	11.3425	0	10.5824	9.93887	10.2249	9.34153	7.98859	9.55132	7.16651	9.53851	12.4212	12.6103	10.0274	11.5146	8.61293	8.66366	6.49857	8.07501	8.80041	11.5272	8.17201	7.40661	10.034	11.1735	9.9339	10.1893	10.4675	8.84838	10.257	12.9703	8.35012	7.8547	7.51637	11.4771	13.3163	8.28455	6.38709	8.21469	7.02151	8.5022	7.35286	8.87387	8.01302	9.76872	10.6503	11.5403	9.77883	8.93526	7.55468
GSM2235769	1.80822	1	8.74235	8.30806	8.34343	6.39441	5.31173	6.21746	4.83531	6.69836	10.6279	11.4714	7.26016	8.59315	7.67246	5.55734	4.42001	6.22071	9.29495	9.7348	5.58292	5.30234	7.99547	7.55268	7.23502	8.69419	8.42437	6.80664	7.4921	11.3105	6.35226	4.75463	4.47769	9.30317	11.511	6.28679	4.59022	6.84979	6.738	5.07705	6.13254	6.7007	5.33085	8.03316	9.31768	9.84344	8.65509	7.09311	5.82231
GSM2235770	0.575342	1	7.55649	8.45487	8.08135	4.71359	4.16755	7.75617	4.44364	8.25991	9.91911	10.3123	8.52502	6.95425	8.53755	6.90524	4.06492	7.70668	7.01339	9.54594	4.83021	5.85423	8.4251	7.45797	7.87872	6.43652	9.35828	7.98282	8.54492	11.1468	6.08224	4.77721	4.796	9.67599	10.9032	8.43065	5.10242	6.65126	4.84221	4.96857	5.01672	6.99951	5.23719	7.52629	8.84488	10.2732	7.89767	5.99904	5.65743
GSM2235771	11.7534	0	8.40431	8.60271	8.68781	7.32181	5.42966	7.63156	5.41832	8.31507	10.7421	11.3796	9.49179	9.1142	8.62423	7.32485	4.0467	7.75312	7.84753	10.2232	6.39014	6.10603	9.07847	8.58382	8.37157	6.92188	9.44215	7.99715	8.64016	11.7829	6.63197	6.47104	5.8468	9.76805	11.9847	8.35946	5.83936	7.26531	6.40645	6.43623	5.41887	7.49866	6.19465	8.80846	9.30389	10.8875	8.23911	5.7387	5.58702
GSM2235772	4.93151	1	8.93669	9.28101	9.08654	8.81246	6.06212	8.82303	5.39558	8.30417	11.3736	12.0664	10.0789	9.69223	8.95243	7.00079	5.02861	8.04152	8.19072	10.5344	6.98139	6.178	9.40223	9.37606	8.58974	7.75795	9.9211	8.59524	8.99022	12.0976	7.13255	6.88891	6.78441	9.99349	12.5325	8.36916	6.17638	7.40583	6.86277	7.17077	6.60872	7.59748	6.44767	9.36358	10.0215	11.0692	8.61474	6.52512	6.14232
GSM2235773	1.39726	1	9.01373	9.6371	9.01428	8.72026	6.2791	8.80938	5.55645	8.44091	11.0551	12.0453	9.85748	10.2394	8.93389	7.62589	4.79546	7.60936	8.01696	10.3304	6.95862	6.41165	8.8955	9.73466	8.70604	7.88933	9.4017	8.08922	8.99022	12.0872	7.33962	6.88062	6.55482	10.3888	12.2072	8.1472	5.55604	7.08008	6.59039	7.30978	5.97498	7.57862	6.51956	9.26383	9.81685	10.8379	8.45431	6.58638	5.99918
GSM2235774	0.986301	1	8.76093	9.12014	8.96515	8.57735	5.98211	8.68612	5.34391	8.11558	10.6629	11.393	9.61127	9.75004	8.81149	7.76377	5.35572	7.61316	7.9631	9.74029	6.20542	6.17336	8.77335	9.70602	8.70763	7.17908	9.27606	8.42029	8.93387	11.8493	7.2727	6.81593	5.86937	9.513	12.0433	7.9228	5.34682	7.0835	6.52456	7.48979	5.2695	7.39285	6.36116	8.27685	9.35388	10.6942	8.06192	6.14473	5.64024
GSM2235775	9.86301	0	8.47313	9.28293	9.06487	7.58092	5.40402	8.1744	4.87016	7.12772	10.3728	10.9778	9.45896	9.46765	8.42061	7.58549	4.88401	7.24891	8.1836	9.50519	6.15935	5.87082	9.12289	9.29169	9.14946	5.47115	9.2835	7.63499	8.67507	11.5863	7.71773	6.5578	5.89667	9.50232	11.9522	7.83722	5.51102	7.00451	6.65789	7.2296	5.09296	6.98019	6.4845	8.08189	8.61194	10.7692	8.13771	6.22547	5.76095
GSM2235776	1.64384	1	8.88241	9.26273	9.17742	8.37204	5.9594	8.44014	5.49313	7.72082	10.7367	11.5229	9.51832	9.93571	8.59234	7.75314	4.83611	7.61627	8.13152	9.75666	6.06029	5.95889	8.75461	9.28653	9.52556	7.4157	9.18564	8.15637	9.1128	11.5788	7.87443	6.87026	6.0349	9.74242	12.1267	7.78763	5.69789	7.26471	6.92013	7.45579	5.21012	7.17089	6.67839	8.37884	9.27191	10.8116	8.17464	5.67332	5.87986
GSM2235777	9.45205	1	8.29293	9.29355	8.91523	8.06619	5.89172	8.13491	5.60614	7.7808	10.5603	11.6008	9.38277	9.81685	8.594	6.91575	4.74141	7.63649	8.2241	10.0211	6.60588	5.85423	8.66392	9.4725	9.23571	7.47932	9.06616	7.66659	8.83565	11.6853	7.67124	6.83465	5.43436	9.62018	12.3687	7.93183	5.57158	6.78899	6.39912	7.30354	5.22878	6.80463	6.73476	8.48671	9.33654	10.5569	8.13564	5.99503	5.70037
GSM2235780	0.003	1	9.16897	8.30739	7.75693	7.79389	6.14917	8.0404	5.0939	7.97905	10.6834	10.947	8.25194	9.1264	7.07933	7.81652	5.10146	6.50663	8.17793	9.94675	5.96856	5.49625	8.74176	9.76821	8.4705	6.73109	9.43075	8.36737	7.65323	11.9812	7.37965	5.20323	6.65623	9.455	11.8303	6.63815	4.88492	6.81293	7.16452	6.11057	5.45468	7.46164	4.17786	7.34294	8.39385	10.4511	8.42725	7.33332	6.68137
GSM2235782	0.328767	1	9.58055	9.64039	10.0286	7.22233	7.68408	7.84305	7.33186	8.39963	11.9696	12.4733	9.676	9.92321	9.47182	7.96298	7.50327	8.82702	8.73285	11.2311	8.30052	7.4934	9.39016	11.0078	9.40025	9.00083	10.0721	7.20212	9.02747	12.8017	8.63429	7.938	6.48364	11.2449	13.2125	7.83023	6.76022	8.0671	6.21336	8.11179	6.47074	8.63116	8.64107	9.77491	11.4368	10.9769	11.4475	11.1223	8.19624
GSM2235784	8.46575	1	7.53763	7.9349	8.37526	4.93879	5.27037	5.80316	4.84948	7.43905	9.43141	10.5988	7.61294	8.36836	7.38075	4.87241	5.47629	6.52697	7.35176	9.63418	6.39259	5.18991	7.80491	8.40538	8.65653	7.14312	8.48475	6.40314	7.13713	11.1581	7.2888	5.52087	6.10951	9.5003	12.1046	6.23959	4.73929	5.74096	4.85674	5.59765	4.73445	6.74977	5.57815	8.51742	9.06239	9.08028	9.63162	6.84559	5.76994
GSM2235785	9.36986	0	8.84786	8.12943	7.80772	5.58576	5.14766	6.4068	4.6125	7.2507	9.05294	9.70498	6.69934	8.2232	6.72856	5.64053	5.25356	7.43348	8.09766	8.65566	5.41333	4.94622	7.43028	7.1417	8.66659	6.40191	7.93939	6.30292	5.99849	9.84718	8.20058	5.13712	5.57561	7.85867	10.312	6.03964	5.07565	5.42257	5.66787	4.97683	4.50504	6.95911	5.69489	7.84366	7.14529	9.39306	8.53894	6.9615	6.23269
GSM2235786	8.87671	0	10.3534	9.95887	9.81075	7.03674	6.03965	8.6108	5.85397	8.57635	10.7225	10.5509	8.60514	8.61505	9.80558	8.72342	4.47609	7.92429	9.44432	10.2992	7.35682	6.88262	9.48654	10.2066	9.47316	6.43785	10.4177	8.87411	8.7026	12.2202	7.47065	7.40149	7.71034	9.54559	11.9272	7.99308	6.34	8.16622	9.03964	7.6312	6.09946	7.92722	8.09231	9.27569	8.88581	10.8043	8.87813	6.97781	5.84764
GSM2235789	3.0411	1	8.9739	8.58827	8.27099	6.22487	5.5301	7.21881	5.40571	7.39984	9.37233	10.2284	7.95726	8.82994	7.8938	5.86561	3.8548	7.20362	9.44561	9.14307	5.82014	5.42338	7.75702	7.83292	8.04373	6.71174	8.46676	7.0342	7.91798	10.6677	6.98358	5.7332	4.88513	9.18361	10.6911	6.53895	5.64276	6.22058	7.81298	5.6007	5.115	6.57373	5.35325	7.35513	8.14996	9.93435	7.46629	6.48611	5.29001
GSM2235791	2.05479	1	10.8271	10.4619	9.69284	9.43041	7.38684	9.46707	6.39835	8.76054	11.315	11.3027	9.24425	10.0211	9.59177	8.42283	5.74568	8.43159	9.51319	10.3069	6.83974	7.45021	8.95712	9.99003	9.51156	6.78447	9.11336	8.41339	9.31219	12.8017	8.54453	8.71598	7.24443	9.35705	12.4023	7.74802	6.63808	7.94616	8.92375	8.19102	5.42725	7.07885	8.4734	8.77192	9.34373	11.8639	7.68954	7.10053	6.62034
GSM2235792	7.56164	1	9.59825	9.19346	8.6947	8.31417	6.10975	8.82639	5.64346	8.27335	10.3574	11.3318	8.41778	9.55705	8.81055	6.69853	5.62637	6.86552	8.46208	10.5029	6.58516	5.73001	8.5278	9.35798	7.199	7.40054	8.73324	8.09219	8.96539	11.3167	6.68301	6.53447	6.42528	9.62984	11.903	7.16312	5.18766	7.06873	6.33397	7.20858	4.74792	6.20169	6.33053	8.30617	9.50933	11.052	7.5916	7.16416	5.71725
GSM2235793	7.15068	1	10.1278	10.4808	9.82115	10.0717	7.17997	9.60758	6.34575	9.01924	11.617	11.967	9.75934	9.75221	10.0245	8.20176	6.06747	8.20237	9.46572	11.4023	7.71974	7.67453	9.13741	9.98193	9.92097	8.05265	10.0239	9.32105	10.0125	12.3096	8.24182	7.27191	7.53236	10.5049	12.7524	8.44131	6.98628	8.42065	9.04114	7.80647	5.888	7.66857	8.99654	10.1806	10.2773	11.932	8.42893	8.775	7.51211
GSM2235794	9.94521	0	9.41732	9.33456	8.85217	9.00586	5.92407	8.58241	5.74538	7.63257	10.4992	11.4021	8.80498	9.18066	9.04203	6.91627	4.32397	7.43942	8.50919	9.85317	5.89309	6.34649	8.54548	9.29352	8.88877	8.33281	8.33321	7.38742	9.2428	11.2211	6.81893	6.50313	5.52522	9.71728	12.1777	7.25369	5.03659	7.84783	6.0696	6.13569	5.07012	6.14088	6.03167	8.67893	9.48757	11.2076	7.23581	5.69883	6.01063
GSM2235795	9.94521	0	10.0656	9.38662	9.6863	10.0508	7.15501	8.31603	6.73875	8.22809	11.4334	12.219	9.52376	9.48603	9.05931	7.65291	7.24328	6.98209	8.10638	10.6772	7.89129	7.47289	9.35335	10.5112	8.85794	9.27466	9.6086	7.00697	8.94306	12.1279	8.16188	7.67868	6.66927	10.788	12.9883	7.43868	6.24512	7.55983	6.22166	7.76732	7.22217	8.62816	8.18526	10.3095	10.4588	11.7056	10.3485	9.21375	8.24135
GSM2235797	9.45205	0	8.64961	9.51529	6.19557	6.2581	4.39088	5.47886	4.84229	6.96386	9.00942	10.2454	6.4026	7.27791	6.87928	5.02157	5.25975	6.16816	8.41244	8.32986	4.62765	4.03982	6.51533	6.6498	6.18977	6.33638	7.81677	6.1238	5.47914	10.7981	6.15647	5.82296	4.75804	7.4907	9.97603	5.60283	5.1623	5.32503	7.73751	5.17991	4.71632	6.55843	4.99181	8.25167	8.05044	7.03263	8.18679	7.78018	5.37764
GSM2235805	0.410959	1	9.95465	9.52949	9.77246	8.27152	6.76002	8.84676	6.30143	7.60518	10.2612	11.3976	8.87006	9.67731	10.4521	7.91374	4.84263	7.82696	8.2888	10.8896	6.57101	5.67239	9.40333	10.3889	9.0995	7.39451	9.24884	9.19894	9.26377	12.3232	7.32802	6.77902	6.95855	10.8311	12.9166	8.37962	6.2088	7.83478	7.74557	6.58867	5.22593	7.03027	5.99837	8.80286	10.3049	10.0748	7.78794	8.41532	6.09859
GSM2235807	2.71233	1	8.67009	9.10591	7.6118	5.95268	5.14122	7.39165	4.9212	6.79972	9.95235	9.91919	7.73684	8.14037	8.03017	6.47281	4.27697	6.12462	8.07807	9.5196	5.88266	5.58877	8.21875	7.75031	7.67185	6.66719	8.41458	7.652	8.22952	10.9137	6.70625	5.81209	5.07073	8.64805	11.3881	6.64231	5.0886	6.43798	6.35318	5.5753	4.85526	5.84804	5.3926	8.17748	8.58384	10.4586	7.22878	7.3548	5.55986
GSM2235814	9.28767	0	9.68405	9.05035	8.68267	6.59274	6.12263	7.75617	5.66821	7.94557	11.1608	10.9675	7.74973	9.0399	7.69514	6.44091	4.58181	7.63778	8.00689	9.8822	6.40443	6.70359	8.5278	7.77275	9.33853	7.4408	8.9429	6.98945	8.16729	11.6466	8.65152	6.93119	5.22704	9.13997	11.3972	6.62814	5.69878	6.65419	8.18897	5.28263	6.35224	6.77464	5.57603	8.0176	8.18755	11.0664	8.32125	7.02641	6.76776
GSM2235815	9.28767	0	8.76002	7.6115	7.83042	5.48696	6.22225	6.43178	4.83088	6.21638	9.54807	9.52853	6.16437	8.80715	6.7548	4.84645	4.63893	6.12179	7.57509	8.27377	5.50062	5.23618	7.65951	6.74056	8.24309	6.69233	7.29505	6.40545	7.2412	9.76632	6.99963	5.27444	5.10179	8.31841	10.1376	5.54832	4.11421	5.47836	7.15894	5.06163	5.1319	5.43402	4.78293	7.36237	6.45725	10.5748	7.10214	7.06652	5.74385
GSM2235816	0.328767	1	8.714	8.79427	8.25485	5.43367	5.19642	7.49665	5.10827	8.21597	10.3489	10.6204	8.05764	7.77131	7.85891	6.77107	4.81399	7.02125	7.72783	9.88513	5.82876	5.86923	8.29279	7.08259	8.98987	7.00949	9.26257	7.06332	7.31934	11.1191	7.37512	6.17903	5.51356	9.12209	11.2065	7.12996	6.38709	6.39618	6.47106	5.04108	5.17902	7.89911	5.00899	8.5989	8.66694	10.3556	8.82701	6.99305	6.7351
GSM2235818	0.821918	1	8.69991	8.18843	8.21559	6.46269	5.10736	6.90916	5.55804	7.76199	9.72139	10.7155	7.66131	8.88397	7.07831	6.83217	4.35041	7.26425	7.85693	9.37024	5.36752	4.87436	7.94748	8.1649	8.76079	7.09292	8.35285	7.15634	7.15096	10.5401	7.67894	5.68617	5.56014	8.62819	11.3351	6.12016	6.04256	5.76726	5.92947	6.09177	5.21514	7.08419	5.05445	7.74222	8.46976	9.33675	8.13899	7.4983	6.20015
GSM2235820	1.9726	1	9.87546	9.7556	8.97548	7.71755	5.61041	8.33361	5.86631	8.47351	11.0373	10.9884	8.56458	8.82746	8.16243	7.93583	4.95191	7.22124	8.9523	10.5474	7.28287	6.86137	9.25934	8.79481	9.84025	7.49033	9.91035	8.26829	8.49255	11.5582	8.44158	7.37118	5.81278	9.12745	11.7769	7.67843	7.03624	6.99145	7.86077	6.21271	5.90297	8.7467	6.67643	9.72979	8.8021	11.2105	9.68592	6.49278	7.41336
GSM2235822	9.20548	0	8.59993	8.31193	8.02961	6.38628	5.32366	6.64725	4.87887	6.48784	10.4097	11.3754	8.41778	8.79705	6.43173	5.62925	5.00073	6.21128	7.67786	9.64463	5.76046	5.46814	8.00732	7.89873	7.23693	7.5924	8.37356	6.05009	7.28718	11.0433	6.29647	6.40612	5.23037	8.82595	11.265	6.34271	5.11359	6.11085	5.69484	5.9654	5.2234	6.65594	4.93474	8.19821	8.93584	10.1708	8.31607	7.15658	6.34985
GSM2235823	0.739726	1	9.17625	9.53602	9.11111	7.82473	6.13232	8.27608	6.10441	9.16162	11.5975	11.0024	8.15821	9.28893	8.29733	8.50882	5.45444	8.21609	8.69734	10.1936	6.70157	6.48073	9.64617	9.18024	9.70105	6.95345	9.62884	8.6035	8.43274	11.9901	7.60157	8.34427	6.07194	9.14887	12.141	7.95477	8.34871	7.05633	7.73339	7.82763	5.52842	8.49244	7.47949	9.02493	8.94422	11.1278	9.33185	5.59183	6.83038
GSM2235824	6.49315	1	10.6502	10.0438	9.50573	8.55505	6.42182	8.77045	6.53617	9.05332	11.8736	11.7469	9.36959	9.58113	9.29281	9.3549	5.80401	8.36967	8.91772	10.863	7.54409	6.90693	10.3334	10.4371	9.42856	7.79677	10.2972	9.3289	9.13377	12.4692	7.38333	8.12017	7.24571	10.0139	12.7881	8.471	8.63764	7.4393	8.00719	8.2429	6.65622	8.7467	7.57575	9.78904	9.29958	11.4504	9.37881	7.18488	7.35939
GSM2235826	0.90411	1	9.61786	8.84791	9.13836	7.21393	6.89455	7.75996	6.11765	8.50049	11.1967	12.2722	9.69398	9.99239	8.11631	6.82629	5.57697	7.28103	7.80855	9.94055	7.0112	6.30654	8.62258	10.3523	8.24901	8.78938	9.16151	7.18259	8.3597	11.4748	6.58656	7.49482	5.6631	10.3373	12.5325	7.18478	6.13166	6.66464	6.52201	7.11729	5.94486	7.49954	7.10184	9.87431	9.95852	10.9906	8.94092	8.22437	6.85453
GSM2235829	8.9589	0	8.30085	8.27297	8.22846	6.46954	5.82256	7.73612	5.3507	7.0423	9.78918	10.8774	8.04716	9.13565	7.0192	5.70023	3.73005	6.89594	7.05879	9.77372	6.31391	5.58335	7.87934	8.34261	7.96093	7.48628	8.02625	7.06772	8.01625	10.2048	7.07118	6.63206	5.34333	9.18904	11.2512	6.15498	4.97679	5.3544	7.18486	5.91657	5.47033	6.62919	4.76215	7.23487	8.26118	10.4251	7.77138	6.41366	5.50366
GSM2235830	8.05479	0	7.33433	8.10415	8.55599	6.77333	6.03623	7.87612	5.17306	6.73579	10.3784	11.1817	8.51977	9.14952	6.38982	6.57121	3.51809	6.23594	6.53484	10.1299	6.84657	5.60383	7.58993	9.44033	6.60816	7.22356	8.22089	7.21994	9.58888	10.8356	5.3295	5.67899	5.65815	10.2813	12.5506	6.20268	5.47645	6.39249	6.42094	6.37145	5.28796	6.21576	5.62529	7.17301	8.95015	9.937	7.33564	6.25725	5.7264
GSM2235831	3.20548	1	8.12921	9.12819	7.7311	6.51696	4.88801	6.69527	4.56805	5.45317	9.56075	9.92801	8.72311	7.59227	6.10137	5.29883	3.66601	7.69267	6.39909	8.18257	4.67954	4.99875	6.91325	7.38665	7.37341	5.71066	7.22825	6.75571	7.98799	10.0199	7.19754	5.23903	4.48201	7.71815	10.6877	6.14428	4.72035	4.7371	6.5333	4.49594	4.54357	5.36909	4.06278	8.00199	6.82284	10.1177	7.27046	8.40978	5.39167
GSM2235838	0.328767	1	10.7261	9.57672	9.5495	7.05948	6.30235	8.16402	5.91941	8.67397	10.7564	11.2771	8.72883	8.6827	8.80584	7.89814	5.23736	7.50124	8.19501	10.4807	6.50687	6.38604	9.00259	10.0243	9.78447	7.39299	9.4954	7.77818	9.46381	12.1608	8.25873	7.46605	6.23068	9.79639	12.4619	7.22418	6.79235	7.22236	7.88028	6.97888	6.66008	7.49336	7.47096	8.78495	8.80096	10.2999	9.12311	6.52116	5.67901
GSM2235840	7.56164	1	8.73386	7.86684	8.05852	5.68725	5.37845	6.36857	6.36431	6.80498	10.2346	10.9367	6.41727	7.57449	6.84889	4.59846	5.76685	5.90613	6.76208	9.00797	5.75618	5.23771	7.92641	6.42099	9.22689	7.11838	7.73329	5.83404	7.14373	10.4364	7.44086	5.70127	4.50751	8.45469	11.6752	6.39699	4.35904	5.91526	5.53914	5.47077	4.79462	5.74395	6.5148	9.21094	7.59976	9.56265	7.67904	7.93744	5.27893
GSM2235843	1.06849	1	9.09952	8.68463	8.27099	6.83535	5.71721	7.57895	5.25329	7.24319	10.6409	10.6643	7.48081	7.34408	7.54829	5.63834	4.66594	6.61862	7.88409	9.9694	6.20675	6.18596	8.41062	7.30777	8.14145	6.82254	8.17087	6.96977	7.80985	10.5282	8.05578	6.30655	5.17189	8.14714	10.974	6.04448	5.38556	6.36822	6.91164	5.23307	5.42617	6.92443	5.59517	9.4794	7.16593	11.0381	7.82488	7.78018	5.98235
GSM2235845	2.54795	1	8.75837	8.4467	8.73165	7.63101	5.682	8.30612	5.03138	7.25007	10.1485	10.9954	8.55917	8.73851	7.67499	6.19472	3.95893	6.58438	7.15585	10.0443	6.16155	5.82269	8.59438	9.02663	8.5169	7.03024	8.3992	7.84006	8.01175	11.0914	7.69728	6.8081	6.35853	9.12745	11.9208	6.94097	5.28338	5.61834	6.30884	5.19827	5.81477	6.4023	4.16167	8.91643	8.34417	10.6336	8.55286	5.97003	5.36707
GSM2235852	3.94521	1	7.88549	8.67807	7.23349	5.63854	5.54825	7.01003	5.05802	7.34212	10.6954	10.8354	7.55313	7.28814	6.93256	7.22323	4.40158	6.52197	7.62794	10.2726	6.11409	5.61952	8.56196	8.37471	9.60436	6.45643	9.12285	8.35253	7.58862	11.7256	6.68076	7.03047	4.75173	9.28987	11.7372	6.37154	6.53614	6.35644	6.69959	5.30214	5.66148	7.61304	5.81672	8.99316	9.29681	10.2355	8.80855	7.48332	5.67446
GSM2235853	9.12329	0	7.54884	7.99118	7.35023	5.71023	4.80846	6.44061	4.22883	7.19069	9.3879	9.8667	7.2403	7.79293	6.07116	6.06078	4.28899	6.57647	6.98494	9.20245	5.30405	5.02174	7.06663	7.2489	8.45012	6.34618	8.81652	7.01124	7.18099	11.0381	5.92987	4.82825	5.35984	8.42907	11.1509	5.97879	5.70939	5.61245	5.23972	5.10522	4.56668	6.92128	4.51773	8.58188	8.1326	8.9226	7.81268	5.33708	5.59901
GSM2235855	9.0411	0	8.03709	8.52037	7.54816	6.75703	4.79971	7.34811	5.13087	8.16296	10.2307	9.65896	6.93947	6.50472	6.25433	6.61034	4.74767	6.95911	7.27471	9.35966	5.81019	5.51313	7.48156	6.13176	8.85956	5.86988	8.72537	6.86361	7.2326	10.8548	7.09829	6.75352	5.52199	7.25231	10.5054	6.07306	6.55248	6.05772	6.49715	4.09696	5.13279	7.63312	6.73726	8.44272	7.44839	10.466	7.66627	6.33754	5.97545
GSM2235865	2.71233	1	7.9255	8.00348	7.8785	6.12006	5.2458	6.77916	4.51662	7.36093	9.49856	9.05181	6.6471	8.01119	7.72819	6.35375	4.09516	6.12366	6.8988	8.56339	4.983	5.06783	7.15841	6.89508	7.1063	6.32931	7.83937	6.70879	7.0188	10.3724	6.63008	6.85491	5.20188	7.86717	10.3739	6.18396	5.02174	6.12334	5.96209	5.0214	5.05452	6.61947	4.15214	7.63364	7.11195	9.65647	7.74852	7.19914	6.30514
GSM2235878	10.274	0	8.25728	8.2185	7.89284	5.39328	4.82958	6.56909	4.45474	7.53311	9.33879	9.46495	7.60569	7.52425	7.30896	4.64894	5.22075	7.06898	7.42807	8.75438	4.82248	5.22732	7.49338	6.35426	8.25163	6.29959	7.89243	5.97393	6.67703	10.5649	7.5401	5.20643	4.85891	8.29635	10.3549	6.64529	4.95862	6.41248	5.28745	4.32637	5.25142	6.94127	4.26245	7.62651	7.87898	9.40907	8.42725	8.38602	5.79957
GSM2235879	0.493151	1	9.94362	10.1214	10.2706	8.80857	7.64714	9.17803	7.69401	8.49511	11.349	12.2492	9.54393	10.7171	9.27012	7.47609	6.49994	9.05334	8.71546	10.9441	8.4338	7.45384	9.1549	10.9038	9.41759	9.092	9.50055	8.25719	10.1165	12.5034	8.70557	7.6548	6.72852	11.239	13.4941	7.88825	6.87224	8.157	6.67816	8.44991	7.31217	7.87413	8.6892	8.66639	9.85311	11.6623	9.43223	8.05592	9.10623
GSM2235880	1.39726	1	8.24957	8.63129	7.89284	5.76382	5.54627	7.0342	4.97094	7.82945	10.2544	10.5509	7.68109	7.36317	7.84684	5.43956	4.71967	6.86078	7.89492	9.73752	5.77807	6.05584	7.95427	6.92493	8.5335	5.87366	8.77675	7.64875	7.03523	10.6238	8.12164	7.32236	5.40515	8.5306	11.4503	6.92791	5.47558	6.57269	6.87796	4.63667	5.30497	7.39637	5.41426	8.14434	8.31129	10.6402	9.11403	5.96772	7.01265
GSM2235883	1.56164	1	9.37985	9.40913	8.93109	7.67915	5.96821	8.20382	5.12345	8.30022	11.0594	10.9571	8.21333	8.83618	8.95044	7.64748	5.2041	7.57911	8.17576	10.4455	6.39782	6.64519	9.14408	9.26294	9.12658	6.7182	9.63801	8.14137	8.15703	11.963	8.80571	7.63922	6.05487	9.22612	12.0837	7.04316	6.57465	7.32071	7.40826	6.53363	6.3151	8.12059	5.94207	9.05374	9.11551	10.91	9.38346	8.1652	7.27635
GSM2235884	10.3562	0	9.10149	9.30618	8.94922	5.99295	6.21456	8.57208	6.3246	7.85053	11.7149	11.7951	8.76187	7.63976	7.58985	8.14179	5.54913	7.99617	9.04152	10.6865	7.9608	7.20091	9.86859	9.77769	10.0678	6.67174	10.2293	8.87619	8.77661	12.5903	9.43066	7.88992	7.23128	9.74242	12.8776	7.14807	7.18048	7.87816	6.81263	6.35058	6.21377	8.26641	6.28882	9.39766	9.53485	11.5085	10.171	7.85248	7.54828
GSM2235889	7.64384	1	5.94166	7.19148	8.21813	3.5662	3.72695	5.35341	3.50336	5.8184	7.92867	7.94022	6.90711	5.35377	5.86448	5.62118	3.82283	5.35123	5.91396	7.99709	4.80865	4.10451	8.00174	6.61693	6.72289	5.451	7.94911	7.19034	6.69002	10.8989	5.57302	4.49675	4.41657	8.67821	10.0461	6.41953	5.69699	6.33837	4.17647	3.11283	4.07752	6.72031	4.22897	6.24281	8.13179	7.10154	7.45264	6.29753	5.45392
GSM2235900	10.4384	0	8.30668	8.75031	8.24549	6.62286	6.38888	7.55403	5.27007	7.22059	10.7007	11.035	7.81991	7.31108	7.07172	6.57944	5.0588	7.35956	8.44255	9.32304	6.61989	6.10095	8.23812	7.6423	8.42111	6.08696	8.68634	7.8721	7.11793	11.5431	8.56681	5.54047	5.75641	8.86581	11.915	6.54851	5.10971	7.49854	7.16685	6.36032	5.1086	6.84854	5.32161	7.63727	8.36213	11.0692	8.50078	5.99224	6.45686
GSM2235902	2.79452	1	8.83381	9.90441	9.91575	6.18424	6.07734	8.38002	7.07448	8.93213	11.674	10.9813	7.79501	9.29555	9.61814	7.56284	6.47708	8.69164	8.97003	10.0345	7.25892	7.21041	9.77414	8.26478	9.86829	7.36276	9.11068	8.18456	8.44716	12.3357	9.90343	7.35311	6.15313	8.55978	11.6423	8.28676	7.63323	8.48898	8.64638	6.12135	6.88194	8.9407	8.3568	9.66844	8.58384	11.4658	9.7618	5.66978	7.60987
GSM2235903	10.7671	0	8.30015	8.95283	9.31611	8.41418	6.60381	8.38002	5.74701	8.29728	11.2841	11.8409	9.05974	10.59	8.58126	7.76308	5.59589	7.074	9.12568	10.4033	7.21972	6.37587	9.06456	9.81322	8.57638	9.22134	9.79313	8.4812	9.3193	12.6297	7.83582	7.11516	6.50891	10.5613	12.4189	7.41015	6.27767	7.52192	6.49715	7.43999	6.55068	8.20474	5.70218	8.87974	10.3354	10.368	9.42013	7.43936	7.03746
GSM2235905	0.164384	1	8.80781	9.20171	9.32126	6.71186	6.54684	8.19424	6.47987	8.5103	11.3517	11.0314	8.13676	9.82168	8.09878	6.52669	5.38192	7.20245	8.48708	10.1936	6.79532	6.58704	8.86973	9.02663	9.39919	6.34041	8.73779	7.27024	8.21218	11.8493	8.33968	7.34178	5.44561	9.15761	12.0293	7.11779	7.00511	7.34555	7.26859	7.32073	5.98125	7.82253	7.40165	8.69209	7.82713	11.5046	9.14288	6.43543	6.37173
GSM2235906	9.86301	1	8.48588	8.33858	8.33774	6.82566	5.92407	7.03845	5.08645	7.12469	10.7564	11.4477	7.84192	8.82994	7.95669	5.64477	5.18059	6.25357	7.45459	9.8215	6.44708	5.8789	8.46266	8.00289	7.56585	8.12075	8.59905	6.71525	7.82201	11.4163	6.61261	5.74845	5.55752	9.86756	12.2698	6.28316	4.88565	6.73037	5.75359	6.54066	5.73428	7.05901	5.30217	7.88334	9.38992	10.4586	8.87962	7.0329	6.48054
GSM2235907	10.1096	0	8.23793	8.47814	7.61467	5.17369	5.62154	6.74821	7.45374	7.24256	9.57719	10.964	7.78563	9.13258	7.42794	4.85077	5.75604	6.9713	7.95477	9.5027	6.50739	5.10556	7.38759	7.33565	7.13447	6.65193	8.57461	6.45011	5.98234	11.6164	7.17772	5.41731	5.4698	9.3051	11.2696	6.01004	5.02365	6.36056	5.68605	5.36816	5.57707	7.23874	7.00017	8.05428	9.49829	9.20185	9.39493	8.48365	6.08052
GSM2235910	11.4247	0	9.11445	9.07369	9.746	8.41169	6.26524	8.39951	5.87825	8.23635	10.618	11.8065	8.81329	10.128	9.33139	7.11783	5.97433	8.30829	7.98849	10.4896	7.34469	6.15039	8.66783	9.88802	9.05922	8.07232	9.29846	7.14422	8.50982	12.4213	7.96933	6.24906	6.03896	9.94235	12.7405	6.86832	6.48756	7.64656	6.60606	7.2939	6.38072	8.4145	6.41741	9.4957	9.64868	10.4286	9.72476	7.96885	7.01612
GSM2235922	11.3425	0	8.269	8.1756	8.30171	7.05842	5.45247	7.42572	4.86438	6.82579	10.0609	11.2179	8.74754	9.16031	6.9355	6.91682	5.51332	6.94635	7.88532	9.94055	5.92562	5.4316	8.37116	9.75019	9.0985	7.0147	8.75029	7.46902	7.6908	11.5939	7.06609	6.07068	5.61519	9.94525	11.9973	7.07039	5.75909	7.04413	6.2374	6.01614	5.16927	7.09533	4.92661	7.99598	8.95138	9.72138	8.40279	6.5593	6.40986
GSM2235925	11.0137	0	8.11561	7.93433	7.4329	4.67539	5.13631	7.15495	4.54327	7.73799	9.48629	10.0365	7.41989	8.15005	6.89992	7.06846	5.34297	6.36897	7.94958	9.59881	6.01499	5.07039	7.95488	9.72137	8.01062	6.26734	9.3968	8.19475	6.91367	11.6622	6.5881	5.18187	5.17475	8.95944	10.8309	6.60777	5.17843	6.42225	5.90466	4.32284	5.22973	7.26312	4.66367	7.64433	8.49151	9.25114	8.37396	7.91252	5.82946
GSM2235926	11.5068	0	9.46232	9.02794	9.18679	8.54646	6.21275	8.5941	5.29144	8.53517	11.1026	11.5712	9.61321	10.1696	7.8672	7.74891	5.87259	7.80317	8.53069	9.91554	6.49417	6.49497	8.84031	10.1947	9.46311	7.0637	9.38876	8.41252	8.27661	12.6102	8.38182	5.56065	6.4172	9.87309	12.0293	7.0936	6.44273	7.31122	7.63886	6.55036	5.67576	7.83375	6.11191	9.08714	9.1294	10.3999	9.23651	7.66571	6.36332
GSM2235927	0.003	1	7.60256	7.6206	7.23997	5.66486	4.59069	6.36191	4.58093	6.12341	8.9148	9.09378	6.59679	7.41887	6.37306	6.11654	4.07902	5.63399	6.12389	7.73104	4.51426	4.69448	6.59582	7.24144	6.84034	5.65752	7.62718	6.79084	6.73404	10.9599	6.32736	4.33735	4.82061	7.83548	10.1054	5.72589	5.1511	6.00839	5.54235	6.05394	5.08048	6.24573	5.45566	6.4639	7.13586	7.97328	7.41471	6.37741	5.86017
GSM2235929	4.93151	1	10.6477	10.4276	9.82837	9.91601	6.94259	9.29289	7.15084	9.79573	11.7642	12.4462	9.22017	9.34352	10.4	8.21336	6.80379	8.05942	9.54189	11.7818	7.72937	7.56199	10.4666	10.9083	10.2472	8.38757	10.6316	9.73074	9.33618	12.6483	8.47683	8.22092	8.56473	10.6522	13.2125	8.60403	7.29502	8.70319	7.76157	7.79036	7.3042	9.49199	7.86447	10.105	10.5636	12.2212	10.5076	6.81957	7.72564
GSM2235932	4.84932	0	4.48459	5.93978	6.65314	3.56359	4.40848	4.55952	3.68125	5.4658	7.88983	7.66243	6.07767	5.14603	5.62154	6.29848	3.96427	5.16518	5.56546	7.72002	5.08724	4.21577	5.4564	7.30851	5.77412	5.55797	7.67605	6.29617	6.92917	11.4034	4.89057	3.68463	5.71073	8.38774	9.17477	4.75253	5.06587	6.2127	4.59832	4.58671	3.96126	6.14273	4.14475	6.03972	7.90384	5.68288	7.77533	4.98757	5.19348
GSM2235933	3.36986	0	11.6557	10.713	9.47797	10.2034	8.01853	8.89799	7.30952	9.96833	11.9137	11.967	10.0134	11.2346	10.17	9.06677	7.56085	8.54623	9.80815	10.7902	7.87836	7.74752	10.4748	10.1401	10.2009	8.42558	10.0572	9.17683	9.38016	12.5903	9.09493	9.52959	7.98816	10.0139	12.3348	8.06819	7.03427	8.91482	8.73136	8.77398	8.48462	8.44496	8.19363	9.44682	9.98137	12.179	9.60568	11.2357	8.46277
GSM2235934	3.86301	0	10.4656	9.28671	9.55547	6.3408	6.55141	7.8009	5.52023	8.90738	10.8055	11.7091	8.36143	9.92071	7.90833	5.78234	5.80182	8.10379	8.11251	10.6199	7.27924	6.42629	9.00086	8.9526	9.74041	8.09858	8.94539	7.17815	7.81549	11.7416	8.28426	6.93982	5.80996	10.2158	12.8003	6.95532	6.00599	6.79149	5.95637	6.38604	5.22051	7.72658	6.82532	8.99005	9.44448	10.9404	9.86027	8.48762	6.85268
GSM2235935	1.56164	1	8.50792	8.64301	8.64986	7.65976	6.18898	7.81353	5.35111	7.82108	10.7441	10.3914	7.58968	9.3469	7.75726	7.10447	4.82266	7.57287	8.03977	8.81976	5.77289	6.49412	8.47044	8.45318	8.04006	6.01087	7.93079	7.33188	7.61369	11.2328	7.43431	6.99207	5.96536	8.76323	11.2512	6.48061	5.95983	7.22887	7.18581	5.70479	5.27241	6.75972	5.49106	7.02575	8.02662	11.0381	7.77175	6.05797	6.56709
GSM2235938	7.56164	0	7.03807	6.19488	6.43312	3.62281	3.59715	6.4676	4.69231	6.49034	8.54817	8.495	5.47922	4.82064	6.43469	4.45536	3.39867	5.85287	6.20075	6.70433	3.4524	5.1476	6.97429	3.79678	6.45207	6.02088	6.92389	5.7934	5.35929	8.67002	6.08127	4.49491	4.84803	7.38263	8.43856	6.22158	4.06318	5.6469	6.66571	3.19383	4.62225	5.80286	3.31438	7.51174	6.77975	8.0549	7.16099	7.45039	5.49996
GSM2235939	3.69863	0	8.17424	9.52625	7.96425	5.58703	5.29943	7.71199	5.73998	8.64263	10.7943	11.2557	8.10587	7.1698	8.103	6.85004	4.44208	7.76541	8.56335	9.58867	6.5235	6.62942	8.78665	8.1093	8.93018	6.22604	9.15725	7.84558	7.548	11.6853	7.72367	7.69661	5.8377	8.86435	12.141	6.84612	6.32909	6.81293	6.66657	5.59678	5.34558	7.66992	6.22619	8.90042	9.05991	11.0068	8.66526	5.28396	6.0442
GSM2235942	3.45205	0	6.6507	7.38648	6.82838	3.69166	3.40138	5.95023	4.42618	7.27041	8.61938	9.28543	6.76394	5.07309	7.12233	4.26586	3.52795	5.86025	7.13713	7.96051	3.52011	5.32876	7.00557	7.07932	7.15067	6.04637	7.03831	5.4174	5.68793	8.12795	6.56648	4.7509	5.05543	7.64597	9.65039	6.16039	4.66263	5.75717	5.81938	3.16776	4.53805	6.32557	3.75255	6.85771	7.94224	8.77768	7.67169	5.41633	5.56384
GSM2235943	10.4384	0	9.2485	8.99726	8.90933	8.99838	6.61309	8.61685	5.83911	8.67275	10.9538	10.9849	8.73928	10.4489	8.04382	6.85489	5.76086	7.68424	8.40544	10.0211	6.57957	6.65896	8.60742	9.55152	9.56283	7.87439	8.64984	7.28065	8.20745	11.7746	9.0415	5.95138	5.75361	8.98803	11.6265	6.70814	5.91991	7.42872	6.65437	6.5458	6.25004	7.60464	6.80916	8.35001	8.44723	11.052	8.59112	5.38263	7.74499
GSM2235945	3.0411	1	9.43733	9.548	8.94922	7.97787	7.00568	8.2579	5.81124	8.05013	11.4922	11.9986	8.56347	10.41	7.93548	7.66118	5.42929	7.42103	8.03306	10.7852	6.76138	6.77567	8.88947	9.75248	9.50809	8.47222	9.43395	7.43646	8.91987	12.4213	7.88474	7.71885	5.73759	10.1339	12.8383	7.47803	5.99404	7.89007	6.20243	6.66408	6.34401	7.77821	5.92511	8.56493	10.1609	11.3124	9.24711	6.94584	7.32045
GSM2235950	10.5205	0	9.57178	10.1392	10.0003	7.6761	4.70836	7.75617	7.78518	8.91282	11.5445	11.1577	8.32561	8.27923	10.1614	6.42468	6.50978	9.08552	9.7071	10.7505	6.74118	7.55626	10.5213	8.5169	9.56048	8.67797	8.94156	7.58161	8.45486	10.5649	7.90593	8.92751	6.51686	9.00605	11.9208	9.257	8.33563	8.76891	8.58669	7.66732	6.20316	9.53775	8.35283	10.2137	9.83569	11.443	11.2153	5.70173	7.30613
GSM2235951	0.410959	1	9.95768	10.111	10.0406	8.04726	6.50188	8.9204	7.61735	8.52216	11.5848	11.7577	8.63417	9.29722	9.92824	8.50139	5.8814	8.80383	9.13105	11.1848	7.6583	7.20757	10.2488	9.43651	9.85423	8.6426	9.80938	8.71626	8.95923	12.3232	7.87263	8.64258	7.78806	9.76036	12.8776	8.94222	8.76368	8.56328	8.91609	8.14376	6.71334	9.38229	7.97786	10.4379	9.55947	11.6666	10.793	7.49879	7.54932
GSM2235952	0.0821918	1	8.36032	8.13422	8.22199	5.85206	5.34881	6.17599	5.38957	6.11158	8.99207	10.4153	7.73385	8.63327	6.95162	6.29708	5.42209	5.64469	7.75819	9.36808	5.94007	4.66278	7.30169	8.25867	8.9714	6.86309	8.13281	6.46204	7.16589	10.8839	6.04429	5.21617	5.53047	8.79786	10.8273	5.72121	5.06196	6.05219	5.12421	5.61535	5.19968	6.10545	4.96329	7.69481	8.45566	9.10053	8.23656	6.46077	5.79345
GSM2235954	12.2466	0	9.27884	8.89825	8.74564	7.6931	5.72123	7.66457	5.12968	7.93988	10.7421	11.0133	8.50913	9.1295	7.55177	7.4027	4.92136	7.86015	8.137	9.64709	6.02257	5.65808	8.80164	9.19672	9.39493	7.26067	9.13518	7.67621	7.62394	11.7177	7.16017	5.16184	6.70024	9.57694	11.6212	6.84559	5.49244	6.69345	6.32627	6.39862	5.16481	7.12678	4.81923	7.79715	8.58484	10.6466	7.96374	5.97395	6.12139
GSM2235956	11.0959	1	7.75126	8.51549	7.35716	6.74143	4.88107	6.57026	5.14075	7.3039	9.7383	11.3976	7.8898	7.91721	7.12027	6.63559	4.99231	5.88186	7.01035	9.79317	5.61572	4.71696	7.16287	8.39431	6.96949	7.40707	8.40015	6.49346	5.89221	11.0116	5.92158	6.49756	5.79821	8.96886	11.3304	6.2112	5.03355	6.65126	6.86993	5.77407	5.51937	6.51151	5.07044	7.62355	9.77796	9.218	8.8392	7.20618	5.87254
GSM2235962	2.21918	1	8.59286	9.90845	10.0161	7.29425	6.59158	7.81644	5.68972	7.50434	10.8415	11.7842	9.20055	9.90831	8.39133	7.75177	6.70198	7.58406	8.19723	10.8369	7.17231	6.16834	8.45256	9.54758	10.3489	8.41202	9.70668	7.44601	8.57845	11.6386	7.334	6.82706	6.20263	10.8599	12.141	6.79204	7.01475	6.97572	5.78215	7.76239	5.80434	7.42133	6.19239	8.67267	10.1871	10.5569	9.72216	7.82553	6.66832
GSM2235963	2.21918	1	7.12743	7.69605	6.8116	5.63228	4.17031	6.05381	4.22682	5.73469	8.74258	9.51993	6.98045	6.71409	6.03022	5.61049	3.98586	5.95908	6.47575	8.46133	4.38145	4.74777	6.87694	6.95732	7.2128	6.68959	7.58789	5.67071	6.38224	9.43127	5.5908	4.64945	4.99185	8.42783	10.4453	5.74869	4.7945	5.5768	5.00785	4.6284	4.52413	5.8345	4.43647	6.87859	7.76753	9.4797	6.79451	6.45686	5.28427
GSM2235965	5.17808	1	3.84079	8.26269	7.65897	3.74904	4.09735	4.4448	3.76501	5.01716	7.99027	9.96	6.03297	5.3587	5.58763	7.44484	6.53899	7.91676	7.06332	7.4572	4.28637	3.99773	7.11052	6.90692	5.67636	5.27414	8.0773	7.67877	7.52966	11.3969	5.02813	4.72537	4.14854	11.2508	7.77609	6.6676	4.0836	9.14532	4.68008	4.77406	5.57667	5.91053	5.19747	5.85729	7.91494	5.31516	9.33011	5.07844	5.5406
GSM2235967	0.821918	1	5.73304	8.47211	7.7311	4.15054	3.97593	5.1641	4.61525	6.10541	8.19741	9.14054	5.54928	6.35163	6.00174	5.03693	3.62258	4.88636	5.34856	7.67487	4.41039	4.17186	6.24685	5.83251	4.83365	6.22696	7.90578	6.43904	6.1699	10.9444	5.1069	5.20643	4.73722	7.30018	9.51045	5.44335	4.1291	6.22722	5.07582	4.53561	5.45244	6.22906	4.27694	6.56265	7.58756	7.55089	8.31185	6.27837	5.31958
GSM2235968	4.84932	0	11.2138	10.7367	8.93507	4.05632	4.50235	9.57945	6.40566	6.41328	9.7154	8.9359	8.84769	3.59138	8.00337	9.19205	5.24711	5.07936	7.0638	2.69498	3.97119	8.47963	8.8175	5.68738	8.91918	5.07537	4.7824	7.47559	8.63558	9.76113	8.09865	7.21448	7.57442	8.55467	11.2152	6.4475	9.47452	8.99698	7.99673	3.3857	6.44275	11.5379	6.90222	8.76822	8.01867	6.42952	11.049	5.10893	7.97423
GSM2235969	5.26027	0	4.66308	6.6049	7.80772	4.04396	5.12154	5.83046	3.81394	5.70026	9.18163	8.42134	6.98706	5.67636	6.18769	7.10049	4.04597	6.63661	6.50961	8.70541	5.37005	4.83409	6.44994	7.62419	6.0339	5.8098	8.79424	7.68592	6.99917	11.9361	5.05726	4.4855	5.58572	8.79036	9.59133	6.04495	4.84901	7.42441	5.02819	5.77138	4.93647	7.79801	3.79445	6.4334	9.16437	5.97188	8.73162	5.33962	5.52836
GSM2235970	1.47945	1	9.08461	10.2501	10.1505	9.65611	7.57231	8.6445	5.9016	9.24721	11.6039	11.9735	9.26909	10.2425	9.67296	10.3976	5.4767	8.49301	9.24113	10.7554	7.28956	7.39469	9.79533	10.7757	9.69859	9.22134	10.6594	9.69062	9.18164	12.67	7.77546	8.38061	7.77467	10.6303	12.1926	7.85047	6.69248	8.82566	6.75808	8.3245	7.50922	8.99162	6.93917	7.80159	10.7617	11.5679	9.69238	7.33289	8.27439
GSM2235972	4.68493	0	4.54549	5.6561	6.00005	3.00294	3.61961	4.27304	3.42439	5.71044	8.66545	6.17531	5.13196	3.52972	5.62154	4.82395	3.14713	5.03268	5.39023	6.44939	4.03706	4.19816	5.53382	4.61772	5.09737	5.59238	7.82429	6.49153	5.77667	10.246	4.84733	3.8563	5.84048	6.52021	7.12672	5.93745	4.4164	6.18577	4.45418	2.71324	3.96054	6.03981	3.62797	7.03268	7.02569	4.29934	7.63882	5.35394	5.01517
GSM2235973	5.09589	0	5.76569	7.27676	7.08353	4.35116	4.82883	4.66822	3.61241	6.64095	8.20239	7.76649	5.58741	5.70275	5.69008	5.9654	3.9389	5.35295	6.17908	8.13681	4.59432	4.7082	6.40562	6.25877	5.36359	5.49628	8.20236	7.36256	6.51906	11.7095	5.10995	4.63989	4.64414	8.77473	8.86431	5.97576	4.69766	6.50228	4.29048	3.91471	4.07288	6.26648	4.01384	6.69163	8.78105	6.57738	7.95503	5.73576	5.12564
GSM2235975	5.0137	0	4.08601	5.65387	7.465	3.28696	3.93763	4.76675	3.45921	5.02504	7.92268	5.83077	5.60773	4.66369	4.91016	6.21425	3.51516	5.94615	6.18319	6.19955	3.84214	3.9356	5.58895	5.11638	5.45434	4.90509	8.26733	7.07147	6.33293	10.5524	5.08544	3.20516	4.94527	6.82856	7.22947	5.70527	4.11854	6.5194	4.24606	3.10492	4.05708	6.08953	3.55509	6.39109	6.94642	5.15659	6.68818	5.49872	4.74976
GSM2235977	0.575342	1	7.85198	10.0581	9.48059	7.31327	5.72	7.29302	5.19566	7.79972	10.4513	10.5612	8.56788	9.71229	8.31647	9.01254	5.58425	7.77984	7.68683	9.63175	6.12864	5.85423	8.83522	9.46294	8.67894	7.31021	8.92174	8.46995	8.05209	12.1496	7.44046	6.39446	6.14484	9.44436	11.4802	7.36176	6.98831	8.39601	6.70447	6.63821	6.26291	8.74909	5.83219	7.94207	9.30797	9.27965	9.46551	6.85597	6.96675
GSM2235978	2.79452	0	8.85858	8.10847	8.54172	6.68426	6.17408	7.71584	5.20151	8.10174	9.97477	10.4469	7.32979	9.11126	7.13925	6.8904	5.11723	7.47049	8.4629	8.94683	5.53512	5.78097	8.31532	8.65881	8.58381	6.36151	9.10249	7.81824	6.6981	11.5082	8.53982	6.6518	5.6929	8.48468	10.2888	6.38256	4.91733	7.33938	6.53552	6.04834	5.25015	7.18924	5.14508	9.01433	8.68449	10.6146	8.05573	7.05159	6.02484
GSM2235981	2.9589	0	8.31794	8.61481	8.87122	6.0717	5.30515	7.04259	4.91556	6.67002	9.54994	10.4011	7.4104	8.72293	6.91398	6.92981	4.77608	7.91676	7.71941	9.07414	5.7305	5.54162	7.66519	8.7897	8.52628	7.91868	8.58736	6.89162	7.25089	10.85	7.41793	6.25349	5.49883	9.05123	10.3015	5.93436	4.70983	6.74851	5.63871	6.03808	5.14773	6.64647	4.69498	7.02524	8.92755	9.69792	8.09229	6.25932	5.94823
GSM2235982	3.0411	0	8.50865	9.57787	9.29836	6.87797	6.3687	7.84401	5.45946	7.81339	10.0249	10.9744	8.29231	10.0026	8.73728	7.39759	5.34131	7.98638	9.17853	9.68382	6.31208	5.92782	8.47398	9.10911	8.23592	7.70336	9.28059	8.37057	7.33692	12.0872	7.08012	7.75746	5.97924	9.74771	11.3497	6.89926	6.26793	7.62583	6.84738	7.70139	5.84672	8.08408	5.36823	8.07573	9.3264	10.2159	8.98755	7.57415	6.43264
GSM2235983	3.12329	0	9.35804	8.92949	9.18198	7.69122	6.00269	7.56433	5.19407	8.56737	10.429	10.6042	7.83478	8.91005	8.62599	6.99574	5.52391	8.19653	8.66586	8.983	5.76559	6.48298	8.2321	8.7675	9.07464	7.29685	8.73663	7.33188	7.07889	11.6622	8.57735	6.62886	6.02557	8.78031	10.4538	7.00573	5.99905	7.56112	6.86187	6.98789	5.63084	7.73199	6.83099	8.70726	8.47069	10.288	9.18027	8.45293	6.30401
GSM2235984	0.657534	1	8.68726	8.18904	8.22199	4.8135	4.41618	6.36078	4.71224	7.69215	8.94135	9.0463	6.58372	7.7674	7.97796	5.78885	4.68019	6.87073	8.16252	8.28089	4.70743	5.64692	7.46774	6.74234	7.48106	6.50892	7.74941	6.80714	6.21036	10.2812	7.43797	6.55728	5.217	7.54006	9.00845	6.08307	4.75789	6.6484	5.88569	5.21954	4.83718	6.70395	4.79643	7.73845	7.64994	9.5027	7.83943	7.72956	5.81441
GSM2235985	2.87671	0	8.16618	9.71948	8.82543	5.07754	5.26888	6.99219	4.41214	7.75144	9.64863	10.7701	7.58113	8.3594	8.40467	6.12612	4.74141	7.49016	7.67068	9.65757	5.23852	5.40682	8.45689	8.09999	7.81448	7.2934	9.04395	7.4165	7.67845	11.9361	6.16897	5.81817	4.63732	9.01924	10.5346	6.64578	5.43156	7.4052	6.17062	5.81837	5.31921	7.75538	4.48522	7.26284	9.80358	9.8234	9.02531	6.8282	5.77609
GSM2235986	2.87671	0	7.12494	8.40168	7.38479	4.56761	4.41047	6.84352	4.91634	8.05184	9.23274	9.13129	6.52767	7.57871	7.92359	5.2547	4.32925	6.74065	7.88089	8.28332	4.40069	5.44566	7.07378	7.14309	7.51679	5.75642	7.42737	6.29575	6.03749	9.6815	7.26992	7.15534	5.23896	7.55849	9.22117	6.13939	5.23974	6.34203	5.94073	4.52463	4.6296	6.99007	5.05487	7.29675	8.18333	9.57034	7.96062	6.6328	5.79731
GSM2235988	5.75342	0	7.56251	8.21343	7.11592	3.62392	3.54769	6.37411	4.78971	8.15014	8.99062	8.67333	6.11676	6.14503	7.27593	4.87356	3.99003	6.25402	7.32774	8.19303	4.50371	5.67087	6.95987	6.39638	7.03835	6.12017	7.55355	6.61612	6.47891	8.88847	6.81931	6.66459	5.60612	7.32871	9.42251	5.49053	4.90575	6.14909	5.49761	4.53747	4.31761	6.98763	5.26287	7.62712	6.99327	9.64967	7.79934	6.01287	5.8039
GSM2235991	2.63014	1	9.66628	9.43836	9.27363	7.88841	7.30427	8.11059	6.74929	8.02381	10.7762	11.2686	8.93852	10.8528	8.06094	7.46363	5.54781	7.67394	8.35865	9.52664	6.56604	6.79493	9.19485	9.93588	9.61621	7.84509	9.18866	7.94749	9.2405	12.6908	9.10753	6.79023	5.96419	9.37505	11.4554	6.62439	7.47548	8.02614	7.6669	7.16144	6.44003	7.76363	6.33657	6.83373	8.68348	11.3743	9.06567	7.12421	7.74167
GSM2235992	10.5205	0	8.90853	9.5316	8.76314	8.76222	5.93963	7.71297	4.75439	7.55365	10.8301	10.9536	8.45045	9.18829	8.54509	7.94778	5.60019	6.9751	8.31131	9.79317	6.3522	6.12452	8.64426	9.80385	8.52407	8.10961	9.38066	8.37057	8.49345	11.7996	7.11999	6.15751	6.58474	9.2094	11.8847	7.00781	5.61422	7.26711	6.22722	5.42285	6.17787	7.49735	5.29555	9.0335	9.19586	10.6146	8.95099	6.65832	7.33574
GSM2235993	10.3562	0	8.67086	8.81707	8.62456	6.5395	5.33013	7.63676	5.08723	8.39858	9.9421	9.72232	7.26609	8.44054	8.22365	6.4733	4.80095	8.0337	7.96051	9.35746	4.97701	5.71991	7.89614	7.29352	9.10048	6.02942	8.76514	7.5608	7.29094	10.7694	8.09816	7.35651	5.79267	8.25276	10.61	6.82385	5.20262	6.84718	5.60792	5.32502	5.36142	7.56363	5.01549	8.30241	8.3344	10.0702	8.78733	5.85813	6.21375
GSM2235994	10.1096	0	9.23893	10.1125	10.4192	4.09584	3.64227	7.43472	7.29447	8.83219	10.7385	10.1866	6.5416	8.16735	10.1431	6.20686	4.99495	9.57937	9.32319	11.1345	4.97305	6.55658	9.89878	6.99087	10.4588	7.52123	8.70416	6.06973	8.18852	10.4169	9.432	7.67648	6.86781	8.89968	11.1426	10.083	9.11401	8.8083	9.03043	6.84495	6.3015	10.7922	8.57069	9.55707	9.87705	8.36295	11.7959	4.48847	7.2984
GSM2235995	0.821918	1	8.58341	7.83263	7.19554	5.75473	4.73949	6.19358	5.10483	6.67525	9.45357	10.5828	7.29465	8.36336	6.97795	6.00964	4.2528	6.3884	7.96763	8.54426	5.10628	4.55345	7.25627	7.48486	6.66677	6.8012	7.84621	5.93611	6.05687	10.4479	5.88635	5.58533	5.02983	8.45469	10.8205	5.98846	4.93676	5.61597	5.47875	4.90442	5.37936	6.27493	4.79311	7.83588	8.29106	8.73287	7.59425	7.36058	5.87883
GSM2235996	0.493151	1	9.48048	8.61481	8.56882	3.90964	4.72794	7.23732	7.0676	7.50631	10.0975	10.2496	7.97389	6.56513	9.55464	7.51265	3.65528	7.44856	8.34303	9.78218	5.21602	4.87299	8.80333	6.33599	8.11131	7.51507	9.99368	8.02981	7.02753	12.1608	7.64142	5.62647	8.41808	9.30317	10.5376	7.73686	5.41883	7.18812	5.39652	4.42669	4.94792	7.39116	3.61431	9.94138	8.97278	9.58914	9.25613	8.57447	5.35524
GSM2236000	10.0274	0	7.51619	8.9278	8.60854	7.05148	5.59765	7.85588	5.0102	8.24574	10.5981	10.8706	8.28763	9.49734	7.40335	8.11967	5.91561	6.70631	7.28489	9.69701	5.77506	5.38463	9.14898	9.49783	8.05684	7.11115	9.11603	7.70683	7.7321	11.9186	5.97087	7.54283	5.649	9.86756	11.946	6.8164	6.03605	7.68997	6.05986	6.18035	5.51734	7.29935	4.95898	7.67047	9.39297	9.47451	8.20479	6.03262	6.35711
GSM2236002	10.6027	0	7.25363	7.14235	6.99008	5.45383	4.56357	6.21155	4.42651	6.65183	8.99133	9.2513	7.01196	7.61116	6.13624	6.21661	4.42675	5.76366	6.46885	7.85981	4.56207	4.72344	7.48687	7.56337	6.66719	6.31652	8.10273	6.92983	6.67222	10.5814	5.48753	5.42503	4.83586	8.15797	10.3359	5.94609	5.19536	5.92552	5.7521	5.12735	4.8009	5.90985	4.13188	7.05094	7.7353	8.67304	7.10142	6.96563	5.45454
GSM2236003	10.3562	0	8.38678	10.0991	9.5616	6.70755	5.49345	7.71767	5.95513	9.27909	10.232	9.91919	7.5144	8.2909	9.67454	7.54896	5.47629	8.30909	8.89291	9.6997	5.46528	6.47119	9.13535	8.0953	9.60436	6.72191	8.95914	7.37676	8.26535	11.5431	7.07473	7.93205	5.54692	8.38413	10.8995	8.43818	7.42911	7.95824	8.56907	9.02861	5.59082	8.77901	7.72386	9.90523	8.83803	9.45497	9.6834	5.91738	7.07884
GSM2236004	3.78082	1	8.35388	8.19661	7.17945	6.07431	5.07238	6.23301	4.64428	6.28288	9.66494	10.1703	7.0685	8.43428	7.15729	6.05667	4.26602	6.46298	7.31006	8.69305	4.78745	5.16935	7.44026	7.19021	7.59398	7.08766	7.88318	6.53957	7.11136	10.5814	6.06124	5.71565	4.9465	8.22363	10.0348	5.86488	4.93566	6.06324	6.13099	4.78006	4.56392	6.46813	5.2118	7.13135	7.81532	9.65196	7.13023	6.09563	5.69543
GSM2236005	0.739726	1	7.15896	8.77241	8.73519	7.2324	6.24524	7.73332	4.77869	6.9386	10.646	11.3362	8.90143	8.92186	7.0934	7.8044	5.48441	7.26777	8.18932	10.2952	6.48679	6.17	8.31807	9.68212	8.94123	7.31118	9.61764	8.32809	8.34415	12.3232	5.92465	7.24198	6.22595	10.341	12.3938	7.252	5.70496	7.19786	5.74592	6.95307	5.66859	7.67798	5.23719	8.04546	9.62862	9.395	8.79941	6.70669	6.52437
GSM2236007	1.72603	1	10.0879	9.75803	9.55242	6.66082	7.0171	8.04264	6.50754	8.25137	10.5316	11.9412	9.0208	10.128	9.06257	6.53885	5.55586	8.13328	8.83761	10.0178	7.6495	6.6905	8.44101	9.30927	8.46418	8.82428	9.83457	7.22507	8.28883	12.1967	7.52139	7.09783	6.59043	10.2921	12.1046	7.29451	5.51697	7.3761	6.23823	7.76031	6.1713	7.23792	7.92539	9.49981	10.1656	10.8673	9.48668	8.17058	7.42243
GSM2236008	2.46575	1	10.0846	10.0193	9.5086	7.70719	6.02034	8.93685	6.93386	8.10963	11.7783	11.7469	9.11921	8.89438	9.43243	8.62523	5.84565	8.40917	9.20409	10.7454	7.89129	7.46241	10.4447	9.44794	10.0569	7.50152	9.7552	8.75911	8.64835	12.5381	8.61678	9.00154	9.40453	9.88674	12.1926	8.39593	7.37641	8.67375	9.01414	6.56775	5.65235	8.87768	7.21525	9.58393	9.56426	11.8356	9.9038	6.71921	6.03417
GSM2236009	2.21918	1	7.7478	8.74645	8.70344	7.19161	5.57581	7.47583	5.26328	7.97087	9.39037	10.1137	8.23165	7.85074	8.14914	7.22323	4.92434	7.53293	8.20569	9.56575	5.88225	5.80887	8.53079	9.31107	8.61431	6.38222	9.2312	7.85961	7.42909	11.7256	6.41103	6.08947	5.96479	8.59117	11.2152	7.09249	6.16805	6.927	6.64776	6.73099	5.2202	7.4482	5.39671	8.23093	8.35939	9.97413	8.68406	5.36175	6.36866
GSM2236011	2.13699	1	9.49715	8.94942	8.98772	5.64182	4.87415	6.90644	5.58371	8.32982	9.46821	9.62901	7.45905	8.15005	7.98335	6.2358	4.45268	6.94841	8.3939	9.89738	5.3812	5.58026	8.27698	8.17471	9.49665	6.05324	8.92909	7.47861	7.54664	11.7095	8.18041	6.52263	6.08657	8.43885	11.1259	7.04585	6.55384	7.06416	6.91781	6.96593	4.64817	7.86617	7.07388	8.31452	8.06794	9.58573	8.77121	6.67358	5.9147
GSM2236012	0.246575	1	9.38697	8.01715	8.37526	6.36566	5.49731	7.11792	6.21284	6.42379	9.62146	10.067	8.42183	8.83872	7.04458	6.10322	3.84592	7.45598	7.69461	8.66145	5.73907	5.31725	8.40276	8.09815	6.87866	5.96653	7.64558	6.8482	7.17441	10.6195	6.12518	5.97521	5.36137	9.08992	11.1174	6.33772	4.58059	5.98815	6.84964	5.80173	4.92388	5.58415	4.59096	8.32132	7.62843	9.79216	7.54243	7.60017	5.43895
GSM2236015	9.0411	0	9.08756	9.0623	9.87898	4.57197	4.66504	7.88017	6.69306	8.15552	9.88886	9.78434	7.17959	8.01289	10.0752	6.49995	4.50307	7.93297	8.21983	9.24648	6.04955	5.91293	9.35548	8.67994	8.67668	6.22203	7.9944	7.02129	8.2718	10.9086	7.43309	6.71942	5.54531	8.46449	10.8417	8.22424	6.57079	7.7375	8.46952	6.4234	5.02804	7.74841	7.80427	8.89449	8.40379	9.90456	8.67317	6.22417	5.90127
GSM2236016	1.64384	1	9.48644	7.60725	7.38992	4.57767	4.11131	6.9564	5.71193	6.18717	8.25996	8.60877	6.14094	7.08474	5.94698	4.21358	4.28212	7.44129	9.21863	7.80711	4.74148	4.70209	7.60959	9.61667	6.18734	6.24161	6.43937	4.72214	7.35823	8.64383	5.79062	3.88232	4.75358	8.0275	9.69761	5.73147	4.22824	5.836	6.90355	4.52684	4.67308	5.24161	4.12852	6.79909	6.3044	9.26022	6.69886	7.24868	5.19608
GSM2236017	1.39726	1	7.56932	8.42554	8.75261	4.2017	4.08937	6.80567	5.87432	7.47004	9.33637	9.43694	6.5018	6.78235	8.68048	5.26515	3.97639	6.57249	7.72293	9.19052	5.31725	5.58409	8.39011	7.77028	7.15114	6.55519	7.58502	6.5109	7.10904	10.0051	6.46059	5.75317	4.5019	8.58085	10.7925	7.0083	6.11463	6.43751	6.80052	5.90648	4.96285	6.86874	6.06238	8.81128	8.14176	9.43654	7.73028	5.28824	5.25877
GSM2236018	9.53425	0	9.48761	8.11829	7.66973	6.50908	5.01999	7.62441	5.00332	6.78374	9.23591	9.65603	7.56818	8.31009	7.36684	5.25634	4.5883	5.84287	8.00098	8.75285	5.46285	5.38267	7.8694	8.47814	6.54065	6.26244	7.47875	7.17429	7.93461	10.0868	5.64131	5.4737	5.34533	8.82762	10.9702	6.63671	5.10165	6.0324	6.38497	5.21869	5.10557	5.09307	5.76978	8.41418	7.24503	9.9809	6.24065	9.08706	4.9237
GSM2236021	4.19178	1	11.4817	10.1332	10.3269	7.34877	6.66192	9.34239	7.07132	8.45562	11.9942	11.5811	8.83648	10.2643	9.88391	8.67989	5.45616	8.18627	9.40843	10.2649	7.65089	7.41272	10.6935	10.5821	9.53823	7.65087	8.6896	8.85663	9.68898	11.7495	8.00358	7.73034	7.71901	10.4159	12.8776	8.10858	8.01312	8.19319	8.17928	7.86667	5.86585	7.69497	7.68207	10.3879	9.05604	11.5757	8.45038	7.56931	6.63435
GSM2236022	8.54795	0	8.23591	9.61654	9.22518	5.21029	4.57156	6.55389	5.76679	5.90971	9.10727	8.83701	8.37996	7.17178	5.375	5.18563	6.00914	9.26809	8.15357	7.61695	6.27699	4.82587	8.75708	8.7585	7.40443	6.51848	7.64338	6.19119	6.76409	9.90296	6.23934	4.47639	4.77452	8.87508	10.5258	6.80757	4.54834	7.38662	6.74368	4.15123	4.46574	5.19983	3.75726	6.63004	6.60023	9.22621	6.39705	8.50327	5.32563
GSM2236025	3.20548	1	9.18671	9.38461	8.51652	6.58432	5.9102	8.74014	5.73998	7.99716	10.9708	11.616	9.29522	7.71759	8.33866	8.29181	5.48055	7.51843	9.09376	11.0057	6.9515	6.78955	9.0626	9.89326	9.68106	6.15816	9.9474	8.99815	8.53699	11.963	8.1038	8.442	7.10963	9.38133	12.3519	7.61522	6.41635	7.76818	7.48398	5.90106	5.70586	8.67654	7.91849	9.44682	9.37918	11.113	8.8441	7.34185	6.30854
GSM2236026	5.26027	1	9.81187	9.97143	9.43416	9.62939	5.66703	9.16485	7.81172	8.89924	12.0324	12.4108	10.3686	9.03697	9.71425	7.43195	5.04597	7.36073	8.92742	11.2444	7.78819	8.02867	10.1144	10.1658	9.88789	7.99864	10.1038	8.7869	9.10844	12.3357	9.21987	8.31271	8.8548	10.7511	13.3609	8.78354	7.22128	8.21716	7.97697	5.34868	7.38171	9.89903	9.03596	10.0913	10.1057	11.6666	10.4815	4.70505	7.09816
GSM2236027	10.1918	0	11.0473	8.69659	9.4314	4.76168	5.48755	8.76555	6.7548	8.54715	9.60295	10.0518	9.20359	8.50117	8.57358	6.83544	3.81826	7.4251	8.32971	10.3462	5.99346	5.30157	9.93085	8.69009	9.15995	6.16336	9.28648	8.68878	7.77466	11.963	8.94495	6.6502	7.91989	9.21673	12.0703	8.66586	7.80084	7.26531	8.04139	8.41979	5.04132	8.26128	7.64927	8.86039	8.01634	10.2028	9.39669	8.22547	5.72208
GSM2236029	11.3425	0	7.09042	6.56808	6.64595	4.09055	3.30206	5.93577	4.32527	6.79076	8.02274	7.9086	5.27921	5.76859	6.15105	3.99266	3.97363	6.44426	6.02765	7.1573	4.17425	4.37857	6.42467	4.41708	7.28243	5.71889	6.95729	5.68785	5.12381	9.80133	7.01059	4.69203	3.94077	6.40849	8.2392	5.54662	4.34986	5.55579	5.92262	3.04043	4.59122	6.01371	4.54734	6.13979	6.59863	7.26073	7.16863	6.12092	5.09277
GSM2236032	11.0137	0	8.32212	7.49105	8.10959	6.54432	5.96235	7.02509	5.48501	6.80552	9.30025	10.4544	7.20287	9.49734	7.30189	4.94837	5.32121	6.07531	7.72355	8.96026	5.87304	5.33132	7.77027	7.54892	7.25494	6.9233	7.78916	6.00502	7.35307	11.0116	7.22082	6.41115	4.97962	8.77473	11.0088	5.64824	4.99803	6.20177	7.22688	5.97863	5.04639	6.40268	5.22364	7.88399	8.1775	9.38094	7.61281	7.29911	6.01817
GSM2236037	3.36986	0	9.60086	10.7457	9.86486	8.43938	6.11149	7.77428	7.47663	8.36491	10.5668	11.6986	7.92564	9.32969	8.65832	7.05274	4.50644	8.86754	8.65319	9.7651	6.10726	6.33857	8.9118	9.32152	8.62018	7.56046	9.25474	8.26829	8.56415	11.9721	7.62895	5.96545	6.52563	9.72737	12.2945	7.32929	6.79782	7.54418	7.61502	7.01389	7.08688	7.59793	6.65917	8.02563	9.42903	10.6571	8.21735	8.34788	7.50892
GSM2236038	3.28767	0	8.90133	9.18241	9.01609	7.16071	5.83569	8.26383	5.53268	8.97526	11.279	11.112	8.07062	9.65199	7.76033	7.93811	4.90057	8.12977	8.3766	9.67319	6.16885	6.64802	8.72419	9.38345	8.85956	6.31825	9.37752	8.29251	8.32317	12.1967	7.6142	7.77536	6.23313	9.74513	11.8788	7.00986	6.15288	7.53185	6.04301	6.1865	5.73649	7.43729	5.74825	7.11948	9.11287	11.0952	8.20109	6.41189	6.67377
GSM2236041	3.36986	0	8.54049	9.56564	8.79023	6.08422	6.1872	7.95692	5.8565	8.87873	11.2638	11.5762	7.79346	8.18272	8.41815	6.82844	4.75746	7.42573	9.09166	10.041	6.44471	6.44716	8.59128	8.72892	9.2161	6.93556	9.89302	8.63828	7.72861	11.8078	8.02511	6.45724	5.61945	9.36712	11.8125	7.1523	6.49378	7.85002	7.21464	4.91227	6.25004	7.66133	6.06238	8.60917	9.02125	11.3533	8.51425	5.79779	7.04444
GSM2236044	11.589	0	7.58853	8.57313	7.76432	5.27515	4.27367	6.3883	4.44104	6.7864	9.92569	10.4374	8.28491	7.18676	6.12101	5.15939	4.23279	7.25917	8.40306	9.19052	4.60199	4.77115	8.29547	7.57341	8.23198	7.4081	8.23791	6.2205	7.06602	10.5122	6.39856	4.78859	4.9465	9.35705	11.4261	6.41582	4.66783	6.41057	7.16408	4.89176	8.86055	6.21684	3.8976	6.88624	8.1277	9.40811	8.01335	7.39642	8.75534
GSM2236048	8.38356	0	5.88448	6.15517	6.89488	3.60417	3.83221	4.31201	3.91336	3.46188	6.21903	6.55345	5.08277	5.17119	5.21092	3.44791	3.4385	4.69435	6.03988	5.93755	3.78535	3.72903	5.64567	5.00012	5.88186	5.42163	5.00259	4.08281	4.40223	5.96704	6.64498	3.32481	4.88394	5.56871	7.94855	4.44017	3.69279	3.36274	4.39371	3.37321	4.35135	4.70428	3.60298	6.0781	4.47553	7.94822	5.61013	4.70062	5.06104
GSM2236049	2.71233	1	8.81128	7.86916	7.78638	6.09069	4.67146	7.98235	4.53515	6.58913	9.14538	9.65149	7.59481	8.5848	7.01666	6.58196	5.1722	5.4908	7.67005	9.06303	6.3921	5.61759	7.86698	8.42183	8.66586	5.36286	8.52396	7.97217	8.17367	11.0063	7.07666	5.28289	6.5461	7.9309	10.2655	7.03371	5.70585	6.13918	6.71352	3.94073	4.47294	6.37251	7.10886	7.38337	6.59079	10.8236	7.05208	5.71097	4.83343
GSM2236051	3.12329	1	10.1085	8.97036	8.72622	6.35433	5.39278	8.58821	5.8939	7.3532	10.9622	10.8354	8.58422	8.49155	9.19119	7.4939	3.87916	6.9277	8.48868	9.96329	6.48632	6.81361	9.61327	9.73466	8.50784	6.92377	9.06877	8.43217	8.81245	11.2328	7.48256	7.23366	6.60408	9.43589	11.709	8.34701	6.63705	7.34805	7.3201	6.41842	4.7023	6.60172	7.7954	8.83922	8.48005	11.7227	7.18567	6.43242	4.95925
GSM2236054	6.49315	1	9.37864	10.1258	9.97643	8.2745	7.00511	8.95347	6.85902	8.35879	11.3875	11.688	8.64644	10.2488	9.86983	8.37088	5.14687	8.3674	9.53784	10.9168	7.141	6.5599	8.83947	10.1658	9.41646	7.38754	9.81148	9.12231	9.05928	12.5034	7.97738	6.77279	7.02411	10.046	13.1374	8.6675	6.8135	8.66506	7.49711	7.4737	5.5495	8.87702	6.76968	8.80286	10.3174	10.6424	8.26891	5.64016	7.22293
GSM2236055	10.9315	0	10.4301	9.76419	8.14673	7.52707	4.92855	8.45407	5.78072	8.15552	10.2463	8.64891	7.37293	5.01982	8.6216	3.77916	4.87553	6.3908	7.06332	7.21815	3.82449	7.68078	8.06347	6.50763	7.92784	5.8086	6.4855	6.22997	8.2027	10.6811	6.16082	7.8571	5.50833	7.39488	9.87439	5.85363	7.62857	7.53438	5.67725	4.25546	5.17426	8.01224	6.33053	9.00688	8.31476	10.0718	7.97701	6.23377	8.22046
GSM2236058	11.1781	0	9.32677	9.45088	8.6947	8.03372	6.67074	7.84893	5.93001	8.05184	10.8819	11.1272	7.96384	9.25998	8.84018	7.44546	5.16573	6.9607	8.64554	10.5209	6.26306	6.29452	8.58532	9.02202	8.47466	7.36617	8.83645	8.04555	7.76206	11.6016	6.58955	6.18893	6.54856	9.6685	12.0433	6.64865	5.96767	7.243	7.73189	6.67707	5.32024	6.56538	6.10917	8.22795	9.84147	10.7646	7.22581	7.65675	6.07893
GSM2236062	10.6027	0	8.82168	8.74112	9.21796	7.283	6.93461	7.40298	6.04409	8.36396	10.4245	11.5369	8.01234	9.46001	8.90944	6.47135	5.57824	6.63014	8.05122	9.71059	6.91819	6.7419	8.86129	9.13854	7.68017	7.52796	8.31394	6.72708	7.24905	11.5509	6.50495	6.50264	6.33178	10.0226	12.2387	6.76137	5.39348	6.87644	6.98897	7.18915	5.10307	6.36823	6.95447	8.75268	9.62375	10.943	7.22504	8.0905	5.76949
GSM2236063	10.7671	0	9.31325	9.3248	10.0202	8.34883	7.65223	8.8365	5.99089	8.46086	10.9643	12.1013	9.38277	10.88	9.69121	7.72061	7.06236	7.36487	8.68217	10.2912	7.70672	7.58307	9.61574	10.8064	8.85873	8.83689	9.56228	8.71439	8.30822	12.1496	7.28115	9.11419	7.68487	10.1724	12.1046	7.64124	5.5059	7.70513	7.25881	9.22646	5.84452	8.01224	6.54536	8.66639	10.1373	11.4621	8.51969	8.05804	7.09816
GSM2236066	10.4384	0	10.2919	9.02452	8.73694	6.18734	3.62205	8.01549	5.17546	7.2995	10.7296	9.94017	7.79576	8.92461	7.96465	8.02087	3.45102	6.79334	8.407	9.20444	6.73235	5.55881	9.0361	9.30927	9.07917	7.41061	8.77206	7.74765	9.37514	11.5863	7.92686	6.8493	5.67592	8.66861	11.4212	6.56695	6.68513	6.40679	7.47335	5.322	7.02712	6.43728	5.2518	8.90455	7.76118	10.5157	7.67471	6.501	5.62452
GSM2236069	9.45205	0	6.01469	6.3258	5.70894	4.17413	2.82618	5.46215	3.87187	5.05517	7.18801	7.14476	5.30895	6.46385	5.15286	4.0368	3.20473	4.16042	6.00701	6.85054	5.65831	3.79347	6.53216	6.26419	7.27901	5.96611	6.2021	4.87163	6.43649	8.80014	5.26893	2.97699	5.70484	7.18454	8.42926	4.60091	3.95935	5.80491	4.85674	3.15023	4.85586	4.71234	3.27022	5.17401	5.69394	7.44114	5.73422	4.61351	4.75684
GSM2236071	9.36986	0	7.8992	7.16345	7.76226	4.67088	4.73444	6.40509	4.45828	6.11069	8.88587	9.0071	5.93307	7.35926	5.27927	4.43723	3.47475	7.0064	6.78732	7.69965	4.63465	4.98623	6.5971	6.23548	8.17117	5.86902	6.83667	5.69495	6.82865	8.97829	6.87005	4.68447	5.11326	7.97091	9.68464	5.43195	3.93992	4.67496	5.86243	3.93083	4.9497	5.5903	4.12744	7.56894	5.89955	9.80586	6.15001	5.77786	5.03232
GSM2236072	2.71233	1	9.6571	9.01938	9.81422	8.42795	7.05981	9.13939	6.01596	7.79743	11.1847	11.6362	8.77265	10.4953	7.97999	6.96651	4.20506	7.38714	7.36963	9.99818	6.87076	6.56363	8.63565	9.93844	9.25788	7.8076	8.37452	7.08461	10.2063	11.3227	7.47884	7.86361	6.79765	10.1401	12.5226	7.12516	5.77079	6.4976	6.73454	7.5237	6.09648	7.05485	6.90222	9.32416	8.27337	11.5837	7.25457	6.56947	5.63971
GSM2236075	3.20548	1	9.3904	9.72175	9.02673	7.58964	6.12833	9.40345	5.86244	8.71549	10.4797	10.8513	9.60572	8.88397	9.81912	6.46441	5.4767	7.73377	9.0354	10.615	6.4683	7.32304	9.49007	9.18193	9.28135	7.35078	10.0454	9.35382	8.55013	11.9901	7.86631	8.08353	6.43684	9.32854	12.2619	8.77064	4.34359	8.48705	7.59136	6.92835	5.73428	8.78022	8.26436	10.383	10.1704	11.8687	9.05997	7.15108	6.13336
GSM2236078	11.6712	0	7.3193	7.06636	6.69479	5.6943	4.77333	6.60853	4.81059	6.5721	8.9527	9.09493	6.17604	8.02645	7.24045	5.25802	3.72701	5.48069	6.61041	7.29244	4.34928	4.82449	6.98728	9.95622	5.59504	6.03377	6.39664	5.85182	6.62309	9.37807	5.7831	5.09744	5.29808	7.38421	9.01262	6.09431	4.24946	6.23695	5.30877	5.5225	4.78406	5.85273	5.74313	7.06009	7.38601	9.03605	6.50583	5.53594	5.32471
GSM2236082	10.7671	0	7.14523	7.62741	7.66774	3.67043	3.6533	6.31733	4.61422	7.35959	8.8685	8.19621	6.51702	5.81329	7.10764	4.96395	3.84678	5.94519	7.24482	7.92232	4.27843	5.40263	7.19213	5.68129	7.22333	5.60387	6.63695	6.07982	6.51168	9.28084	6.24586	5.18737	5.50622	6.8048	9.48691	6.30727	4.34618	5.98145	6.00399	3.73618	4.59715	6.36594	5.12161	7.06664	7.41884	9.56924	6.29167	5.13487	5.23225
GSM2236083	0.575342	1	5.32367	6.83516	5.96218	3.57	3.5615	5.70284	4.30442	6.93071	7.90843	6.85341	6.51858	4.46452	6.76908	3.11028	3.76408	6.20507	6.80624	6.13164	3.65591	4.63145	5.94897	4.30961	6.6111	4.80123	6.17044	6.89961	6.03209	7.80598	6.1398	6.058	4.40295	6.11778	8.62233	6.29638	4.43612	5.58471	5.27816	4.46296	4.24773	6.2043	6.45756	6.63504	6.48867	8.65272	6.59355	4.51919	5.0678
GSM2236084	10.5205	0	8.27314	8.08157	8.54172	7.52407	6.66714	7.97058	4.99499	7.20655	9.51344	10.8042	7.47234	8.44373	8.84407	6.41016	5.52136	6.23311	7.93694	9.83596	6.24496	6.14749	7.49665	8.94415	7.79624	6.274	8.21033	7.94253	6.90292	11.529	6.83293	5.26268	5.84965	9.4298	11.5579	6.3395	5.11321	6.85081	5.80976	7.08318	4.453	6.92846	5.34281	8.52579	8.5115	10.577	7.64458	6.5168	5.8216
GSM2236085	12.4932	0	8.5381	8.02072	8.53058	6.40715	5.77804	7.939	4.80064	7.23703	9.12135	9.79878	6.11153	8.38681	7.37961	5.35004	4.50826	6.48724	7.79919	8.85526	5.39788	5.68869	6.75364	7.08003	9.0985	6.26644	6.88823	7.13858	7.27464	10.7694	7.90725	4.9019	5.30733	8.07787	10.2707	6.28047	4.81262	6.3212	6.36872	5.78612	3.93389	6.16932	5.80009	8.25386	7.666	9.96852	6.59544	6.81282	4.9805
GSM2236087	12.7397	0	8.21201	9.42371	10.1125	7.07811	6.54534	8.62454	6.06091	8.21324	10.2924	11.112	7.25415	9.4937	8.7869	5.94483	6.04813	7.44066	9.2545	10.5389	6.49911	6.65365	7.23313	10.1401	8.29971	7.61521	8.54462	7.38443	7.95469	11.9443	6.9662	7.43118	5.91319	9.65655	11.9208	6.62252	5.90366	7.06137	6.87753	8.01999	4.2694	7.57366	7.04158	9.15496	9.33075	10.3538	8.18472	6.90937	5.85896
GSM2236088	2.79452	1	10.0212	9.55459	9.21796	7.69371	6.73371	8.32862	5.5351	8.33682	9.85348	9.63359	7.0771	9.89357	8.32485	7.52897	5.1915	6.69764	8.58725	9.93404	5.89482	6.14281	7.26177	8.5646	8.07104	7.68527	7.20958	7.72068	7.96636	10.9444	6.62118	6.51187	4.00923	8.42907	10.7272	6.69117	4.96622	7.2083	6.57204	7.13483	4.09498	7.35931	6.06331	8.72351	8.16913	10.7417	6.98307	7.94251	5.40695
GSM2236091	10.1096	1	9.38697	8.47142	8.87508	7.17779	6.18586	7.82733	5.39678	7.67776	9.76057	10.1745	6.69324	8.966	8.04584	6.01549	4.67441	6.41359	8.25642	9.34466	5.7099	5.7292	7.85809	7.80286	8.32315	6.91061	7.83493	7.78542	8.14292	11.2155	6.97857	5.54047	6.51252	8.5073	10.4853	6.47873	5.52352	6.73084	6.56993	6.0749	4.71739	6.58403	6.43014	9.61587	7.31028	10.3322	7.28877	8.12065	5.17708
GSM2236093	12.411	0	8.85149	8.36036	8.53854	6.29978	5.99928	7.57548	5.11289	7.52234	9.20888	9.64257	6.91855	8.48087	7.4001	6.11058	4.90201	6.27767	7.64494	8.99198	5.18621	5.71758	6.16546	7.8254	8.11192	6.59503	7.66044	7.11848	7.60144	10.6112	6.56466	5.24029	5.8581	8.11533	10.2707	6.67437	5.06823	6.17927	6.41666	5.51432	4.63514	6.21425	5.79749	8.81326	7.69172	10.2126	6.85933	7.13383	5.14034
GSM2236095	12.3288	0	8.87262	8.85354	8.73867	6.64422	5.52018	7.54128	5.38556	7.58241	9.47154	9.61603	7.04554	8.7143	8.01134	6.4654	4.67643	6.77382	8.10915	9.38759	5.37958	5.81483	7.42619	7.82621	8.45845	6.4551	7.19287	7.40499	7.86483	11.1468	6.96502	6.33123	5.04931	8.60414	10.3437	6.44002	5.49677	6.92431	7.37132	5.99214	5.33861	7.1984	6.53328	8.6444	7.95041	9.98903	7.40097	6.94906	5.38017
[truncated: 152 more columns]

## Sheet: S8
id	futime	fustat	THBS1	TIMP2	RAB31	FNDC1	FAP	CDH11	FRMD6	CRISPLD2	SPARC	COL1A2	VCAN	SULF1	ANGPTL2	COL8A1	GFPT2	AXL	PMP22	COL6A3	PRRX1	GLT8D2	FSTL1	THBS2	C1S	COL12A1	PDGFRB	LRRC32	ANTXR1	BGN	C1R	TIMP3	FBN1	COL5A2	COL3A1	LAMA4	DDR2	EFEMP2	GEM	SPOCK1	SCARF2	EMILIN1	GAS1	COL15A1	COL5A1	LUM	COL6A2	SERPINE1	MXRA8
TCGA-HU-A4G9	2.01644	0	5.03922	6.6359	5.71099	3.20543	3.6496	4.83926	4.32934	5.6172	7.24964	7.49853	5.14131	4.5725	5.17438	3.75401	3.12565	4.35526	5.08334	6.95284	3.67758	4.20433	5.33558	4.76632	5.02329	4.60965	5.80349	4.59839	4.98943	7.62974	4.26288	3.96624	3.7913	6.81114	8.20044	4.77616	3.77364	4.32187	3.74495	3.43236	3.90867	4.83892	3.28828	6.60314	6.34675	6.65576	5.54589	3.5809	4.14655
TCGA-BR-8682	2.71507	0	8.94437	9.72573	9.19945	6.58719	6.11057	8.09202	6.63856	8.4269	9.7395	10.6029	8.06945	8.93324	8.50294	7.61225	5.5866	7.75531	8.49544	10.1449	6.96183	6.70793	8.86124	8.44742	9.50623	8.05834	9.40283	8.01947	8.47162	11.1373	8.50743	7.56768	6.62273	9.14714	11.5106	7.66833	7.46723	7.38293	7.36338	6.46256	5.64145	8.4841	7.08042	9.32562	8.87846	10.7618	9.47812	5.59238	6.6935
TCGA-CG-4465	0.750685	1	8.90382	9.67496	9.9461	7.00021	7.36098	8.13019	6.05433	7.23223	11.4783	11.7187	8.95332	10.4311	8.33786	6.78488	5.65335	7.53567	8.31832	10.2501	7.76089	6.81502	8.62103	9.77778	8.2731	8.73258	9.16959	7.10717	9.05415	11.5941	6.69904	6.80598	6.69765	10.4149	12.1786	7.06215	5.94233	6.50362	5.52586	7.72052	5.27951	6.1219	6.59425	9.12149	9.28818	11.6389	8.316	6.18924	6.30684
TCGA-CG-5720	0.0821918	1	8.81899	8.56028	7.91345	6.03234	4.92016	6.94052	4.63771	7.78475	9.99585	10.0203	7.34594	8.12203	7.69246	6.70995	4.01733	6.91136	8.63337	9.09422	5.29489	5.98377	8.12677	7.49481	8.48136	6.79002	8.78789	7.64677	7.11726	11.1959	7.69237	5.7032	5.40239	8.88782	10.931	6.61657	5.11077	7.10102	6.45131	4.88323	5.5597	7.91138	5.72306	8.95788	8.3363	9.64391	8.21126	8.14792	6.17558
TCGA-CG-5716	0.003	0	6.69279	7.52894	7.00236	3.73175	3.63664	6.13791	4.24395	6.78199	8.2881	8.48405	6.25782	5.46431	6.8364	4.34139	3.63769	5.94125	6.51495	7.53697	4.42318	4.73595	6.61849	6.29476	7.34337	4.72712	7.12035	6.54388	6.10857	9.09272	6.20601	5.1911	4.8511	7.14247	9.36306	5.38082	4.80154	5.64177	5.086	3.94227	4.32164	6.6222	4.31313	7.47202	6.66036	8.2452	7.23923	4.58572	5.09
TCGA-RD-A7BT	0.717808	1	7.76101	6.52082	6.70666	3.48458	4.34683	5.85395	4.22936	6.51359	8.98752	8.58093	5.86929	6.74666	5.85097	4.44322	3.62858	5.61141	6.7349	7.29652	3.72652	4.77271	6.87524	5.3913	6.31317	5.41119	6.79755	5.91434	6.10287	9.69518	5.43758	5.04967	4.11246	7.7864	9.43268	5.60233	3.9201	5.59624	5.53905	3.63925	4.13311	5.67679	3.51993	6.28455	7.04955	8.65423	6.22988	6.79421	4.78293
TCGA-IN-A7NT	0.884932	0	9.07686	9.63468	9.35424	6.16423	7.40043	7.83317	6.36591	8.27442	10.957	11.3236	8.06868	9.51079	8.41149	7.06805	6.46772	8.29147	8.65656	10.4362	7.12458	6.82324	8.49767	9.49099	8.35108	8.27383	9.29911	7.51086	8.109	12.428	7.3817	7.23746	5.87162	11.0605	11.9257	6.79882	5.51768	8.0216	6.38497	7.07651	6.41123	7.43841	6.36144	8.46285	9.4277	10.9402	9.45904	9.93321	7.34786
TCGA-BR-8296	1.29863	1	9.2069	8.03288	8.11271	6.68698	5.49857	7.56298	4.95244	8.51416	9.92992	10.4471	7.51197	8.22718	7.65888	6.94855	4.74613	7.11165	7.64689	9.51908	5.91573	5.53029	8.05473	8.12338	8.20162	6.42577	8.99902	7.76497	7.18301	11.5099	7.06226	6.90033	5.9569	9.16414	10.9799	6.77094	5.67284	6.76943	6.90144	5.75082	5.34464	7.35783	5.3464	8.41974	8.74973	9.86948	8.13108	7.79733	5.96808
TCGA-VQ-A91K	5.10137	0	7.78891	8.87171	8.80944	8.17479	6.28538	7.74574	5.99414	8.26669	10.3109	11.4059	8.04564	8.93551	8.49219	7.02791	5.06762	7.47522	7.94412	10.3647	6.50832	5.66785	8.13379	9.33671	8.16224	7.69268	8.61742	7.43923	7.81958	11.656	7.03709	7.21509	6.22482	9.61958	11.9987	6.77135	6.40664	6.82322	5.91608	6.80118	5.94356	7.65638	5.54044	8.15657	9.44573	9.95778	8.94018	5.68724	6.39557
TCGA-IN-A6RL	1.11233	1	8.90169	7.74574	7.58941	3.77587	4.2181	5.82597	4.51151	7.59558	8.75589	8.61849	7.17441	6.40268	6.75864	5.43073	4.41327	7.00373	7.24917	7.95008	4.58837	5.36193	7.36662	5.9942	7.7936	5.67784	7.14859	6.57351	6.77257	9.89359	6.53535	6.60479	5.07604	7.71455	9.90614	5.83985	5.21852	6.37693	6.44067	3.94639	4.63274	6.12232	4.80162	6.84315	6.89776	9.09038	7.07002	6.78738	5.37512
TCGA-MX-A5UJ	1.64384	0	9.79582	8.93639	8.81109	7.20557	6.28073	7.26082	5.75231	8.72884	10.3245	11.2517	8.02477	9.13092	8.89545	6.92593	5.49779	7.21432	7.91136	10.0091	6.46934	6.16976	8.52115	8.61738	9.04864	7.28872	8.6944	7.67819	7.71443	11.7208	8.29745	6.15048	6.23215	9.45894	11.89	7.08525	6.71174	7.56633	7.41213	6.53991	6.10002	8.31166	6.96573	8.53087	9.19354	10.2646	9.10959	6.90617	6.93523
TCGA-R5-A7ZF	0.709589	1	7.14735	7.9737	7.97647	4.58066	4.76943	5.88456	4.49407	6.40077	8.99769	9.10782	6.00839	6.83418	7.17691	4.74791	4.44747	5.50035	9.0711	7.54201	5.29294	4.84342	6.62136	7.75364	6.11114	6.13948	7.32724	5.91739	6.02877	10.7155	5.55439	4.94297	4.05352	7.69608	10.0002	5.94291	4.17181	5.47924	6.40917	4.49176	4.09151	5.15251	4.44527	7.54521	7.04436	8.91637	7.24604	7.77213	4.92237
TCGA-CG-4436	0.665753	0	7.72905	6.86527	7.49907	4.16091	4.32034	6.04136	4.16326	6.59404	9.13397	8.77174	6.4263	6.25618	5.84688	4.96475	3.59102	5.60855	6.64253	8.2591	4.90876	4.98005	7.14366	6.36592	6.43106	6.45037	7.23927	5.77073	6.32676	9.26618	4.78249	4.21522	4.66732	8.34184	9.61769	6.11717	4.14793	4.76106	5.82247	4.22181	3.29407	4.60825	3.74605	7.62525	6.99184	8.68344	6.20391	6.73607	3.78016
TCGA-D7-6520	1.56986	0	8.11523	9.65246	8.975	8.22327	6.07577	8.31399	5.59985	8.34773	11.3626	11.9067	8.22072	9.85061	7.85351	8.0513	5.18953	8.51766	8.35297	10.303	6.26354	6.23796	8.82593	9.58144	9.23347	7.71799	9.49216	8.68054	8.52518	12.4076	8.53853	6.48313	6.25564	9.76014	12.3904	6.72856	6.17844	8.12275	6.38509	6.28428	6.77506	8.4005	6.10682	7.50945	10.1667	11.0949	9.06705	6.3072	7.78395
TCGA-BR-4368	0.003	0	10.1601	9.23661	9.37168	8.17238	6.5892	8.21678	8.02769	7.87878	10.5249	10.687	8.02982	9.51435	9.02433	7.36323	5.81396	7.30032	8.22979	10.0684	6.60059	6.33715	8.84593	8.67123	9.41921	7.60911	8.62292	7.46683	8.2518	11.1824	7.84303	6.881	6.46756	9.19783	11.4205	7.89871	6.77182	6.97058	7.53119	6.93378	5.00074	7.24945	6.08502	8.80248	8.38408	10.7829	8.08207	7.47632	6.01755
TCGA-BR-A44U	1.15616	1	6.92262	8.05537	8.41116	7.37691	5.81478	7.42367	5.07671	6.45713	10.1214	11.0861	7.74559	8.847	7.00005	6.32238	4.59463	6.21439	7.49897	8.91845	6.43564	6.13869	7.74626	8.82542	7.23062	6.8911	7.72152	6.95685	7.49177	11.8448	6.36015	4.75919	5.40307	9.35863	11.3898	6.04449	4.86461	6.63995	6.69636	6.83056	5.18646	6.66716	5.81032	7.71548	8.66665	10.3935	7.82784	5.93258	6.50678
TCGA-D7-6521	1.54521	0	9.59605	9.41828	8.79465	8.19632	6.69826	8.2658	5.54497	8.6913	11.2091	11.5438	8.86162	10.0574	8.14642	8.46457	6.26334	7.51717	8.63568	9.8537	6.45971	6.15716	9.0845	9.75719	9.14027	7.64949	9.27944	8.58855	8.65158	12.6091	8.23031	8.1489	6.90781	9.86643	12.02	6.68471	6.50037	7.99631	6.6629	7.05974	6.56867	8.51372	5.67366	8.90046	9.71401	11.1149	8.49461	7.43244	7.15727
TCGA-CG-4466	1.58082	0	7.20994	7.25622	7.69592	4.82504	5.36166	6.1516	4.74021	6.93676	9.05251	8.68607	6.66918	6.26338	6.3356	5.02889	3.54108	5.58517	8.21395	7.82178	4.3245	4.44798	7.18664	8.45398	6.73066	6.34571	7.54556	6.20191	6.46634	9.34393	5.198	4.25182	4.83929	8.19174	9.59506	6.12531	4.59733	5.08675	6.56056	4.31701	3.32864	4.46456	4.22798	6.85835	6.73619	8.71989	5.69062	6.64259	3.8557
TCGA-CD-8524	1.06301	0	8.5618	9.62372	9.34149	8.45426	6.69045	8.45895	5.61494	8.03632	11.6421	11.5991	8.65288	9.00007	7.7392	8.06483	5.4797	8.33848	8.99192	9.28316	7.18225	6.72714	8.69905	9.9025	9.33791	6.98243	9.87647	9.27212	8.45476	13.1522	8.47117	6.10607	6.44174	9.77692	12.1249	6.77133	5.71006	7.71361	7.15395	7.09839	6.74975	8.02722	6.13014	8.25044	9.54096	10.8048	8.71984	7.91744	7.68315
TCGA-BR-6801	3.35068	0	7.70553	8.565	8.82035	7.71962	6.04	7.63704	5.09149	7.34735	10.7231	11.1613	7.88066	9.43818	8.44396	6.68836	5.19685	6.70063	7.9877	9.80894	5.80626	5.77665	8.14552	8.78165	8.18066	7.19969	8.68435	7.77754	7.85257	11.7103	7.20946	7.7167	5.71523	9.20909	11.7108	6.51926	5.94273	7.07824	6.07498	6.65822	5.95271	7.78514	5.33904	8.02154	9.28594	9.74084	8.6334	5.69585	6.78489
TCGA-IN-A6RN	1.6274	0	7.12509	7.36518	7.18348	3.91803	4.10563	5.54518	4.85935	6.84594	8.81935	8.49858	6.40308	6.2134	6.10372	4.6994	3.84848	5.94987	7.59621	7.46666	3.97548	4.78048	7.35623	5.91862	6.33783	5.68961	7.14252	6.21088	6.59638	9.9958	5.55114	5.83172	4.39996	7.36715	9.3649	5.64061	4.41488	5.57025	7.47825	6.55667	4.01037	5.33808	3.79447	6.54781	7.01739	8.67956	6.58494	6.93742	5.13941
TCGA-VQ-A928	0.476712	1	9.55157	9.47067	9.07947	9.25508	6.85442	8.94297	6.15513	8.08781	11.2148	11.8131	8.85491	9.74153	8.78041	7.53867	6.39224	6.93666	7.81677	11.0849	7.22317	6.48134	8.67834	9.59731	8.89461	8.74032	9.81944	8.11566	8.41886	12.236	8.00846	7.1008	6.9234	10.3604	12.7883	7.52688	6.51772	7.5748	6.47512	6.32658	6.41967	8.19108	7.15913	9.28349	9.92396	10.6382	9.49736	7.75071	6.93218
TCGA-CD-A48C	0.967123	1	8.97088	8.50616	8.48226	7.7494	6.08859	7.99658	5.43349	7.33727	11.113	11.5244	8.34567	9.01891	8.06711	7.97634	5.82362	7.57149	7.76062	8.85331	6.351	6.31589	7.89196	9.94899	8.32289	6.99739	8.19031	7.29994	7.8876	12.5037	7.36935	6.2292	5.80666	9.62371	11.8961	6.20378	5.36064	7.56031	6.3177	6.33963	6.0647	7.40274	7.80798	7.68564	9.53127	10.4468	8.26815	7.89814	6.85171
TCGA-HU-A4GX	1.68767	0	7.35548	7.04817	7.42676	4.25848	4.32121	6.14426	4.31755	6.87896	8.38522	8.7319	6.01136	7.2717	6.35548	5.50275	4.13724	6.49989	6.86281	7.91985	4.64873	4.35107	6.85125	5.94822	7.07174	5.34098	6.90638	6.1554	6.00099	9.78837	6.70599	4.92714	4.52356	7.67902	9.4604	5.58399	4.40752	5.47731	5.00454	3.88714	4.14421	5.90726	4.04317	6.44245	7.25562	8.52998	6.73798	6.30842	4.46512
TCGA-BR-8382	2.08767	1	9.49753	9.21482	9.51116	7.79331	6.65274	8.39658	6.01612	8.30702	11.0111	12.2789	8.56744	10.1275	9.03215	7.20317	5.41836	7.13182	8.67095	10.1826	7.71672	6.94063	8.68978	9.95322	8.76339	8.68761	9.23549	7.94403	8.83114	12.2703	7.94083	7.64974	6.44618	10.2967	12.2806	6.67264	5.67331	7.56434	6.2587	7.83488	6.69672	7.80091	7.27924	8.83085	10.056	11.4731	9.15864	6.17247	7.52325
TCGA-IN-AB1V	1.31233	0	7.65444	8.10867	8.50861	3.72686	3.62698	5.3547	7.88968	6.12137	6.95948	7.21518	5.01205	6.07472	5.87089	4.9459	4.05275	6.21558	6.39233	6.80196	4.95902	4.73818	6.93703	5.5769	7.22971	5.3768	6.39874	5.34901	6.66575	8.67516	6.31653	5.36033	4.67942	6.42568	7.84519	5.38015	5.13815	5.7223	5.46959	4.95508	4.1565	5.7943	5.04977	6.15274	5.33417	7.01444	6.80987	3.94761	5.44509
TCGA-VQ-A91D	0.975342	1	9.20579	8.7844	8.70572	7.73266	6.48985	7.35814	6.66568	8.47423	10.8692	11.4659	8.61648	9.51221	8.42514	7.13828	5.84075	7.80303	8.8655	9.9223	7.07916	5.46462	8.19479	10.7902	8.01343	8.11616	8.77987	7.16671	7.96443	12.421	7.30404	6.933	6.34458	10.1192	12.2418	6.64041	5.47672	6.88992	6.68839	6.49942	5.62691	7.52155	8.21786	8.96766	9.69521	9.9774	9.27459	9.19559	6.42452
TCGA-KB-A6F7	5.30137	0	7.47645	7.84706	9.38579	3.82191	3.78908	5.97844	4.41989	7.27204	8.45204	8.18995	7.75499	5.57224	6.4328	4.14939	4.24901	7.09636	8.67278	7.5847	3.66007	4.73562	7.48808	4.96967	9.67077	5.82146	7.08211	6.42418	5.98905	9.03676	8.71795	5.99287	4.50114	7.66188	9.25777	5.96248	4.85845	7.26161	7.03313	4.02733	5.52999	5.77059	3.91605	7.12895	6.96647	7.99735	6.73804	6.71774	6.50237
TCGA-VQ-A8PM	0.156164	1	9.29439	8.43815	8.11509	5.39245	4.84946	7.55487	5.61864	8.20333	9.83454	10.0468	8.13749	7.56962	7.99847	6.50112	4.2059	6.90625	7.67984	9.1426	5.27696	5.68555	8.40805	7.07425	8.36208	6.61016	8.77858	7.39863	7.52652	11.1262	7.28376	6.8827	6.09312	9.01585	10.9756	7.33822	5.96785	6.68059	6.3019	4.86556	5.0579	7.33254	4.50984	8.69208	8.55129	9.70082	8.22237	7.9828	5.38948
TCGA-CG-4460	1.83288	1	8.43802	8.64857	8.21018	6.6558	5.10481	7.0277	4.92666	7.19042	9.74827	9.49772	7.14019	8.24856	6.88182	6.23142	4.34128	6.17245	7.992	8.54746	5.51891	5.36137	7.93128	7.58537	7.50936	7.19994	7.5573	6.22154	8.12117	9.88724	6.30713	5.82204	5.63553	8.59919	10.1469	6.35375	5.28643	6.91942	7.00907	10.3796	5.00879	5.28129	4.33496	7.77433	7.16761	9.69101	7.18874	5.92495	5.60208
TCGA-BR-A4J9	0.0383562	0	9.51547	9.54429	10.0788	5.63729	5.58921	7.98214	6.506	9.80472	9.43966	9.82377	7.24372	8.3043	9.77976	7.06983	5.16228	8.36509	9.19826	9.48532	6.26376	6.64956	9.31069	8.1234	9.30362	7.11018	8.06883	7.39964	8.03517	11.2325	8.31936	7.643	5.94702	8.28317	10.9193	8.40102	7.79175	8.12538	8.35443	8.63873	5.895	8.81399	8.12892	10.1325	8.23864	10.0339	9.80973	6.45926	6.82733
TCGA-B7-A5TJ	0.917808	0	6.93685	8.47483	7.43177	6.63556	5.16145	6.87011	4.56269	6.58006	9.45549	9.99999	6.93	8.42901	7.21201	6.58975	4.40841	6.19758	7.38572	8.57671	5.11809	5.51059	7.48321	8.47786	7.5449	6.45624	8.05544	7.08392	7.11964	11.0467	6.60951	5.62679	5.03529	8.46727	10.6614	6.17722	4.94488	6.3865	5.56876	4.81128	5.08803	6.86332	4.95473	7.79889	8.22144	9.58757	7.68263	6.41868	6.15199
TCGA-IN-A6RR	0.561644	1	7.25913	7.39837	7.26257	3.47682	4.05466	5.7223	4.38732	6.91855	8.81547	8.26531	5.8751	5.48986	6.43146	4.7055	3.25833	6.03425	6.65312	7.37706	4.17404	5.09961	6.95777	5.5869	6.73713	5.47271	7.15707	6.86708	6.3168	10.2438	5.82698	5.43601	4.3408	7.44285	9.25139	5.64029	4.29268	5.65838	5.91135	3.72684	4.83516	6.03364	4.6776	6.98837	6.48281	8.53728	6.64191	7.12973	5.96695
TCGA-BR-6452	2.89041	0	8.96451	9.08881	9.03167	7.31741	6.49477	8.10932	5.72078	8.69694	10.9259	11.6449	8.58659	9.73519	8.72321	7.3752	5.53186	7.27388	8.11743	10.5726	6.55812	6.48895	8.73755	9.59721	8.95783	8.61098	9.30734	7.96251	8.44914	11.823	7.72869	7.96025	6.46134	10.0036	11.86	6.99035	5.70287	7.39662	6.00207	6.81018	6.03635	8.1993	5.84687	8.44455	9.87743	10.9885	8.89957	7.09441	6.83701
TCGA-D7-8573	1.62466	0	7.20151	6.69576	7.02284	5.29248	4.52768	6.5968	4.26937	6.80539	8.78726	9.60599	6.97093	7.42173	6.57867	4.94009	3.52977	6.04666	6.308	8.83955	4.53267	4.75572	6.98791	6.78701	6.98922	6.76163	8.13425	6.67772	6.68213	9.94729	6.36081	5.44453	5.04026	8.44693	10.1682	6.2587	4.43941	5.6137	4.55518	4.66979	4.39317	6.35647	4.10452	6.77579	8.2255	8.78142	7.29354	4.95679	5.32309
TCGA-KB-A93H	3.13699	0	5.58385	6.08671	6.16524	3.67074	3.75604	5.09473	3.70884	5.01446	8.05424	7.84942	5.068	5.01306	4.89662	4.0397	3.45235	5.46034	6.82221	6.67515	3.89371	4.0426	6.12342	5.72467	5.79195	4.62852	6.4776	5.42788	4.85155	9.473	5.31926	3.51209	3.48765	7.05248	8.63854	5.08258	3.51974	6.22736	5.23218	3.68697	3.43663	4.6087	3.27768	6.13232	6.31764	7.1881	6.06276	5.20428	3.86763
TCGA-HU-A4GF	2.15068	0	8.00053	7.88777	7.88603	3.73745	4.47121	5.894	4.22522	6.6491	9.74059	9.70525	6.36371	6.03836	6.80187	4.68498	4.09879	6.3367	8.08907	8.69906	5.28083	4.85988	7.33256	6.07057	7.17726	6.74181	8.25978	6.76748	6.59176	9.87647	5.99817	5.04953	5.18494	8.67508	9.98203	6.70641	4.51499	5.90587	6.09595	3.58105	4.59778	6.13147	4.42662	9.19067	7.80771	8.82483	7.8583	6.87501	4.89904
TCGA-HU-A4GT	0.542466	0	7.83163	7.16191	7.39366	5.09795	5.05507	6.43323	4.48021	5.91055	9.12375	9.58694	6.48473	7.86383	6.73209	5.43242	4.22299	5.63598	7.35764	8.43199	5.35036	5.52572	7.17035	6.90993	6.66463	6.67849	7.62063	6.15577	6.71658	10.315	5.70369	4.98346	4.43636	8.34493	10.1911	5.60848	4.42526	5.74145	6.34346	5.1716	4.30937	5.89473	4.56945	7.17363	7.64264	9.76464	6.88333	6.63512	5.06119
TCGA-VQ-A8PX	5.38082	0	7.80511	6.84047	6.59358	3.27018	3.85234	5.72994	4.14747	6.48573	8.20945	8.40398	5.96752	5.94349	6.22473	3.88611	3.45284	5.83934	5.75545	7.62401	3.36662	4.71873	6.44707	5.23446	6.45839	5.86846	7.72694	5.79054	6.03279	8.84345	5.64207	4.27244	4.60679	7.4688	8.70798	6.07661	4.62702	5.21823	4.56269	3.32284	4.05889	5.85115	3.33007	7.38016	7.5498	6.84819	6.50603	5.63129	4.51646
TCGA-IN-A7NR	0.542466	0	8.30657	8.33676	7.71917	4.84791	4.33493	5.9709	6.78046	6.69741	8.51505	8.71589	6.42379	7.44186	6.69019	5.67989	3.98609	7.84736	7.28414	8.03815	5.0999	4.94994	7.00747	6.89098	7.36732	5.88916	7.237	6.50004	7.05392	10.572	6.4347	5.94208	4.54235	7.37915	9.41116	5.77243	5.14158	6.02356	6.46899	4.49198	4.61739	6.1808	4.64155	6.4481	7.30114	9.05432	6.99775	6.29761	5.73551
TCGA-HU-A4G8	1.89041	0	8.27426	7.82523	8.16058	4.92979	5.38535	6.70223	5.1094	6.51745	9.82898	10.4273	7.11088	8.19539	7.21005	5.71488	4.28087	6.12323	7.5196	9.4659	5.95478	5.00724	7.54069	7.37953	7.41919	7.07232	8.20062	6.83997	7.18067	10.3614	6.51269	5.24619	5.27691	8.98995	10.8399	6.3153	5.16539	6.17115	7.46071	4.83509	4.83003	6.7561	4.8378	7.83482	8.50194	9.6499	7.59527	5.46522	5.18116
TCGA-CG-5724	1.00274	1	7.79791	9.61049	8.81014	7.48975	6.35154	7.35392	7.3228	7.26903	11.1768	11.5226	8.08289	9.24198	8.46815	6.2161	5.67974	9.96152	8.15375	9.80031	6.84307	6.06616	7.53162	9.59266	7.98663	7.47991	8.75695	7.70461	7.97749	12.6114	7.23869	7.79216	5.88558	9.50932	11.8609	6.29816	4.949	7.74683	5.96637	6.62339	6.01785	7.7551	7.32657	8.42318	9.85546	10.2481	9.17302	7.8502	7.10035
TCGA-HU-A4H0	0.175342	0	7.29794	7.43646	7.8399	4.13551	3.95788	6.20305	4.12951	6.82187	8.90258	9.2336	6.40948	7.16146	6.3894	5.10225	3.34056	7.06601	7.20113	8.47865	3.72415	4.71784	7.22035	5.99569	8.62975	6.41453	7.63075	6.76842	6.20911	9.27226	7.86198	5.70489	5.12903	8.23181	10.0708	6.23332	5.17763	5.67069	6.08353	3.81353	3.99698	6.52211	3.79089	7.70672	7.79741	8.52157	7.12213	5.92085	5.07684
TCGA-VQ-A91Q	1.73425	1	10.0759	10.2727	9.38453	8.33666	6.82739	8.2882	5.89464	8.43255	11.0021	11.5877	8.69124	10.3951	8.94131	8.07995	5.26119	7.20674	8.77054	10.6616	7.06198	6.87709	9.06376	9.72294	9.01614	9.02149	9.56252	8.0898	9.39564	12.2054	7.98244	5.62112	6.81459	10.4107	12.3804	7.88908	6.97252	7.45165	7.62321	6.32494	6.04624	7.56481	6.65693	9.49627	9.49032	11.0491	9.33853	9.02779	7.00754
TCGA-HF-7134	4.35068	0	8.90697	7.98142	8.11209	4.53644	4.47459	6.92216	4.51822	7.90112	10.7724	10.3162	7.12313	7.35985	8.66555	4.55845	3.26236	7.08732	7.51944	9.27568	4.56242	5.59684	8.42359	6.77103	7.34913	7.73048	9.15821	8.04185	7.80508	10.9884	6.30124	5.69604	5.66648	9.55979	10.6121	7.83177	5.00453	6.36334	7.07102	3.43594	5.14803	7.03148	3.91446	9.15132	9.07429	8.48675	8.34709	8.25591	5.66083
TCGA-CG-4441	1.16712	1	8.4171	9.69723	9.42456	8.51909	6.76406	8.53992	6.00751	8.22499	11.605	11.9938	8.64059	9.85573	8.86553	7.99912	5.33675	7.36347	8.50999	10.5581	6.9488	6.75002	9.09705	10.1282	8.98683	8.62933	9.81908	8.56438	9.05895	12.2872	7.83693	7.96693	6.58966	10.0639	12.3053	7.08997	6.06543	7.65297	6.41257	6.59971	6.61543	8.16283	6.97196	9.0542	10.159	11.1095	9.36472	7.00629	7.40484
TCGA-FP-8631	0.0465753	0	8.97661	9.11417	8.32563	7.19939	5.88631	7.88855	5.47698	8.18666	10.6498	11.628	8.44546	9.07839	8.3231	7.85112	4.84162	7.19186	7.51866	10.4285	6.06021	6.49373	8.65117	9.46703	8.27815	8.41713	9.26589	7.62242	8.65211	11.7809	7.30226	7.02983	6.23886	10.0345	11.9503	6.96727	5.67284	7.76266	7.11848	6.62261	5.94411	7.72814	6.27363	7.62084	9.8302	10.9599	8.6856	7.7717	6.95311
TCGA-IN-A6RJ	1.03836	0	6.55419	6.68595	7.86461	3.57408	3.55568	4.65238	7.50637	5.69923	6.83023	6.9855	5.28095	5.63138	5.44556	4.74558	3.45523	5.41705	5.36127	6.19382	4.57277	3.89667	5.47351	6.71597	6.16142	4.39253	5.9997	5.27921	5.90457	9.47343	5.6987	4.42842	3.5591	6.06869	8.14153	4.30832	3.825	4.47589	4.69304	3.75009	3.5582	4.25786	4.90783	5.61197	5.53794	6.51649	5.61554	4.22934	4.77468
TCGA-CD-5800	1.09589	0	7.38389	8.82897	7.62976	5.55256	4.88227	6.65072	4.35564	6.52465	9.91155	10.275	6.39926	7.60082	8.25464	5.47916	4.78185	6.88889	7.62047	9.00176	4.95163	5.65794	7.49624	7.3336	7.65828	6.49293	7.98727	6.96766	6.89497	11.0806	6.72375	5.62963	4.71392	8.21146	10.6151	6.17282	4.31143	7.2533	6.72276	5.16407	5.47532	7.17376	5.17089	7.5938	8.60252	9.13367	8.80215	6.61166	7.31836
TCGA-CG-4442	0.003	0	8.70983	8.36156	8.54902	7.07991	6.18752	7.49948	6.31365	6.89673	10.6365	10.893	8.21232	9.7614	7.37392	6.28835	5.15421	7.91308	8.24214	9.46665	6.82296	5.58991	8.11966	8.74948	7.27053	7.81367	8.08457	6.41794	7.50842	10.4546	5.85418	5.68611	6.09462	9.74376	11.4091	6.34662	5.33947	6.01	5.09047	6.54667	4.85707	5.79563	5.33365	8.09996	8.74506	9.94118	7.31871	7.04192	5.4098
TCGA-VQ-A8PQ	1.30411	1	9.32497	9.70389	8.77151	7.98261	6.18518	8.40847	6.34932	8.3622	10.8471	11.5082	8.58516	7.88025	7.44327	7.6296	5.0843	7.48492	8.67107	9.79962	8.28335	7.04418	8.85635	10.0074	9.67717	6.88604	10.5748	9.26963	8.61973	12.8445	8.67977	6.72183	6.60891	9.17928	12.4081	7.32725	7.00654	7.49692	7.8324	6.35754	6.41215	8.09804	8.04987	9.11475	8.86466	11.0363	9.15373	7.01566	7.18138
TCGA-VQ-A8E0	1.53973	1	7.71386	9.36755	7.90981	4.54441	4.09318	5.75923	4.2584	6.92272	9.31979	9.28659	5.88584	5.96656	6.93221	4.36829	4.812	6.34542	7.28232	8.01993	4.30239	4.99455	7.43317	5.28316	6.49308	5.98781	7.56444	6.38981	6.2737	9.81712	5.41481	4.42896	4.77477	8.57892	10.0054	6.33772	4.09866	5.39152	5.24352	3.90553	4.6237	5.76502	3.79086	8.669	7.65784	8.50192	7.49169	6.4641	4.24223
TCGA-BR-8371	0.983562	1	7.94151	9.76351	9.50998	3.94007	4.25048	7.54106	6.23594	10.6946	8.8822	9.38824	6.1733	7.07032	9.0885	6.83676	5.54701	8.58691	9.58188	9.17243	6.03359	7.35706	8.70813	6.95772	9.38477	5.87875	7.6958	7.2503	7.71621	10.9341	8.39591	7.67718	5.77729	7.77514	9.83129	7.39748	6.99696	8.39825	8.04744	5.95253	6.41579	9.04872	8.32199	8.65934	8.47687	9.66282	10.2023	5.14017	6.75347
TCGA-VQ-A8PU	2.27945	1	7.4078	7.82822	7.1558	4.43581	3.89016	6.34688	4.41725	7.50541	9.42364	9.8785	6.80477	6.46121	5.88857	4.44955	3.73692	6.21889	6.32907	8.48212	3.63795	4.68141	7.57817	6.76208	7.59331	7.05647	8.04229	6.58935	6.51735	10.3893	6.48464	4.31004	5.03356	8.81698	10.3723	6.58968	4.33543	5.98134	5.28184	3.55596	4.53846	6.36968	3.46409	6.92773	8.43262	8.49944	7.2604	5.3468	4.97805
TCGA-BR-8284	0.671233	1	9.76106	9.11856	9.16001	8.25942	6.70796	8.57387	6.00824	9.30038	11.0517	11.3084	8.67623	9.77664	9.01756	8.63218	5.51824	8.05185	8.90297	10.2335	6.61925	6.12188	9.21888	10.0559	8.89669	7.82862	9.66507	8.9456	8.27669	12.24	7.83082	8.21067	7.04037	9.82702	11.7003	7.47727	6.55257	7.37276	7.43191	7.01326	6.17204	8.13714	6.02417	8.91095	9.60594	11.0781	8.97578	7.30631	6.54118
TCGA-VQ-A922	0.753425	1	10.2049	10.0151	9.44018	9.14896	6.75848	8.46492	6.29867	8.23091	11.634	12.2873	9.27979	9.34301	9.84007	8.10992	5.52008	7.58101	8.42795	11.1413	7.03713	6.44887	9.5691	9.99303	8.78273	9.15749	10.2918	8.69281	8.95768	12.2745	7.78538	6.66846	7.23552	10.6775	12.9278	8.17517	6.30591	7.81447	7.40639	7.14808	6.88843	8.36733	6.06584	9.88466	10.3563	11.1841	9.94517	7.93576	7.1306
TCGA-VQ-A8PB	2.85753	1	9.30729	8.71975	8.80683	6.89746	6.54888	7.5413	6.41867	7.82755	10.5647	11.1726	8.41352	9.8714	8.10385	6.11947	5.33499	6.85586	7.41472	9.86792	7.24794	5.95083	8.21333	9.66821	7.79105	8.57943	8.25278	6.40975	8.6257	11.2512	6.56317	6.10703	6.15951	9.88344	11.8432	7.16915	5.70623	6.41912	6.47988	6.65161	5.08899	5.85474	6.54753	8.4865	8.93298	10.4353	8.09514	6.81094	5.70457
TCGA-FP-8210	0.419178	1	9.90579	10.1081	9.81451	8.62142	6.69749	8.97559	7.10527	9.14313	11.156	12.0547	8.6507	9.79909	9.62449	8.79068	6.20221	8.18041	9.13766	11.1363	7.95266	7.78066	9.43356	9.85063	9.95255	8.10489	10.1019	9.05933	8.9825	12.4053	9.12536	8.63025	7.49713	9.74374	13.004	7.68116	7.63993	8.5958	7.56526	6.88029	6.70872	9.09424	7.72871	9.24929	9.85252	12.1975	9.97456	6.56458	8.04047
TCGA-RD-A8N0	3.3863	0	9.06463	8.66491	8.18059	5.77974	5.01017	7.51444	5.60633	8.08172	9.75182	9.92282	7.3826	7.22188	7.17817	7.16182	5.2055	6.98328	8.24555	8.51203	6.53018	6.44027	8.22598	7.85191	8.7541	5.93573	8.08805	6.98529	7.4947	11.1487	7.7244	6.71086	5.89916	8.00941	11.0206	6.52455	6.26319	6.89243	6.40914	5.66648	5.15869	7.0354	6.16811	7.6162	7.79302	11.1971	7.70212	6.30787	6.24558
TCGA-BR-8289	0.221918	1	9.79974	9.32344	8.82635	8.41379	6.2874	8.43034	5.56349	8.13188	10.4522	10.7531	8.19593	9.51605	8.00224	8.23933	5.55017	7.21359	8.21211	9.62289	6.10044	6.36713	8.67451	9.3666	8.58027	7.2247	9.10638	8.13348	8.29778	11.8897	7.86493	8.34051	6.39826	9.0227	11.5031	6.5773	6.32212	7.41003	6.99167	7.05431	6.53418	8.13926	6.94525	8.5459	9.18629	10.9129	8.79758	6.44921	7.29221
TCGA-HU-A4GJ	1.78082	0	7.80798	7.60912	7.74258	5.15672	3.97236	6.78037	4.76509	7.358	8.86842	8.9141	6.513	6.40565	6.66476	5.45562	4.5155	6.41325	7.45256	7.7396	6.46495	5.50496	7.18543	5.90677	8.48399	4.94188	7.74926	6.6884	6.60636	10.1474	7.04517	5.93816	5.33122	7.53738	9.9875	5.91396	5.7065	6.36993	6.51072	4.0647	4.67541	7.00549	6.14534	7.74176	7.26656	9.19588	7.61037	6.04568	5.51226
TCGA-F1-A72C	0.947945	0	8.55772	9.12262	9.19438	7.14502	6.61641	7.82334	5.55814	7.93337	11.3993	11.9551	8.47521	9.73257	8.17543	6.76834	4.93494	7.03112	9.4802	9.6614	7.07357	6.85534	8.46206	9.5833	8.32217	8.07475	8.68339	7.78462	8.42535	12.2773	7.43032	7.02876	6.24557	10.0796	12.32	6.72899	5.53125	7.45539	7.00664	7.09915	6.14509	7.35882	7.54146	8.0621	9.54196	11.1337	9.07069	6.84638	6.96553
TCGA-VQ-A8P3	3.10137	0	9.31452	8.6643	8.13292	7.89031	5.72051	7.43099	4.92296	6.62441	10.0233	10.6977	7.8246	9.59789	8.00771	6.88485	4.74165	6.42534	8.91724	8.83695	5.91279	6.2012	7.99339	8.67008	7.72518	7.00057	8.18773	6.93044	8.10902	11.4488	6.83859	5.23076	5.74521	8.73345	11.2199	6.25123	5.224	6.7562	5.96799	7.08563	5.97062	6.94278	6.13421	8.50672	8.31526	10.5886	7.96203	5.43889	6.73768
TCGA-CD-A4MH	1.01644	0	7.08023	7.37487	7.06501	6.01095	4.36712	6.85078	4.75624	7.19728	9.31208	9.84043	6.96907	7.54097	5.66494	6.31762	4.19017	5.87513	7.08333	8.35934	4.76627	5.03308	7.53856	7.2141	7.45917	6.43834	7.86583	6.50946	6.9326	10.8607	6.71721	4.88203	4.74122	8.45854	10.5894	5.95957	4.68936	6.3301	6.19948	4.30723	4.60959	6.45162	4.50852	5.83062	8.05749	9.99457	7.09085	5.07443	5.61106
TCGA-EQ-8122	0.665753	1	10.038	8.94849	8.76232	8.11728	6.09576	7.81121	5.59856	8.99374	10.3769	11.0462	7.78925	9.40346	8.37393	7.6905	5.90817	7.37057	8.08154	10.15	6.33387	6.03396	8.43967	10.0557	8.66471	7.92439	9.10144	8.02635	7.95665	11.4254	7.63802	6.74115	6.26664	9.62938	11.7444	7.26697	6.71919	7.37779	7.22916	7.45359	6.2292	8.09981	6.97537	9.33378	9.31099	10.2002	9.13372	8.72195	6.91474
TCGA-BR-4366	0.003	0	9.5987	9.24512	9.42175	7.74265	6.52034	8.19834	5.41353	7.53301	10.8359	11.0203	8.47518	9.31732	6.65661	7.75832	5.50616	6.82461	7.85767	9.06568	6.35429	6.35536	8.36368	9.91544	7.89898	7.9246	8.22018	6.89641	8.67207	10.9752	6.30873	6.20435	6.25597	9.80534	11.6098	6.47976	5.73607	6.77622	6.64384	6.71814	4.8036	5.67542	6.28873	7.80613	8.74269	11.2056	7.01121	8.02496	5.59499
TCGA-ZQ-A9CR	0.0657534	1	10.1241	9.26133	9.65362	7.35022	6.62786	7.84529	6.04428	8.52803	11.5321	11.9435	8.32981	9.70207	8.99408	7.33091	6.66165	7.56651	9.01045	10.3594	7.73548	6.57554	9.61509	10.0417	8.80855	8.81587	9.29907	7.80664	8.11373	12.6303	7.82689	5.45109	6.2554	10.5958	12.5846	7.83749	6.09683	7.54722	8.23509	7.07027	6.10192	7.75528	7.43869	10.1849	9.83531	11.2859	10.0943	10.195	6.65251
TCGA-BR-8690	0.890411	0	7.63287	8.76017	8.8246	6.72021	5.15656	7.55929	5.41395	7.26867	9.17307	10.4915	7.93598	8.5726	7.40541	7.02239	5.21321	7.164	7.97925	8.73259	6.5586	6.47143	7.72487	8.83131	9.34804	6.53434	7.46229	7.07575	7.58433	11.9644	7.92696	4.1806	5.00928	8.70038	10.6156	5.83005	4.97823	6.81276	7.13168	6.8194	5.19027	7.34051	6.54217	6.86088	7.87634	9.9436	8.17677	5.8163	6.4198
TCGA-CG-4440	0.334247	1	8.28801	8.53057	8.7803	6.53461	5.84437	6.86588	5.21962	6.8784	9.90648	10.0033	9.05269	7.70704	7.05171	5.8094	5.09912	8.45242	9.10404	8.8363	5.53175	5.55942	7.50286	7.9397	7.6043	6.42967	8.25662	6.96718	6.82699	10.8435	6.25706	5.03462	5.35467	8.77117	10.722	6.79455	4.88725	5.81903	6.47015	5.95177	4.46477	5.49543	4.70929	7.69982	7.79796	9.24414	8.21912	8.97519	5.19021
TCGA-VQ-A8E2	3.6137	0	9.83412	9.86576	9.35338	8.12779	6.64559	8.73236	6.11006	8.50671	11.5935	11.9089	9.67638	10.2224	8.81322	8.43198	5.92212	7.76088	8.41318	10.3919	6.65869	7.10108	9.76133	9.71315	9.5126	8.75608	9.91454	8.59032	9.36484	12.6799	8.41444	7.45358	6.95218	10.5183	12.6111	8.02937	6.62137	8.45746	7.58584	7.558	7.07479	8.75053	6.596	9.20631	10.3085	11.5161	9.61695	8.73222	7.86921
TCGA-D7-6818	1.03014	1	9.75766	9.88277	9.51639	9.23537	7.27751	8.48543	5.68982	7.9549	11.6873	12.4191	9.39465	10.0061	9.15687	7.6595	6.19574	8.0751	8.67417	10.9477	6.8186	6.83186	8.95031	10.3935	9.07707	7.94911	9.98229	9.13147	8.61126	13.009	8.28939	7.2947	6.83848	10.1427	12.9641	7.41278	6.44438	8.26972	6.59483	7.8662	6.6899	9.05225	6.90178	9.71591	10.5703	10.9187	9.9781	7.53725	7.72141
TCGA-D7-6525	1.11233	1	9.74171	10.7174	9.37083	7.8273	6.70847	8.6412	5.69497	7.50555	11.3271	11.9975	8.53871	9.05802	9.31656	8.19897	5.48553	9.70262	8.44242	10.1835	6.87436	7.09185	7.97705	10.1898	9.27536	7.88218	9.26513	7.75596	8.9634	12.5376	8.51922	7.32106	6.3648	10.0167	12.3666	6.38032	5.45844	8.20519	6.99984	7.1721	6.80832	8.26869	7.86238	7.93754	9.68891	11.0487	9.44321	9.98571	8.58714
TCGA-B7-A5TK	0.789041	0	10.2333	9.49621	10.0006	6.79451	6.86765	8.37818	6.18424	8.13346	10.4427	11.111	8.10685	10.0129	9.96323	7.31864	5.51446	8.18671	8.80607	9.69062	7.10082	6.60313	8.73192	9.22423	9.96345	7.45561	8.69806	7.47577	8.62576	11.7584	9.12648	6.41659	6.14529	9.64878	11.8554	7.358	6.86103	7.38058	7.42552	7.80053	6.00959	7.86108	7.3827	8.69543	8.62373	10.9524	9.1791	7.47573	6.79339
TCGA-BR-8484	2.09863	1	9.47622	8.83561	8.64467	7.66625	6.33206	7.91111	5.51023	8.65017	10.0749	10.3106	8.2544	9.35017	7.10712	7.96773	5.07871	7.04483	8.27372	9.78309	6.10081	5.99503	8.62501	9.37839	9.14012	7.15234	9.31308	8.34962	8.08222	11.3879	7.95952	7.08684	6.53251	9.00935	11.1528	7.0092	6.21826	6.78667	7.82649	5.40931	5.19986	7.63563	5.44534	8.3097	8.45262	10.6875	8.07443	7.04235	6.28716
TCGA-HU-A4GC	0.271233	0	7.33167	7.7957	7.99518	6.91854	5.28998	6.63765	4.51446	7.04044	9.61073	10.1334	7.10478	8.13034	7.19545	6.50255	4.34403	5.96521	7.33396	8.4169	5.53512	5.39806	7.57477	7.73368	7.37481	5.77714	7.76056	7.20148	7.14273	11.0772	6.67462	5.80504	5.47709	8.3872	10.4291	5.90158	4.96885	6.0812	5.92671	5.93827	5.09406	6.0468	4.68504	6.98173	7.87159	9.78332	6.86272	6.37791	5.84739
TCGA-HU-A4GU	0.547945	0	7.81708	8.00948	7.91804	5.11698	6.05667	6.71762	4.56934	6.08661	10.0047	10.9801	7.1632	8.61198	7.88016	5.52439	4.75202	6.01043	7.65255	9.59753	6.48584	5.40072	7.53817	8.6347	6.73864	7.51353	8.03239	6.50026	7.54842	11.0817	5.94595	6.21307	5.32301	9.39879	11.4694	5.8281	4.68289	6.1102	6.0761	6.67453	5.18425	6.54545	5.32528	7.61636	9.10936	9.86617	8.20076	5.99272	5.85708
TCGA-F1-6177	0.003	0	8.52416	7.61109	7.80651	4.82498	5.6115	6.16083	4.50729	6.04221	10.0235	10.5758	6.56386	8.12178	7.1409	5.34609	4.29551	6.10382	7.71861	8.87174	5.43039	5.26697	7.17033	8.36178	6.75983	6.94148	7.87326	6.49224	7.06028	10.7238	5.87431	6.50467	4.87636	8.78556	11.0611	6.08939	4.42915	6.10874	6.06566	5.05188	5.66201	6.36975	5.61583	8.1316	8.70175	8.88832	8.50164	7.68339	5.72101
TCGA-BR-8080	0.8	1	10.4803	10.1479	9.75324	9.62007	7.0978	8.76021	6.32531	8.99898	10.8054	11.3183	8.9848	10.7806	9.60783	8.88766	6.27698	7.79387	9.28422	10.7001	7.6729	7.01624	9.31202	10.2865	9.54051	8.52139	9.77456	8.79641	9.52717	12.2633	8.69115	8.15191	7.08891	9.66971	11.9038	7.911	7.2831	8.08897	7.94671	7.92212	6.64784	8.68211	7.77706	9.98255	9.42242	11.7305	9.6245	7.97371	7.7976
TCGA-IN-8462	1.56712	0	9.48873	8.87692	8.34067	5.58734	4.84109	6.22888	6.45185	7.87291	8.74442	8.98751	7.05448	7.79486	7.76571	6.70198	4.932	7.18358	7.6821	7.89745	5.71548	5.74318	7.50836	7.83343	8.09618	6.3266	7.97616	6.91749	7.70276	10.6651	7.27617	6.47279	5.4403	7.591	9.54662	5.98151	5.71969	6.58375	7.70585	5.9222	5.36528	6.21479	5.42109	6.95568	7.05567	8.92764	7.69726	7.67403	6.10154
TCGA-CD-A487	1.02466	0	9.81511	9.53365	8.80348	8.08067	5.96239	7.61806	5.55526	7.92279	10.3388	11.6177	7.94683	9.21809	8.63402	7.39247	4.71938	6.91628	7.69696	9.61448	6.37727	6.41357	8.39197	9.39673	8.35584	7.9935	8.23059	6.98872	8.40354	11.2771	7.45676	6.05702	5.95172	9.51602	12.0229	6.68651	6.39284	7.33824	6.57042	6.98584	6.46616	7.77769	7.46868	8.00468	9.17968	11.029	8.82765	5.37955	7.18682
TCGA-BR-4369	0.003	0	8.73868	9.32133	9.13885	7.48582	5.76117	8.1018	5.63774	8.14246	10.7568	10.5834	9.51052	9.4912	7.86383	7.14295	4.66086	7.31739	8.29036	9.23897	5.4689	6.42453	9.15112	8.64039	9.18882	7.34296	8.48837	7.07904	8.71222	11.1397	7.6357	5.97885	6.44695	9.28814	11.3889	7.3536	5.97131	7.26663	6.76422	7.05393	5.27117	6.57014	4.38963	6.99761	8.96413	11.1254	7.67219	6.19232	6.5763
TCGA-D7-6519	1.71233	0	8.27906	9.18316	8.05499	7.50454	5.86334	7.01844	6.13108	6.55678	10.4548	11.1291	9.71534	8.5975	7.27644	6.96033	4.94639	6.67359	8.73617	9.14612	5.48481	5.36754	8.12004	8.82561	7.65486	6.91188	8.22206	8.25596	7.73039	11.8237	7.05656	6.71938	5.68712	8.9935	11.1927	6.48288	4.84352	7.58705	6.37871	6.27264	6.35501	7.54363	5.00771	6.63941	9.14967	9.78715	8.09314	6.81735	6.78957
TCGA-VQ-A925	0.378082	1	7.43579	8.10562	7.74366	5.14945	4.14672	6.53087	5.133	7.27544	9.2709	9.1338	6.65599	6.46935	7.20329	5.07153	4.13355	6.15128	6.82255	8.59064	4.36907	4.91349	7.67006	6.4695	7.25975	6.62444	7.85666	6.36819	6.9292	9.82319	6.14584	5.97952	5.19944	7.94753	10.3006	6.99414	5.26343	6.17729	7.20655	6.04	5.09182	6.4473	4.42446	7.51697	8.0353	8.88903	7.38337	5.98066	5.31587
TCGA-BR-8372	2.60548	0	7.80785	7.64031	8.77245	5.42096	6.34297	6.97721	4.94689	6.3312	9.95527	9.2202	6.48626	9.08454	7.10757	5.68901	4.92983	6.90703	7.7361	8.03249	5.84934	5.74115	7.87953	7.64407	8.26463	5.71103	7.18466	6.60139	7.10255	10.169	6.56133	6.66235	4.85895	7.77426	10.2709	5.59503	5.2016	6.61458	6.53696	5.44994	4.59088	6.27507	5.20553	6.45756	7.12354	10.4833	6.93109	6.16673	5.63704
TCGA-F1-6875	6.01918	1	7.46271	8.71508	7.85045	6.23635	5.4074	6.41014	5.92783	6.89954	9.73167	9.9769	6.61735	8.17768	7.5551	6.05265	5.01684	7.31446	6.90451	8.56648	5.8415	4.69575	7.38745	8.76366	6.67694	6.6912	7.92728	7.49914	7.64677	11.7918	5.92849	6.90488	5.40898	8.52437	11.2247	5.83645	4.12337	8.17623	6.04721	5.40788	6.51726	6.81098	6.71088	7.96434	8.465	9.53538	7.9876	8.10864	5.46721
TCGA-BR-8589	2.26027	0	7.30192	7.06257	7.99813	3.93341	4.12935	6.20911	4.10919	6.45988	8.50478	8.39276	6.12641	7.20885	5.88448	4.38724	3.34664	7.11367	7.62442	7.73165	3.91449	5.01745	6.64356	5.77724	8.96975	5.06251	7.19395	5.93696	5.90956	8.40941	7.84387	5.40955	4.46937	7.71683	9.39503	6.05846	3.83708	5.4445	5.53965	3.60565	3.83368	6.02182	3.97288	7.06036	6.68626	8.60192	6.43499	5.41486	4.79148
TCGA-BR-4294	0.003	0	8.35119	6.32405	6.7712	4.06179	4.3104	5.34651	3.99663	6.52489	8.42892	7.73996	6.59873	5.04375	5.00303	4.91483	4.45676	4.85872	5.99117	7.22203	3.6463	4.35855	5.99853	5.97575	5.42583	3.61405	6.55862	6.00769	5.3612	8.6911	4.30265	5.89509	4.12893	6.37129	8.8042	4.64855	4.05207	4.48459	4.55146	9.49617	3.72661	4.08304	6.13233	6.6352	5.71319	7.99311	5.53486	6.12239	4.37505
TCGA-VQ-A924	4.61918	1	7.96729	8.98666	8.91112	6.51742	6.24568	7.48891	6.06116	8.31261	10.5395	11.4066	8.11993	9.43985	8.86558	5.88914	4.91152	7.11648	8.39603	10.1432	7.00909	5.8223	8.14312	9.30807	7.95746	8.0315	9.06032	7.35938	7.92514	11.6998	7.14226	7.03337	6.11177	9.9647	11.8076	6.59718	5.64287	6.5864	7.06101	6.91905	5.75919	7.17321	6.41076	8.87523	9.30453	10.0824	9.06653	7.09176	6.41123
TCGA-BR-8683	0.821918	1	10.609	10.0673	9.79131	8.65643	6.72103	8.80941	6.93362	8.75979	11.5093	12.1283	9.14638	10.346	9.18731	8.88555	5.75212	8.93867	8.59642	11.1148	7.0423	6.22509	9.73932	9.79864	9.24708	8.99526	10.3218	8.99519	8.90423	11.789	8.03646	7.46019	7.3628	10.8335	12.7533	8.60521	7.12709	7.71873	7.27252	6.98844	6.45981	8.45664	6.31599	9.6435	10.5077	11.308	9.21355	8.11745	6.97434
TCGA-R5-A7ZE	1.51781	1	7.8195	7.74702	8.3707	4.23662	4.26589	5.24733	6.09608	6.19776	9.19062	8.61929	5.98769	5.82475	7.27858	4.69202	4.36973	5.29158	6.68631	7.69622	4.62596	4.29823	6.85072	6.69255	5.34363	6.25207	6.90956	6.15142	5.50988	10.0376	4.50152	4.73534	3.95394	7.65243	9.2554	6.03043	3.96378	5.4381	5.10391	4.03507	4.15553	4.95407	4.51771	8.11344	6.84455	7.48593	7.06071	7.24643	4.5118
TCGA-BR-6803	2.6	0	9.08987	9.99449	9.44669	6.51674	5.51481	8.07444	6.36219	8.43036	10.7373	10.7322	8.16265	8.15103	9.51206	8.03654	5.40526	8.44918	9.02192	9.74461	6.44246	6.84438	9.12803	8.57019	9.6775	6.94922	9.48426	8.71876	7.96747	12.4044	8.72424	8.22252	6.41346	8.38282	11.4244	7.58697	7.23257	8.2756	7.86818	7.33434	6.53088	9.11957	7.71277	9.42096	8.85844	10.8541	9.72824	5.97418	7.34353
TCGA-BR-6563	3.26027	0	9.46	9.62837	9.05159	7.79594	5.93101	8.57929	5.79697	8.58588	11.421	11.4648	8.39745	8.42654	8.24729	8.18806	5.807	7.80418	9.26131	9.74586	7.17678	7.10516	9.19285	9.23418	9.78445	6.97561	9.48748	8.5617	8.3998	12.5553	9.00022	7.12561	6.45159	8.94927	12.3689	6.85261	6.49598	8.2592	7.45219	6.07482	6.49537	8.66867	6.83244	8.11254	9.32899	11.8686	9.35143	6.3959	7.62885
TCGA-BR-8678	2.06575	0	9.16634	8.87305	9.42429	7.65451	6.42784	8.09655	6.36079	7.34265	11.0578	11.7824	8.49066	9.81943	8.53335	7.85809	5.37378	6.5063	7.64337	9.96369	7.27152	5.97557	8.48334	9.79893	8.18024	7.657	9.10557	7.58574	7.92581	12.5177	7.39137	7.01245	6.69231	10.0793	12.469	6.66528	5.42819	7.52676	5.71326	6.71011	6.19063	8.05462	6.97209	8.85273	10.1482	10.6982	8.96806	7.13869	6.54446
TCGA-CG-4462	0.003	1	10.7642	11.0392	10.7024	8.67256	8.16449	9.25508	6.73177	10.2381	12.2067	12.5316	9.75446	10.0758	9.95212	9.58662	7.35445	8.05504	10.093	12.1035	8.46747	8.18481	10.5324	10.4579	10.711	9.36225	10.6451	9.58152	9.49094	12.8741	9.24753	6.68324	8.065	10.9871	13.7002	8.54539	7.65968	8.25338	7.70886	8.01113	6.17683	8.73283	6.56232	11.2111	10.4215	12.7533	10.3956	8.60822	7.27852
TCGA-D7-8578	1.76164	0	10.7776	10.5537	9.54414	8.20339	7.3705	9.13475	6.83587	8.49661	11.9943	13.0149	9.39965	10.8232	10.2056	9.34771	6.14584	8.28863	8.85658	11.5974	7.4607	7.44289	9.6116	11.4327	9.22267	9.72072	10.032	8.99314	9.73344	12.8746	8.33164	8.30008	7.48942	10.891	13.3005	7.39838	7.05262	8.77477	8.26402	8.17947	7.28184	9.05488	7.92017	8.56965	11.3006	12.197	9.87628	8.7432	8.22989
TCGA-CG-5723	6.83836	0	8.26542	8.36585	8.64133	5.69348	5.51297	6.90416	4.87688	6.76488	9.81321	9.80424	6.92744	8.77264	7.44995	5.87362	5.32267	6.52454	8.14602	8.90498	5.95695	5.52167	7.45532	7.83086	8.85241	6.62996	7.60121	6.33212	7.55026	11.2406	7.58324	5.95712	4.97984	8.19999	10.555	5.69765	5.03315	6.3342	6.0375	5.94712	4.58318	6.50195	5.93534	7.59958	8.10169	9.57136	8.03012	6.93643	5.66402
TCGA-RD-A8N2	9.69863	0	8.91883	9.84792	10.2604	8.34238	5.36975	8.65015	7.68805	9.73335	10.0318	10.4968	7.8077	9.41421	10.4035	7.49065	5.77951	8.62154	8.43524	10.5728	6.48235	7.02959	9.64679	8.06453	9.38172	8.82464	8.33543	6.47224	8.46001	11.1118	8.19428	7.99863	6.28955	9.1003	11.6607	9.14003	8.54083	8.2464	8.10878	9.22865	5.7713	9.05924	6.97029	10.321	8.89054	10.785	10.4014	5.41398	6.52452
TCGA-BR-7722	1.27671	1	8.00008	8.65867	8.10158	5.28314	4.60392	7.10096	4.92287	7.66745	9.56975	9.93087	7.44198	7.41433	6.95778	5.94699	3.62468	7.24569	7.61995	8.40838	4.71281	5.79946	7.69677	7.08331	8.00284	6.61537	8.66473	7.6575	7.61268	11.9375	7.56586	5.26948	4.72236	8.11275	10.5461	6.62941	5.04592	7.27184	7.12933	5.27184	5.6193	7.2364	4.80005	6.89171	8.39315	9.65183	8.35568	6.19474	6.74845
TCGA-D7-8576	1.22192	1	7.85279	8.98852	8.55625	7.60503	5.45713	7.51955	4.79161	7.4152	10.1153	10.4788	8.07799	8.26762	8.31176	7.60246	4.18516	7.39886	7.92598	9.81431	5.43562	5.87145	8.00048	8.7857	8.08044	7.76738	8.99078	7.81025	7.96298	10.8832	6.87606	7.12966	6.26754	9.155	11.2612	7.12927	5.55957	6.85926	5.79091	5.0571	5.32146	7.39755	5.35036	9.11051	9.09129	10.219	8.28952	6.23839	6.35222
TCGA-VQ-A91E	1.81918	0	7.38644	7.38042	6.78874	4.17101	3.73196	5.88468	4.11016	6.46275	8.00606	8.40839	6.46143	5.75703	6.40888	4.03292	3.5159	5.94773	6.05917	7.96655	4.45416	4.72672	6.79423	5.23585	7.48109	5.9579	6.76618	5.83251	5.8646	8.65882	7.17782	4.40196	4.68346	7.72376	9.30079	5.84634	4.45975	5.58374	6.60137	3.84399	3.96046	5.97734	3.8419	7.03175	6.93449	8.21247	6.66071	6.39344	4.59517
TCGA-VQ-A8PO	0.772603	1	8.94215	8.72038	8.86843	7.03295	6.2937	7.54026	5.31102	7.61075	10.4382	11.4795	8.00561	9.30672	8.36155	6.09847	4.99717	6.74388	7.741	10.0032	6.97301	6.37887	8.22008	9.28282	8.24777	8.08624	8.86899	7.17044	7.96229	11.7274	7.25676	6.25127	6.02143	9.68928	11.9785	6.50846	5.18596	6.75577	7.53452	6.44914	5.50636	7.23537	5.6352	8.58076	9.41637	10.3613	8.73807	7.71902	6.43402
TCGA-BR-7851	1.03562	0	9.77789	8.84563	9.00933	7.75236	6.69773	8.08473	5.85917	8.22156	10.9063	11.7529	8.65443	10.2004	8.90104	7.55314	5.79105	7.18838	8.51815	10.6336	6.87088	6.09331	8.66614	9.6512	8.61533	7.8911	9.21967	8.13652	7.93297	11.855	7.66161	7.9765	6.64039	10.2384	12.3632	6.9836	6.23216	7.3857	6.5563	7.08834	5.99137	8.20753	7.17452	9.02839	10.0223	10.4476	9.27302	7.39684	6.8869
TCGA-D7-A6EV	0.936986	0	7.76806	7.75532	7.68823	5.35611	5.46611	6.53837	4.7489	6.84717	9.64651	10.5771	6.78671	7.84926	7.67003	6.20541	4.78318	6.49057	6.88445	9.32011	5.71506	5.34071	7.62882	7.48359	7.0346	6.96091	7.91886	6.57093	6.56987	11.1575	6.01538	5.46075	5.2218	9.08707	11.178	6.12936	4.63203	6.48781	6.70785	4.66293	4.96796	6.6787	4.64717	8.19586	8.69326	9.38376	7.8733	6.6243	5.80395
TCGA-VQ-A8P2	3.17808	0	6.53587	6.83272	7.10683	4.09839	4.16764	5.9931	4.83854	6.43332	9.39108	9.72697	6.62626	6.73013	5.92735	4.55879	3.0712	5.48079	8.98415	8.52125	4.82308	5.38291	6.94399	6.03301	6.1611	6.59586	7.64345	5.99679	6.4081	10.0512	5.39759	4.15593	4.55004	8.62158	10.1552	6.02543	4.09076	5.6952	7.76432	3.65635	4.27169	6.09118	4.16819	7.54874	8.30719	9.25936	7.41765	4.25553	5.07032
TCGA-D7-A4Z0	1.23014	0	9.1313	8.86356	8.09475	5.37842	4.40766	7.5022	5.73338	8.36072	9.08611	9.88262	7.65123	6.97119	8.6888	6.36056	4.74646	7.03494	7.89859	9.63508	5.44863	6.25117	8.05385	6.77263	8.60402	7.21979	8.14445	7.39569	7.10941	10.0159	7.48955	6.21791	5.79171	8.95843	10.8432	7.24493	5.99956	6.74369	6.93529	4.93425	4.95892	8.00384	5.15159	8.8363	8.72996	9.88122	9.0039	8.14416	6.01487
TCGA-BR-8590	0.778082	1	10.4432	10.5763	9.83285	9.13445	7.35195	8.89646	6.74433	8.88038	11.1444	11.889	9.18996	10.5268	9.06034	9.21692	6.1378	8.14101	9.04591	11.2475	7.3403	7.251	9.40912	10.3854	9.83479	7.9764	9.8542	8.82064	9.27475	12.4498	8.70002	8.34485	7.54841	10.2964	12.6725	7.78278	7.50854	7.97693	8.04895	7.53294	6.49988	8.66715	7.63198	8.73181	10.0602	11.7385	9.30871	7.30148	7.56631
TCGA-BR-6565	0.764384	1	9.05027	9.55826	9.54224	7.728	6.9322	8.41518	5.8739	7.97416	10.9032	11.5864	8.71708	10.2933	8.94998	6.93776	5.8361	7.599	8.86982	10.2906	7.18901	7.00098	8.76305	9.71422	9.26487	8.13392	9.24318	8.09338	8.55293	11.9336	7.88526	7.66447	6.65367	9.81024	12.0773	7.21437	6.40603	7.46502	7.13599	7.20462	6.02766	8.43049	7.26162	9.25451	9.5546	10.6059	9.43429	6.77928	7.19573
TCGA-VQ-A923	0.003	1	8.58861	8.18922	8.19418	5.47124	5.31446	7.41221	5.2339	7.93781	9.30036	9.94881	7.91216	7.58125	7.09091	6.28472	4.0299	7.08946	7.56759	9.06612	5.47028	5.81762	7.91813	7.18684	9.08381	6.52753	9.09783	7.49703	7.22481	11.1891	7.92992	5.95229	6.21908	8.88447	10.9492	7.30029	5.90985	6.43275	6.67112	4.44765	5.23631	7.52451	4.86846	8.96009	8.21237	9.55524	8.08511	7.20141	5.75556
TCGA-D7-A4YU	1.36986	0	8.08649	8.74929	9.26208	5.99589	5.84273	7.43862	5.73436	7.67636	9.72616	10.0702	7.74974	8.31361	8.31832	7.47262	4.77445	8.28421	7.99592	9.7705	6.55426	5.64069	8.28682	8.39759	9.09217	6.29456	9.2288	7.98288	7.19001	11.2477	7.94631	6.56477	6.33159	8.67104	11.3379	7.0064	6.81039	6.77345	7.05885	6.44868	5.35464	7.93896	6.53155	8.56454	8.13908	9.81069	8.42754	4.69681	5.89386
TCGA-F1-A448	1.7726	0	9.80215	8.75007	8.97938	7.16969	6.21091	7.63588	5.39703	8.27672	10.2689	10.8388	8.04859	9.30798	8.9946	7.56306	5.42715	7.41115	8.61038	10.1371	6.49755	6.35633	8.80318	8.03464	8.55141	8.34744	9.05007	7.53885	7.86923	11.5094	7.52256	7.3038	6.14016	9.8324	11.7094	7.28397	6.03994	7.00793	7.57248	6.26603	5.51358	7.73183	7.68194	9.48197	9.24766	10.4216	8.60427	8.87686	6.24815
TCGA-D7-8574	1.43288	0	9.03804	9.31684	8.83207	7.89853	6.43989	9.04408	5.98179	8.11781	10.9466	11.8469	8.90296	7.92084	7.90417	8.82214	5.58892	7.41074	8.64309	11.0182	7.87752	7.51876	9.23011	10.229	9.39806	6.73376	10.0972	9.09566	8.69759	12.5729	8.58561	8.12655	7.29177	9.51891	12.8089	6.92914	6.83644	8.26834	7.40027	6.99269	6.78833	8.85239	7.25454	9.56971	9.71405	12.4133	9.25634	5.91433	7.3587
TCGA-D7-5577	2.14247	1	8.39436	8.32097	8.14904	5.08782	5.09063	7.03594	4.58738	7.13598	9.90468	9.87712	7.60152	8.3686	7.23333	5.45397	3.87572	7.54718	8.06158	8.6173	5.01956	4.95872	7.72233	7.79118	8.38268	6.62851	8.53169	7.68181	7.40818	11.1681	7.77082	5.83091	5.30231	8.48493	10.2698	6.26944	5.00715	6.97261	5.62106	5.36462	5.41594	7.21866	4.70624	6.68107	8.32937	9.71852	7.6373	7.84983	6.28274
TCGA-D7-A748	0.361644	1	9.90027	9.68994	9.72655	9.71315	7.627	9.43631	6.20594	9.01259	12.0403	12.3475	9.9244	10.3303	8.12891	8.82093	6.78162	7.95621	9.42884	10.2376	7.55056	7.41024	9.04243	10.9836	8.97719	7.54071	9.18912	8.96245	8.63812	13.6505	8.02769	7.37523	7.09369	10.5681	13.1849	7.51385	6.43845	8.50722	7.07703	7.03573	6.70741	8.30539	7.63754	8.93316	10.0892	12.5225	9.04458	7.05851	7.87134
TCGA-BR-8373	1.23288	0	10.0081	9.84347	9.36189	8.96756	6.27397	8.66676	6.09868	9.00201	11.1452	12.0176	9.45888	9.66884	8.1234	8.56761	5.83895	7.91443	9.00033	10.8641	6.87751	6.52665	9.68785	9.89604	9.08355	8.62056	9.78609	8.4899	8.7665	11.8388	8.10867	7.91951	7.59396	10.4466	13.1079	7.93472	7.08577	7.77853	6.99012	6.05346	6.46423	8.66446	6.7832	9.16582	10.3565	11.2674	9.25367	7.74944	8.54518
TCGA-BR-6852	3.74521	0	9.64023	8.9463	8.95629	8.25399	6.60568	8.18449	5.61983	8.03756	10.9741	11.6493	8.7567	9.6408	8.42973	7.47345	5.67865	7.42668	8.37544	10.1951	6.98964	6.3236	8.33209	9.88973	9.01955	7.36393	9.488	8.19813	8.04504	12.4845	8.03664	7.19816	6.45449	10.0109	12.0482	6.75192	5.6327	7.34494	6.26442	6.76682	6.02948	8.15285	6.89912	9.11906	9.52659	10.2641	9.40327	7.83589	7.0113
TCGA-BR-6458	1.61096	1	9.49991	9.50524	9.40585	9.19095	7.78718	9.08349	5.91618	7.97798	12.2027	12.3611	9.52916	10.3454	8.25617	8.63764	6.57292	8.34227	8.71061	10.3116	7.11705	7.02114	9.0624	10.8513	9.54274	7.60188	9.98808	9.20901	9.05877	13.5984	8.68886	8.35402	6.96668	10.58	12.9179	7.19908	6.33841	8.23111	7.40376	7.48738	7.0837	8.78566	7.9125	9.52491	10.3892	10.9302	9.49054	8.55495	7.6983
TCGA-ZA-A8F6	1.43836	0	8.37955	9.50913	9.10956	6.01666	5.37872	7.41746	6.20891	7.84065	9.75818	10.5653	7.51227	7.71009	8.83712	7.02655	4.63553	7.65417	8.70193	9.98347	6.54117	6.45516	8.55032	8.90754	8.97398	7.23862	9.18527	7.97194	7.67359	11.0407	7.98883	7.11948	6.1078	8.76977	11.5441	7.79054	6.98668	7.46542	7.39845	6.27055	5.62977	8.5721	6.75272	9.36765	8.63965	10.7257	9.42539	5.55649	6.74155
TCGA-HJ-7597	2.20548	1	8.44426	7.90542	9.10714	5.23617	5.22954	6.54298	4.71444	7.07429	9.17569	10.1014	9.12163	8.74219	8.31289	5.60631	5.19231	9.15758	6.94809	8.80559	5.81414	4.64427	7.27936	8.07924	8.95369	7.24744	7.97883	6.48543	6.66636	10.742	8.1656	5.55781	5.31996	8.72604	10.6887	5.86275	5.3197	7.25975	6.16295	6.14993	5.2355	6.48622	6.13551	7.90611	8.38744	8.54886	8.1304	7.93307	5.9428
TCGA-HU-A4GQ	0.00821918	1	10.0348	8.93272	9.34695	6.97309	6.35664	7.71614	5.73357	8.61087	10.2856	11.1615	8.02121	9.65076	8.55524	6.25061	5.10787	6.9828	8.63675	9.55838	6.93122	6.51832	8.24732	9.09348	8.7925	7.59548	8.21264	6.92812	7.95445	11.3356	7.816	6.1314	5.92895	9.57885	11.6699	6.83601	6.7819	6.9218	7.05769	7.91563	5.40769	7.63704	6.86909	8.44441	8.92447	10.5227	8.70538	6.6237	6.262
TCGA-B7-5818	0.975342	0	7.97037	7.95693	8.2253	6.61002	5.20546	6.79994	4.5532	7.65561	10.3225	10.5228	7.29927	9.00783	7.27965	5.86326	5.29355	6.8914	7.1559	8.94708	5.64812	5.05222	7.49543	8.56933	7.82882	6.93255	7.80441	6.81296	7.17636	11.2833	7.16679	7.00184	5.16563	8.74241	11.0045	5.73928	5.43884	6.99966	5.0568	5.83004	5.07611	7.57851	5.72097	8.27569	8.97351	8.90891	8.28748	6.86006	5.69759
TCGA-BR-A4J6	0.0547945	0	7.23862	9.03265	8.55912	6.10149	5.34458	7.51265	5.12642	6.59871	9.60782	10.2347	7.38234	9.03943	7.00624	7.40985	4.24879	6.62853	7.88256	8.41891	5.67902	6.51252	8.04755	8.10622	8.22226	6.61379	7.9642	6.85302	8.38167	11.5656	7.79808	5.78342	5.1052	8.16049	10.7623	5.85256	5.38665	6.80419	6.77714	6.05548	5.66353	6.52556	5.97427	6.39105	8.33224	11.4479	7.71783	5.26108	6.87388
TCGA-BR-6455	1.15616	1	8.97299	8.46228	8.36688	7.14497	6.03831	7.7309	5.01428	8.10714	10.5653	10.5692	7.86424	9.45965	7.72085	7.49436	5.92193	7.35394	8.11857	9.46718	5.79296	5.67897	8.65209	9.43741	8.81312	6.18271	9.08393	8.81084	7.30642	11.8406	7.89636	7.02896	6.32235	8.64985	10.8833	6.51601	5.91343	7.21727	7.19765	6.02365	5.75767	7.85239	6.17879	8.26606	8.68051	9.7195	8.60451	7.84905	6.43508
TCGA-BR-4363	0.003	0	10.2323	9.70574	9.6964	8.70492	7.34276	9.49208	6.57822	8.96021	12.34	12.3403	9.83388	10.1335	8.09227	8.38349	5.97237	7.61887	8.49925	10.2697	7.31731	7.28379	9.62216	10.7697	9.69824	9.12185	9.39989	8.00272	8.88286	12.1839	8.30837	6.87248	7.29918	10.7432	12.78	7.4652	6.64384	7.63632	7.17445	7.56507	5.83835	7.22516	7.52346	8.50908	10.0344	11.9539	8.55812	8.45455	6.51863
TCGA-VQ-A8P5	0.643836	1	8.88457	9.62444	9.29878	7.51371	6.71224	7.90415	5.87222	7.77139	10.9274	11.9382	8.60287	10.07	8.59924	7.54976	5.22055	7.00039	8.02055	10.1721	7.01117	6.66704	8.35462	10.1453	8.65239	8.56795	9.20951	7.68401	9.05421	12.0225	7.61457	7.02668	6.32222	10.0805	12.3029	6.77746	5.85994	7.27361	6.95585	6.98357	6.14247	7.42125	7.41135	7.94382	9.5759	11.2022	8.73603	7.49083	6.89083
TCGA-VQ-A94R	3.54521	1	8.41939	9.31478	8.63515	8.73162	6.38002	8.27645	5.74662	8.24587	10.983	11.826	8.6826	8.86485	7.96166	8.47897	4.86181	7.10839	8.23872	10.5239	6.90073	6.47727	8.88818	9.39174	9.12688	7.84194	9.80716	8.75744	8.63138	12.5262	8.34852	6.74664	7.20126	9.97782	12.8771	7.32855	6.47523	7.34473	6.46047	5.6554	6.42159	7.95046	5.24277	8.29679	9.9178	11.387	8.8401	5.48542	6.72194
TCGA-CG-5725	1.25205	1	7.38908	8.31069	7.24881	5.36676	4.31573	6.63367	3.9777	6.6479	9.91118	9.33685	6.7385	7.39272	6.87499	5.88237	3.80985	5.91449	6.2321	8.31795	4.34989	4.62069	7.67813	6.57871	6.42358	6.04067	8.39171	7.32059	6.99372	10.9615	5.63683	5.99733	5.01877	7.99527	9.70252	6.28519	4.18	7.97996	6.34813	4.82931	4.61208	6.62436	4.00864	7.24128	8.04677	7.99149	7.38249	6.79101	5.84477
TCGA-VQ-A8PJ	0.224658	1	8.26186	8.72375	7.81524	5.10961	4.25405	6.15682	4.67347	6.70071	9.71782	9.78965	7.85065	6.32063	6.88368	5.24919	3.66338	6.55448	6.45098	9.01224	4.69838	5.23824	7.88682	6.4446	7.01114	7.22833	8.1507	6.37568	6.78376	10.234	5.99178	5.05066	5.26269	8.8674	10.5414	6.80823	5.78864	6.22205	5.27724	4.17759	4.74803	6.1136	4.1412	8.07741	8.12466	9.42355	7.65718	6.46731	5.42459
TCGA-BR-6709	1.0137	1	8.89889	10.672	10.4703	8.24905	6.78585	9.20109	7.09862	8.09221	10.8885	11.458	9.41267	8.378	7.33547	9.94203	7.7531	9.17573	8.68179	10.3551	6.25509	8.38295	9.70213	9.47573	9.79467	8.6863	9.46237	7.28367	10.1536	11.6078	9.03159	8.86619	8.28114	9.02071	11.7411	7.11543	6.30461	8.35701	5.86741	7.35692	6.60379	8.06644	9.7408	8.45331	11.2016	9.98329	9.99353	11.7314	6.55435
TCGA-MX-A666	1.16986	0	7.44175	8.35515	7.99291	5.10888	4.13131	6.4442	4.97178	7.31976	9.00267	9.18354	7.68298	6.0872	7.65301	5.48592	4.47788	6.62981	7.62697	8.86112	5.13441	5.60043	7.79355	6.36521	7.85179	6.97507	7.69454	6.72406	6.58261	9.37628	6.42601	5.74542	5.46869	8.53871	10.1232	6.5197	5.28876	6.62357	5.6159	4.54867	5.37043	6.89724	4.77366	8.73514	7.5965	8.88925	8.16302	5.70387	6.53923
TCGA-CG-5717	0.580822	1	8.13023	8.25494	8.35635	4.50216	4.52305	6.21609	8.13828	7.55002	8.8651	8.89603	6.54561	6.89029	7.03604	5.6579	4.08522	6.83611	7.66112	8.75188	5.67788	5.28826	7.14919	7.20455	8.17838	5.90008	8.20343	7.05727	7.10647	10.2833	7.12012	6.12205	5.35093	7.8144	10.2888	6.09793	5.35308	6.11566	6.84041	4.21199	4.66029	6.92614	4.92417	7.70291	7.18425	8.83886	7.44032	6.89092	5.75877
TCGA-CG-5732	5.75342	1	6.67317	8.16291	7.61914	3.49075	3.53807	6.0991	4.18816	6.04773	8.37095	8.30429	5.97873	5.62135	6.25247	4.63666	3.98374	6.20146	6.91618	7.38953	4.2475	4.70265	6.6847	5.39364	7.99187	5.0815	7.03536	5.78927	6.05558	9.41142	6.748	5.80156	4.44962	7.16634	9.16982	5.53057	4.42268	7.1054	5.70028	3.42047	4.09167	6.52865	4.41348	6.69018	7.00676	7.87809	6.92026	5.1471	5.21934
TCGA-CG-4477	2.58082	0	9.20553	9.02432	9.35644	6.37558	6.24492	7.68638	6.05844	8.73669	10.3466	10.0542	8.12014	9.13235	7.91568	6.74087	5.17858	7.27976	8.33049	9.39818	5.91816	6.20712	8.49508	8.96075	8.71912	7.13315	8.51845	7.42783	7.95624	11.0253	7.06611	6.27327	6.17711	9.32537	10.7162	7.02631	5.79774	6.22133	7.38419	6.63559	4.18358	5.95276	5.39217	7.93143	8.04589	10.4904	7.17948	7.93957	5.22008
TCGA-IN-AB1X	1.12603	0	8.33051	8.2805	8.85458	5.49196	4.67368	6.30137	6.70384	7.25847	8.71313	9.13303	6.63341	6.99435	7.40436	5.63893	3.90256	7.6402	6.87599	9.02655	4.7927	5.12279	7.56715	7.3677	8.39902	7.14814	8.15535	6.91546	6.89908	9.57956	7.59077	5.81747	5.22761	8.48546	10.077	6.05997	5.07721	5.78545	5.73426	4.4906	4.72567	6.46183	4.59103	7.5565	7.47133	8.78317	7.27913	7.57964	5.35861
TCGA-CD-A489	0.942466	1	9.76004	10.0974	9.82389	7.54057	5.99844	8.35397	7.12607	8.47826	10.7958	10.8437	8.85082	9.53889	9.25715	8.47145	5.3205	8.81329	9.27771	9.72406	6.5032	6.83422	9.34099	8.15987	9.52905	8.09214	8.91883	8.0666	8.51895	12.0347	8.46444	5.79461	6.15595	9.49445	12.1335	7.21593	7.35197	8.21743	8.31145	7.24488	5.37417	8.05346	6.37092	8.79309	8.96081	11.248	8.88205	7.15253	6.81085
TCGA-RD-A8N1	9.6411	0	10.355	8.406	8.31869	6.40745	5.84894	7.86616	5.32503	8.05376	9.53156	10.3856	7.68713	8.88071	7.29523	7.40024	5.7896	6.999	7.70022	10.1125	6.28308	5.61686	8.49857	9.28007	8.83198	6.33899	8.90551	8.0012	7.36759	11.2947	7.72336	8.04596	6.56517	8.67328	10.9725	6.83805	6.12714	6.96589	7.43245	5.18352	5.54137	7.77133	5.40681	8.43722	8.48887	10.1653	8.59534	7.88606	6.06646
TCGA-VQ-A8DT	4.06575	0	6.13776	7.37777	7.04383	3.79602	4.02442	5.72532	4.30657	5.91384	7.54782	8.1476	6.01562	6.00673	6.95214	4.95847	3.67893	5.65547	6.95893	7.81858	4.22309	4.98776	6.38144	5.77681	7.27221	6.23265	6.64018	5.22915	6.14731	8.82891	6.1728	4.54535	4.23064	7.45805	9.21003	5.23396	4.40076	5.25995	4.80838	4.17182	4.06656	5.8564	3.73322	6.46176	6.79282	8.87627	6.21996	5.4579	4.67685
TCGA-HU-A4H6	1.76438	0	7.29864	7.9833	7.74026	4.57372	4.27904	6.15441	4.15862	6.76746	8.90872	8.61081	6.14558	5.93618	7.15404	5.39071	3.68923	5.84869	6.77625	7.78789	4.8506	4.87963	6.96645	5.63338	7.66539	5.67258	7.22717	6.40357	5.94383	9.8187	6.6191	4.95248	4.54934	7.61261	9.5638	5.9128	4.91196	5.78641	4.9204	4.73573	4.29264	6.23094	4.85278	8.75442	6.83422	8.51439	7.122	6.43088	4.92438
TCGA-RD-A8N6	0.745205	1	8.3086	8.94799	9.00472	6.19057	5.30354	7.96969	6.22447	7.4048	9.40872	9.73627	8.265	8.96283	8.95344	7.08596	5.04097	7.76339	8.29758	9.04914	5.90429	6.0808	8.66481	7.91566	8.79676	7.44441	8.27366	7.31098	8.0316	10.8461	7.74199	7.14951	5.54031	8.646	10.8517	7.3616	7.08622	7.32768	7.46906	8.49565	5.38274	7.93401	6.4454	8.8277	8.52336	10.1298	8.82944	6.63943	7.23657
TCGA-BR-A4CS	0.123288	1	8.0682	8.20796	8.11857	6.86479	5.21564	6.93702	4.71924	6.75569	10.005	10.5798	7.00856	7.72812	7.26222	6.62489	4.4873	6.35841	7.25936	9.15774	5.50777	5.79841	7.52937	7.96664	7.29995	6.57955	8.41667	6.97005	7.19393	10.9388	6.40822	6.3751	5.18322	8.9759	11.0493	6.18101	5.09576	6.98916	6.41024	5.36259	4.94438	6.16157	5.04445	8.10909	8.24457	10.0527	7.85264	6.848	7.32725
TCGA-IP-7968	0.210959	0	10.2985	9.75276	9.2648	8.46138	6.35563	8.58309	5.96838	8.48119	11.2042	11.4901	9.04711	10.3971	8.76739	8.48747	5.10862	8.23568	9.07763	10.5656	6.36352	6.46526	9.33364	9.86163	9.06086	8.93384	9.97143	8.76322	9.10237	11.8976	7.6989	7.9664	7.03165	10.3067	12.0264	7.84836	6.13249	7.98659	8.18113	6.13054	6.39641	7.89529	6.53771	9.15772	9.68434	10.8702	8.8305	8.37573	6.85963
TCGA-VQ-A8PC	3.85479	1	9.55629	8.93159	8.32905	6.74057	4.99525	7.78084	5.97911	8.33019	9.53474	10.2369	8.36327	8.5116	7.9921	6.36735	4.46723	7.52307	7.84555	10.202	5.60927	6.36605	8.45385	7.33431	8.57849	7.53563	8.62096	7.54578	7.872	10.769	7.41686	6.79455	6.41165	9.384	11.6052	7.45499	5.78951	6.7879	5.98911	4.7957	5.52294	7.75281	4.88243	8.28763	8.90185	10.6231	8.10312	6.71286	6.06479
TCGA-D7-6528	1.26849	0	7.56522	7.6529	7.60628	5.6966	5.27233	6.24581	4.76561	6.4841	10.2263	10.6584	7.26843	7.97362	7.22356	5.77509	5.19012	5.83168	7.65252	8.61944	5.78434	4.62281	7.54868	8.11696	6.41228	6.71854	7.9394	6.57816	6.52889	11.4193	5.84012	5.60579	5.18315	9.11777	11.2674	5.97582	4.62924	6.13166	5.92765	5.03924	5.39201	6.58103	5.44895	8.10624	8.95665	8.50576	8.1737	7.22681	5.84228
TCGA-BR-6707	1.65753	1	7.82118	7.89719	7.96042	6.25418	4.88423	7.07728	4.40005	7.29759	9.92003	9.46722	7.08729	8.49101	7.62454	6.19133	4.57141	6.51136	7.4898	8.35639	5.00818	5.39048	7.26524	8.19601	7.97323	5.99645	8.12895	7.52676	7.21462	11.0973	7.32314	5.54495	4.90779	8.00571	10.0978	6.17925	4.64745	6.82462	6.0484	5.5135	5.04223	7.5023	5.32908	6.77025	8.12199	9.57726	7.83424	5.70268	6.03223
TCGA-BR-8368	0.358904	0	7.46305	6.88842	7.27417	5.69534	4.73688	6.53163	4.31226	6.76567	9.25951	9.39372	6.43071	7.14365	6.82117	5.54919	3.88479	5.96296	6.87949	8.29557	4.73258	5.09311	7.32761	7.29537	6.87868	6.03826	7.98073	6.98306	6.31249	10.1326	5.9212	5.38582	4.87006	8.17181	10.2187	6.13527	4.28322	5.8291	6.11141	4.67195	4.32377	6.01516	4.26835	7.54716	7.64375	9.18618	6.97712	6.26922	5.15438
TCGA-BR-8369	1.16986	0	9.2012	9.17815	8.76689	5.92513	5.05764	7.18334	6.03153	8.61899	9.56481	10.1903	6.76336	8.95286	8.62779	6.84833	5.10722	7.58212	7.99378	9.30333	6.05318	6.00206	8.63492	9.61611	8.53502	6.92192	8.65151	7.82054	7.88776	10.9424	7.43019	7.15924	5.90278	8.56191	10.9602	7.35648	6.90521	7.09066	7.5328	6.81815	5.93858	7.83083	7.1106	8.27474	8.37143	9.58181	8.94636	7.56094	6.79122
TCGA-BR-4267	0.515068	1	8.71143	9.47704	8.59159	6.09933	5.76152	7.24924	6.23403	6.81136	10.2454	10.4295	7.87707	8.93767	7.19956	6.2822	4.58639	6.55263	7.50554	8.89698	5.7403	5.91253	8.01142	8.61776	7.98136	7.69145	8.02148	6.91291	8.30079	10.7438	7.11461	6.78831	5.80857	9.16953	10.7578	6.46974	5.18931	6.41289	5.77544	6.39155	4.92114	6.4126	4.84476	7.2153	8.45166	10.2862	7.20118	7.17417	5.65167
TCGA-R5-A7O7	3.80548	0	7.53416	7.72524	8.16782	4.84606	4.70772	6.40113	4.63453	7.03644	9.69965	9.3227	6.12607	7.51079	7.82754	5.92037	4.66502	6.29464	7.12142	8.14895	5.06543	4.93933	7.6336	6.61195	6.86565	6.38503	7.76741	6.74109	6.59571	10.8273	5.9203	5.04342	4.29221	8.36227	9.80016	6.33003	4.50601	6.05672	6.86956	4.5844	4.61077	6.0937	4.41974	7.79981	7.75071	9.07588	7.43877	7.56676	5.15542
TCGA-RD-A7BS	0.920548	1	8.66515	9.36008	8.8862	6.38028	5.99932	7.308	6.36211	7.77822	9.66766	9.50506	7.24693	9.00599	8.06635	7.06848	4.70261	7.59049	8.32948	8.6594	6.35569	5.99225	7.97857	8.237	8.56468	6.91804	8.37448	7.21222	8.41308	11.9153	7.60638	5.69029	5.30768	8.2295	10.3621	6.65777	5.73185	6.77975	7.65193	6.39907	5.47214	6.67516	5.45033	7.4642	7.68675	10.1562	7.61588	8.37296	6.91064
TCGA-BR-A4J5	2.36164	0	9.41356	10.1855	9.96345	9.19581	6.80086	8.99911	6.97082	9.36955	11.2906	12.1453	8.93187	10.3753	10.1395	8.96943	6.19252	8.11855	8.95103	10.9752	7.14043	7.54436	9.57959	10.2183	9.54388	9.00886	9.35448	7.89435	8.96313	11.8647	8.57549	7.56811	6.72145	10.2669	12.8599	8.08952	7.46608	8.29723	7.11712	8.27712	6.89112	9.05664	7.78654	9.71212	10.1613	12.1163	10.0239	6.73642	7.96084
TCGA-BR-8077	0.0575342	0	8.00578	7.38962	8.23269	5.40135	5.11907	6.99221	4.60601	7.35697	9.30181	9.61901	6.99461	7.96371	6.98057	5.92179	4.476	6.55891	8.159	8.66393	5.22007	5.63019	7.76454	7.19554	7.79439	6.58969	7.69867	6.74853	6.7147	10.2847	6.71348	6.20292	5.05659	8.39083	10.3216	6.72023	4.64663	6.38095	6.80763	4.59748	4.60258	6.67401	4.42485	7.95507	7.88093	9.85763	7.77147	7.10466	5.48944
TCGA-CD-8531	1.04932	0	9.32487	8.27768	8.54986	6.31043	6.29653	7.02776	5.17014	6.11357	10.1079	11.1903	7.32257	9.707	7.94967	6.22252	4.91307	6.43577	7.65766	10.295	6.80594	5.64972	7.34773	8.72995	7.66016	7.58833	9.10206	7.19804	7.60648	11.2682	6.57907	8.03497	5.52577	9.14144	11.7388	6.50829	5.09202	6.61553	6.60731	5.84291	6.01039	7.55781	6.54264	9.14574	9.30693	9.83714	9.4776	7.004	6.56627
TCGA-BR-4361	0.003	0	9.92174	9.64601	9.97376	9.32437	8.1784	9.30283	6.16343	8.37076	12.1743	12.0586	10.0175	10.794	8.51853	8.817	6.53404	7.80528	8.83474	10.3462	7.29176	7.53759	9.48656	10.8347	9.29535	7.99703	9.1385	8.32215	9.4375	12.6082	7.89083	7.05572	7.20617	10.7342	12.765	7.45633	6.79094	7.30332	8.1332	7.95443	5.61034	7.05393	6.86846	8.28605	9.82063	12.2064	8.01239	8.13305	6.56159
TCGA-RD-A7BW	0.427397	1	10.08	10.3743	10.1906	8.14777	6.95619	8.58979	6.56281	8.66292	11.2233	11.0151	8.60286	9.56724	9.61492	8.29249	6.34955	8.35008	9.38307	10.2604	7.01191	7.24497	9.51421	9.4295	9.93888	7.2085	9.29475	8.4691	8.96732	12.44	9.0156	8.53059	6.93393	9.49115	11.8278	8.15354	8.07376	8.38921	8.40901	8.33772	6.93692	8.60433	8.01806	9.43649	9.08309	11.471	9.5417	8.70164	7.89583
TCGA-BR-8486	0.003	0	9.4685	8.66061	8.41875	6.47184	5.40279	7.67593	5.20761	7.59222	10.7754	11.1442	8.00834	7.65317	7.89426	6.59871	4.21032	7.21195	8.0882	10.1216	5.2116	5.8797	8.65638	7.87174	8.24598	7.79741	9.48572	7.71853	7.73646	11.2185	7.2397	6.78787	6.07071	10.0956	11.7904	7.6944	5.70068	6.96591	6.9199	4.95736	5.4749	7.81653	5.56545	9.20788	9.75968	10.2657	8.8534	7.42422	5.96839
TCGA-BR-8677	2.2274	0	10.0361	9.32548	9.50929	7.93679	6.77939	8.59109	6.29711	9.10796	11.9591	12.5072	9.04519	9.35262	8.78997	8.3724	6.89898	7.51778	9.06447	10.158	7.56455	7.16596	9.24642	10.2495	9.62163	7.45067	9.84895	8.92648	7.91993	13.117	8.56981	6.80415	6.90766	10.3319	12.982	7.7039	6.38845	8.04351	7.82175	7.19964	6.70062	8.19041	8.27323	9.56948	10.1423	11.4995	9.38781	8.64954	7.24358
TCGA-HU-A4HB	1.30685	1	6.79869	7.98112	8.0269	4.45949	4.38802	6.40817	4.78402	7.16674	8.49854	9.04053	6.83268	7.03639	6.79226	5.2507	4.27973	6.57402	7.97375	8.14344	5.71689	5.2114	7.01036	6.55037	8.52375	5.57524	7.31292	6.25365	6.84313	9.91504	7.02321	5.25261	5.07059	7.78683	9.86195	5.96903	5.3204	6.49644	5.67657	4.29877	4.52426	7.01393	5.15809	7.09678	7.25344	9.30076	7.53783	5.68481	5.76725
TCGA-BR-7707	2.9863	0	8.55113	8.61685	8.63632	7.39726	6.16471	7.49337	5.03058	7.2423	10.759	11.5344	7.92984	9.28288	7.85058	6.29682	5.85648	6.49199	9.33981	9.94551	6.8395	6.2223	8.19469	9.53785	8.0069	7.67231	8.64886	7.04683	7.37607	11.9903	7.19346	6.62771	6.03721	9.69282	11.9154	6.34881	4.9824	7.30707	6.87584	6.25575	6.08447	8.11803	7.1821	9.09951	9.61372	10.2034	9.0393	7.15957	6.73194
TCGA-VQ-A8P8	2.58082	0	8.73503	9.17787	8.39975	5.82816	5.28841	7.29156	5.27475	8.11571	9.18749	9.9177	7.4019	8.01242	8.27354	6.76343	4.67158	6.78665	7.91408	9.38472	6.62831	6.10725	7.90771	7.54484	8.89096	7.10182	8.56278	6.87268	7.86426	10.8112	7.7611	6.14103	5.77777	8.69847	10.702	7.08072	6.47237	6.5728	6.42888	6.37755	5.56875	7.72183	5.34043	8.61613	8.20125	10.528	8.26873	6.34335	6.11657
TCGA-VQ-A92D	5.56712	0	8.20626	9.10013	8.48072	6.95739	5.74345	7.27996	5.43896	7.27191	10.6022	11.3503	8.05282	8.79682	7.88566	6.17904	4.51413	6.65573	10.5168	10.4394	6.39613	5.62364	8.34355	8.20852	7.39602	7.8773	9.55324	7.65067	7.81953	12.0768	6.48661	5.84461	5.80422	10.0742	11.5499	7.22749	5.2611	6.80599	5.90361	6.55137	5.93431	6.99709	5.18397	7.46081	9.36584	10.066	8.87793	6.81835	6.46198
TCGA-VQ-A927	0.547945	1	7.58054	8.65632	7.84408	6.51704	4.58395	6.94504	5.31355	7.7676	9.57872	10.6505	7.88544	7.08624	8.42825	5.95898	4.01593	6.3228	7.84561	9.74467	4.95251	6.18238	8.14727	6.53457	7.83374	7.5301	7.99592	7.01817	7.14352	9.68132	6.65825	5.99855	6.2522	9.2373	11.751	7.33986	5.55745	6.24582	5.1379	4.32063	4.82295	7.2343	4.39867	8.77772	9.06366	10.2511	8.95253	6.85132	5.57192
TCGA-BR-4257	0.805479	1	10.0082	9.46206	9.91216	7.60603	6.96843	8.35014	5.79002	7.7407	11.4726	11.7899	9.12177	10.2794	8.85571	6.62998	5.43414	7.3578	8.463	10.4765	6.92452	6.7886	8.93125	10.6653	8.94233	8.86768	9.34805	7.96116	9.07024	11.8399	7.79971	7.85829	6.71357	10.337	12.1484	7.31543	5.92967	7.53844	6.74019	7.79295	5.50289	7.49081	6.68607	8.24021	9.55757	11.5762	8.81043	7.55155	6.54471
TCGA-CG-4475	1.91507	0	10.4489	10.5185	10.4262	8.77164	8.24089	9.03495	6.7318	8.51731	11.817	11.7266	9.58272	11.4197	9.54857	8.65387	7.42746	7.35339	8.80732	10.8208	7.83918	7.4446	9.55154	10.2513	9.92661	9.19365	9.44805	8.15633	9.70439	12.0249	8.37299	6.57527	7.06424	10.6083	12.6803	8.1478	7.96444	7.5791	8.24393	8.20824	5.91658	7.48657	7.35717	9.82567	9.5894	12.0177	8.95616	9.1404	6.52778
TCGA-CD-5801	1.09863	1	7.17659	7.35199	7.76806	6.23534	4.66552	6.99038	4.28056	6.99672	9.29326	9.43513	6.85349	8.22055	6.49863	6.34485	4.34082	7.18507	7.56204	8.05149	4.72311	5.34003	7.26952	7.99521	8.61272	5.91008	7.75506	7.54899	6.59792	10.8794	7.40222	5.36331	4.93969	7.70926	9.6387	5.54632	4.69427	6.58691	5.44981	4.95245	4.715	6.77007	4.21448	6.48941	7.70942	9.17736	7.24735	4.79822	5.77703
TCGA-RD-A7C1	1.38904	1	8.1134	7.31222	7.93552	5.40583	5.52224	6.55215	4.9806	6.91574	9.56972	9.69221	6.91215	7.83929	7.59861	6.06629	4.67345	6.53437	7.46667	8.70855	5.50577	4.94756	7.49336	7.65131	7.09489	6.38617	7.94715	6.76878	6.40852	10.9434	6.04927	6.09533	4.99986	8.09651	10.4006	6.07774	4.73645	5.85615	5.55644	5.15357	4.60411	5.87155	4.70855	7.93188	7.74291	9.22289	7.44149	6.77522	5.35905
TCGA-BR-A4CR	0.003	0	9.28622	7.75321	7.42065	6.18879	5.2938	6.77207	5.01322	6.23288	9.16257	9.51652	7.6793	8.61307	7.67452	6.61522	4.03807	6.1238	6.91622	8.81032	5.34403	4.96433	7.50114	8.31843	6.50974	6.36009	8.50568	7.11395	7.74709	10.5936	5.73054	5.25145	5.41195	8.54493	10.5129	6.29321	5.31221	5.49372	6.38308	6.03167	4.71427	6.29074	5.34985	6.95157	8.03074	8.78459	7.17974	7.35168	5.28894
TCGA-BR-7901	0.287671	1	10.0684	9.86782	9.64183	8.31692	6.58474	8.79983	6.21069	8.91885	11.2684	11.6395	9.05095	10.0051	8.57771	8.26409	5.80698	7.90735	8.80342	10.4082	6.85615	6.67629	9.02358	9.93125	9.52152	7.93088	9.94281	8.94569	8.69743	12.4115	8.41917	7.87133	6.83505	10.1154	12.2717	7.71187	6.73225	8.11197	7.93875	7.41539	6.27082	8.49201	7.49192	9.00085	9.91535	11.2267	9.41155	8.60848	7.46768
TCGA-BR-4371	0.003	0	7.30332	7.39907	7.543	4.85736	4.84969	6.53816	4.26185	6.10097	9.04402	9.13781	6.82648	7.8267	6.09627	4.81381	3.71364	6.33766	7.23366	8.39176	4.65238	5.48373	7.05851	6.98603	7.16774	6.79272	7.08278	6.04128	7.15965	9.18631	5.90931	4.78142	4.8399	8.22915	9.68905	5.96044	4.32982	5.40889	5.24528	4.56639	3.53894	5.03688	3.74978	6.53701	7.55832	9.64922	6.28603	4.66661	4.48869
TCGA-VQ-A8PF	0.208219	1	9.31391	8.57174	8.94787	7.03927	5.60802	7.72433	5.4524	8.5381	10.3146	10.5852	8.28647	8.77142	8.03194	6.56942	4.62255	8.14801	8.10101	9.87761	5.64843	5.82512	8.57755	8.35914	9.27201	7.52398	9.58309	8.20519	7.45828	11.4842	8.39593	6.89525	6.61369	9.32846	11.2548	7.66828	5.89989	6.82247	5.97299	4.75441	5.32145	7.8676	4.89562	9.61503	8.91374	9.81372	8.61342	8.67617	5.88006
TCGA-BR-4367	0.003	0	9.08633	9.78409	10.0294	7.7175	7.17829	8.9882	5.97236	9.12993	11.6374	11.3932	9.26214	9.03159	9.37473	8.15366	5.31341	7.92484	9.09514	9.98187	7.32972	7.01555	9.35778	9.50321	9.78462	7.63068	9.70852	8.8322	8.93863	12.169	8.192	6.23405	6.93742	9.87984	12.1326	7.35852	6.64748	7.19977	7.8126	6.82701	5.52733	7.3634	5.50465	8.94095	9.14952	11.7172	8.48307	6.89982	6.89552
TCGA-FP-7998	1.85753	0	9.3693	9.4224	9.73573	7.63653	6.59259	8.36816	6.05983	9.56412	10.1243	10.8316	8.45141	10.3216	9.24595	8.26315	5.9419	8.61862	8.31328	10.7262	6.47003	6.24575	8.7369	9.67454	10.2968	6.98568	9.69197	8.23989	8.02825	11.8422	9.08089	7.50782	7.02714	9.4451	11.7613	7.52845	7.05431	7.51382	6.84863	6.97488	5.78869	8.85742	7.15472	9.55051	9.07946	10.1454	9.26945	6.07859	6.66496
TCGA-HU-A4GD	1.89589	0	7.21187	6.02198	6.55042	4.00934	4.13464	5.44897	4.03769	5.41692	7.20381	7.73244	5.81239	5.33441	5.56752	4.47917	3.74568	5.46854	6.23651	7.14168	4.17026	4.8922	5.82888	5.59765	5.52581	5.15038	5.85797	4.53514	5.22887	8.04795	4.49179	3.77315	3.84193	7.18663	8.46572	5.16859	3.88947	4.79136	5.15163	4.56314	3.91958	4.82949	4.18616	5.97406	6.27196	7.17464	5.42519	5.47781	4.62153
TCGA-VQ-A8PH	1.06575	1	6.76123	7.01884	7.07301	4.07899	3.88017	6.18803	4.39723	6.30505	8.75305	9.2423	6.44604	6.53489	6.14252	4.46773	3.33624	6.46489	7.20697	8.17231	4.25682	5.00399	7.34563	6.03023	6.80252	5.97558	7.04975	5.5777	6.00142	10.0931	6.17525	4.30731	4.41754	8.03416	9.55538	6.11089	3.96728	5.96683	6.20227	3.41335	4.38707	6.34955	3.53076	6.66392	7.62334	8.90451	7.08105	5.39383	6.19487
TCGA-R5-A7ZR	0.506849	1	5.93037	6.68832	6.33812	3.21042	3.79523	5.95613	3.99748	5.72318	8.45822	8.30018	5.54432	5.14588	5.81765	3.44663	3.0902	5.66594	6.29818	7.04967	3.35096	4.57194	6.25248	4.35421	7.4831	5.42866	6.48952	5.18551	5.9439	9.03546	6.70613	4.31878	4.04844	7.21469	8.81407	5.38994	4.46511	5.24383	5.29446	3.4477	3.5835	5.28332	3.65371	7.11563	6.84596	8.81825	6.28448	4.55428	4.30769
TCGA-VQ-AA6A	3.24384	0	7.4072	7.72222	7.40138	5.10369	4.14806	6.66366	4.69252	7.62221	9.20735	9.85249	7.12892	6.8573	6.67665	5.59035	3.71304	6.17246	7.1628	8.93813	4.28457	5.20735	7.34024	7.03714	7.62323	7.09679	8.13671	6.45817	7.09731	10.6661	6.81484	5.46325	5.51314	8.71639	10.6364	6.46747	4.77528	6.34462	6.25583	4.31126	4.9767	7.03539	4.50216	7.3745	8.43434	9.25898	7.65653	6.74367	5.55488
TCGA-BR-8686	1.73973	1	9.53485	8.87446	8.61496	5.56346	5.53889	7.85282	5.26262	8.11994	10.0115	10.2918	7.5263	7.29407	7.66134	7.16104	4.99174	7.52066	8.53158	9.88847	6.32965	6.53338	8.52923	8.29767	9.39693	6.02175	9.49594	8.46023	7.43586	11.3403	8.20366	7.9573	6.45922	8.62497	11.0567	7.09965	6.72296	7.43321	7.56604	6.19421	5.665	7.96117	7.60048	9.44861	8.36684	10.4045	8.83119	7.71514	6.31184
TCGA-FP-8211	1.13151	0	6.78918	7.60058	7.01345	4.56418	4.51982	6.02413	5.36748	7.21816	8.73747	9.1776	5.75883	7.01716	6.6181	5.3202	4.0382	5.8939	6.39225	7.99967	5.80697	4.4796	6.81858	6.69348	7.10558	5.717	7.43741	6.03706	6.75757	10.3375	6.23452	5.3777	4.3828	7.71282	9.86399	5.61382	4.20642	5.51541	5.84836	4.88231	4.40722	5.71221	4.07458	6.37358	7.51213	8.78998	6.89305	5.55002	5.40647
TCGA-HU-A4GH	0.980822	0	6.22558	6.57402	6.88671	3.25749	3.6688	4.96785	3.52752	5.69987	7.82844	7.47409	6.01875	5.27286	5.54502	4.00148	3.28984	5.11413	7.44596	6.52671	3.73473	4.01389	6.17676	5.18659	5.3053	4.51614	6.38652	5.30714	5.5851	8.77457	4.47592	4.23415	3.53161	7.00051	8.26449	4.94169	3.95972	5.02086	5.29924	3.42472	3.6153	4.62521	3.42055	6.17818	6.13515	6.60288	5.4089	5.38258	4.0427
TCGA-CD-8525	1.04932	0	7.19297	8.5056	8.70079	6.90399	5.22059	7.22901	5.01152	6.93998	9.88412	10.6951	7.38365	7.92569	7.06975	6.50349	5.16044	6.30749	7.19985	9.22616	6.26436	6.37245	7.58197	8.14226	8.98937	6.58389	7.70365	6.54844	6.85945	11.0563	7.3232	4.8712	4.96526	8.5765	11.188	6.18412	4.98117	7.07403	6.04899	5.71244	5.36381	7.18622	6.23281	7.07283	8.39949	9.61104	8.19325	5.54335	6.21616
TCGA-CG-5719	0.0849315	0	9.56471	10.0233	9.27074	8.67789	6.56029	8.42555	5.91429	7.63667	12.1258	12.5122	8.8122	9.55004	8.94049	8.37115	5.54978	7.82545	8.69731	10.2138	7.00435	7.47185	8.75086	10.3892	8.97522	8.16387	9.74904	8.42887	8.88323	12.9845	8.4557	7.36868	6.5488	10.197	12.7291	7.44972	6.29809	8.74745	7.02067	7.36477	7.39242	8.81106	7.9437	10.0581	10.4196	11.4602	10.2152	7.67311	8.12947
TCGA-FP-8099	1.42192	0	9.12249	9.08155	9.11465	8.2569	6.61201	8.40063	5.76651	8.28387	10.6568	11.631	8.70873	9.88479	8.42309	8.2114	5.38285	8.12452	8.11022	10.3746	6.74716	6.51154	8.15195	10.0474	8.48964	7.84643	9.16492	8.08687	8.72194	12.1386	7.41164	7.85358	6.54679	9.88804	12.0336	6.66335	5.67032	7.32291	7.10575	6.8795	6.67324	7.80981	7.05471	7.49436	9.71277	10.6485	8.73986	5.99411	7.18583
TCGA-CD-8533	1.28219	0	7.49227	8.48659	8.14794	7.65728	6.10532	7.70995	5.0956	8.44914	10.4711	10.8883	8.05157	8.82893	7.59276	8.15679	4.81149	6.62315	7.7232	9.54919	6.13262	5.3717	8.29307	8.7086	7.95751	6.72624	9.3566	8.6051	8.02002	11.8272	6.94597	6.9921	6.13987	9.30345	11.618	6.57269	5.42754	6.58467	6.35885	5.67884	5.99484	7.27462	5.01112	8.00546	9.60295	10.5433	8.4047	6.08951	9.61155
TCGA-VQ-A94P	0.221918	1	11.3761	10.2761	10.0856	9.98799	5.69756	8.58546	7.44675	9.87125	10.4756	10.8385	8.32706	10.0252	10.4745	7.9091	6.13753	8.7272	9.31771	10.9559	6.53627	6.98187	10.0624	9.22242	10.4197	8.86937	9.04332	8.11745	8.95916	11.1979	9.56814	7.54961	7.08429	9.58403	12.2065	8.81502	9.28859	8.3249	9.98046	8.26201	6.12726	9.75373	7.49757	10.2324	9.47624	10.9676	10.7275	6.82812	7.06576
GSM2235556	5.75342	1	7.81949	8.50236	8.3071	5.65256	4.84769	6.22504	4.66836	8.1947	9.86192	10.4567	7.37427	7.72957	5.99845	7.14987	4.14474	6.42983	7.17892	9.09436	4.69988	5.7056	7.92946	8.32042	8.06058	7.14708	8.34436	7.55953	7.12641	12.4069	6.56797	5.52428	6.14891	9.46146	11.7429	6.65152	6.17919	7.52919	5.88444	5.32882	4.91479	8.68118	3.86307	6.72589	9.50769	8.32731	9.0068	5.52843	7.55838
GSM2235559	4.84932	1	8.51412	8.68463	8.84075	5.95183	5.90892	6.96863	5.69752	7.91656	10.0798	11.26	7.19637	8.25052	7.76033	7.84545	5.37488	7.25403	7.63785	9.53632	6.05849	5.51759	7.41573	8.71002	9.14275	7.25073	9.16151	8.55575	7.08668	12.8538	7.61804	6.63154	7.07149	9.30317	10.918	6.82528	6.40443	7.62455	6.7075	6.24398	6.59536	9.0995	5.45609	7.70912	9.97719	8.40639	9.59033	7.69363	6.33585
GSM2235561	6.9863	0	9.31883	9.7836	9.28366	7.22458	6.53794	8.24817	6.85393	9.85467	11.2917	12.2336	8.09347	8.49481	8.54083	8.52977	6.68581	7.62761	9.23774	11.433	7.87342	7.81464	9.18994	10.0457	9.98634	7.02646	9.61227	9.51914	7.49474	12.67	9.20283	7.36126	8.37235	10.1369	12.6364	6.87082	6.51991	8.57786	6.48893	7.52567	7.47742	9.80134	7.18086	9.3952	10.2494	11.3954	10.1549	5.80753	7.9837
GSM2235562	1.47945	1	7.83992	8.61201	8.20914	7.17111	6.21322	6.94116	5.37994	8.12538	10.0821	11.4344	6.59841	8.86556	7.66645	7.44157	4.95339	6.83368	7.99771	9.36164	5.81192	6.37332	7.34429	8.35006	7.63087	8.17327	8.15967	7.28768	7.23864	12.0976	7.4719	6.80475	5.49094	9.39917	10.7206	6.07262	5.16351	7.12853	6.21589	6.34384	5.40784	8.01176	5.86402	7.18137	9.38217	10.1312	8.68361	7.77765	6.43708
GSM2235564	6.90411	0	6.17127	6.65701	6.33471	4.53419	4.70483	4.80599	4.45246	5.58079	8.50075	9.41184	5.74834	5.25305	5.18229	5.30881	4.19093	5.05222	5.86524	7.69778	4.17302	4.55636	6.54338	8.44305	5.9866	6.48483	7.61657	6.01874	4.87534	10.008	5.09159	4.20561	4.74089	7.87831	9.28758	5.78245	4.6029	5.90981	5.51548	3.88207	4.4619	6.37513	3.72818	6.61232	7.82207	7.4872	7.28121	5.45742	5.18782
GSM2235566	0.90411	1	7.0468	8.68913	8.91719	7.78873	6.69648	7.33573	4.31135	7.96188	10.5237	10.2496	8.23721	8.28996	7.30566	9.75225	4.9687	6.09808	7.97403	9.68922	6.07435	5.82616	8.42143	9.43276	8.30699	6.46052	10.0843	9.90946	8.23835	12.8272	5.80593	5.33059	7.26284	9.85964	11.8547	7.11731	7.07011	8.36717	6.33867	7.19825	6.31145	8.85176	4.5704	7.43466	9.7396	8.7665	9.00417	5.91198	6.3199
GSM2235567	3.53425	1	8.80862	9.73844	9.51743	8.33755	5.93672	7.28453	5.44263	8.4587	10.6664	10.6698	7.53085	8.01289	9.43112	9.83104	5.8681	7.94999	8.44804	10.008	6.54512	7.09552	8.09978	9.04905	9.67977	6.74697	9.70475	8.80885	8.44038	12.2326	7.43431	7.10712	7.49106	8.68231	11.5419	7.50808	8.02404	8.74717	6.95937	7.51596	7.66309	9.87148	6.4599	8.64972	9.4968	9.72712	10.0058	7.21881	7.78243
GSM2235568	6.73973	0	6.72175	7.89726	7.68746	4.26229	5.47459	4.98784	4.12156	6.9964	9.02721	9.93834	7.10195	6.33455	7.47498	6.52319	4.55288	6.84773	6.55657	8.11745	5.0929	5.04721	6.82306	8.53304	6.5349	6.62757	8.15459	7.46291	6.15852	11.8162	5.75192	4.66943	5.12685	8.63081	10.6346	6.22019	4.79626	6.7874	5.66714	5.38992	5.18052	7.00767	4.2016	7.36461	9.51557	6.57505	8.63325	8.09741	5.52111
GSM2235569	6.73973	0	7.00491	8.02896	7.90503	6.06347	5.77183	6.11223	5.09196	7.35192	10.2693	11.4298	7.5538	8.19642	7.26327	5.95781	4.67983	6.48228	8.49884	9.61635	6.04742	5.95193	7.78414	8.14953	7.44369	8.85583	8.38691	7.38443	6.84041	11.468	6.63423	6.18415	5.50725	9.70489	11.4021	6.53799	5.19375	6.61367	7.00835	6.52098	5.84097	7.63588	4.66297	7.66142	10.0023	9.46834	9.15861	6.67851	6.0479
GSM2235571	6.57534	0	7.65299	9.18608	8.62796	6.66896	5.92536	6.81841	5.12263	7.59192	10.8608	11.72	8.19239	8.51516	7.88016	7.34936	5.67274	7.00101	7.49327	9.8215	6.73184	6.05625	8.0428	9.0581	7.70264	8.51562	8.8556	7.35377	7.50936	12.6483	6.55887	6.44873	5.84795	9.64204	11.6158	6.50155	5.71167	7.60386	5.78176	7.16314	6.69301	8.56088	5.47383	7.66142	10.8517	9.7681	9.85685	7.29292	6.71227
GSM2235572	7.06849	0	9.21652	9.75929	9.6419	5.59595	5.56369	7.08423	5.85354	8.28579	9.36817	8.91415	6.73986	8.45325	8.21712	8.40933	5.23775	8.20885	8.66071	8.9068	6.0119	6.19475	7.94097	9.09051	10.172	5.85235	9.4017	8.69449	8.18149	12.7328	7.36988	6.10786	6.09186	8.5938	9.94388	6.96341	7.39816	8.19061	6.6592	6.93961	6.70721	8.95684	7.47156	7.73406	8.25233	7.74488	9.49193	6.77141	6.00093
GSM2235573	6.73973	0	9.48281	10.1229	10.1464	7.88041	7.06884	7.38115	6.71009	8.84938	10.5619	11.6933	7.08077	10.1398	6.89657	8.75951	6.335	7.86083	8.87397	9.77372	7.02023	6.01229	7.74957	10.4371	9.91389	7.93341	8.7008	8.4968	7.58068	12.7771	8.24714	7.0028	6.82045	10.4616	11.8667	6.6396	6.51843	7.76888	7.14792	7.50028	5.49748	8.73762	6.66506	8.71172	8.72248	9.9672	9.19591	8.60989	6.50279
GSM2235574	0.90411	1	11.1058	10.9016	10.8422	9.55414	8.46952	8.39821	7.82761	9.72288	11.7253	12.5337	7.72271	11.1263	10.0695	9.20266	7.97556	8.51405	9.40364	10.5966	8.12906	7.83722	8.29279	11.2486	9.74303	10.7935	9.72402	8.18847	8.7372	12.9386	9.22118	8.90637	7.52378	10.7692	12.05	7.80672	7.06034	8.63031	8.41247	9.4578	7.6815	10.0503	8.15413	10.2849	10.5821	11.2685	10.7063	11.4743	9.47327
GSM2235578	1.72603	1	8.6553	8.03387	8.59578	5.16036	8.07742	6.55909	6.14042	8.7691	9.36161	10.5147	5.56564	9.29897	6.98692	6.5313	5.48268	6.31256	8.25863	8.9068	5.14482	5.9467	6.77719	8.99806	8.65049	7.33247	7.822	7.39162	6.24654	11.4478	7.40202	6.69953	5.09336	8.50103	9.44857	6.0664	5.34978	7.27263	6.24698	6.21125	4.21532	8.90263	5.15887	8.20328	8.38017	9.15132	8.81549	8.13443	5.42768
GSM2235579	1.39726	1	10.3902	11.1988	11.3579	8.56529	9.37526	8.65381	10.0299	9.41102	12.0193	12.8335	7.72271	10.5322	9.78734	9.05044	8.31327	8.97998	9.55622	11.0003	9.34573	8.69564	8.16697	10.7119	9.93824	10.0016	9.43723	7.53395	8.5186	12.7771	9.4616	8.08698	8.03771	11.0112	11.5162	7.45243	6.7808	8.82222	6.86993	8.62201	7.1417	9.63988	10.086	10.4599	11.1899	11.4134	11.7521	12.6324	9.48794
GSM2235582	1.06849	1	9.49001	8.82176	8.68267	6.5123	5.9768	6.67944	5.74863	8.39445	9.2516	10.0748	6.30075	8.83618	6.85561	7.53965	5.97475	6.63966	9.19622	9.08694	5.67897	5.76483	6.72308	8.82898	8.49423	6.75856	8.50473	7.87001	6.14051	12.0676	7.60613	6.67271	4.07872	8.39376	10.2122	6.09073	6.17966	7.15059	7.49372	7.27959	4.33845	8.35628	6.2636	8.40794	7.73891	9.52842	8.87131	8.51482	6.42718
GSM2235584	4.68493	1	9.6786	9.27503	8.6947	6.37372	6.26114	6.62284	5.96673	8.40167	8.6157	9.98919	5.4653	8.95752	7.9885	7.01681	5.35489	6.50612	8.45343	8.74508	5.22492	5.59923	6.79652	6.88399	8.18705	7.41518	7.50437	7.43212	6.4458	10.8029	7.9625	6.70943	5.35339	7.52498	9.18331	6.29504	5.57629	7.27141	6.39569	6.17941	4.70595	8.73579	5.68002	8.88464	8.13339	8.98643	8.78289	8.30694	6.21132
GSM2235587	5.26027	1	8.09253	9.85783	9.32617	6.21428	5.58653	6.9344	5.75672	8.26086	9.57815	10.5121	5.942	7.9156	7.51451	7.39372	5.41882	7.30985	8.80041	9.31454	5.85421	6.50093	7.5506	8.42183	8.94031	7.48731	8.07566	7.83462	6.85098	11.9901	7.67082	7.02584	6.36033	9.32073	10.8309	6.19204	5.38722	7.29177	6.02697	5.86595	5.24882	8.42264	5.42669	8.70994	8.14255	10.2618	8.96436	7.10847	6.86072
GSM2235588	4.19178	1	9.89089	10.4061	10.2944	9.20243	6.94203	7.87707	7.69921	9.44306	10.6714	11.0314	6.73524	10.4523	9.31015	8.24187	6.77512	7.77456	9.23774	9.60362	6.86538	7.33117	7.75875	8.85994	9.80596	8.26487	7.90807	7.7768	7.61164	12.208	9.91208	8.06754	6.87039	8.59508	11.1509	7.04047	7.97619	8.64655	7.78	10.2226	5.58723	9.60089	8.82591	9.31429	9.41083	11.0465	10.0958	7.53389	8.96804
GSM2235595	1.23288	1	9.86171	9.0875	9.07771	7.70653	5.66494	7.68895	5.76137	8.94466	10.6047	11.5712	7.59109	8.21481	8.24132	8.15399	4.8419	7.33795	8.92257	10.2876	7.11031	6.28291	8.49128	9.96664	9.18188	6.42126	9.45512	9.0908	7.51776	12.453	8.0996	6.74301	6.78009	10.1013	12.5782	6.18135	6.66673	7.40956	7.13263	6.5866	6.85603	9.05831	6.00366	7.83266	9.00634	10.3999	9.47822	7.93175	6.23986
GSM2235596	6.16438	0	8.49416	8.53796	8.40996	6.97236	5.61913	6.9519	5.49434	8.38115	10.7332	10.4843	6.78213	8.91919	6.82421	6.95062	4.87016	6.49024	8.0224	8.72345	5.65207	5.38721	8.2194	8.5319	8.34583	6.37594	8.61522	7.9411	6.83031	12.1279	7.52302	6.91025	5.63232	9.02924	11.2741	5.92822	5.35769	7.74149	6.64382	6.42731	5.38186	7.92674	5.44982	8.18694	8.1252	10.2502	8.45649	7.98698	6.09987
GSM2235599	6.57534	0	9.07461	9.07369	8.46342	7.68165	5.77558	6.99626	5.41629	8.4357	10.0238	10.7424	7.35126	9.07459	8.48239	7.28869	5.37488	7.09751	8.27	8.95696	5.93657	5.8849	7.86036	8.25044	8.63974	7.10017	8.26279	7.88389	6.6433	11.7996	8.18475	6.82372	5.72266	8.81406	11.0165	6.12906	5.58403	7.2564	6.07541	6.32249	5.70541	7.89911	6.12029	7.63671	8.88006	9.85969	8.90886	7.79199	6.31004
GSM2235600	6.08219	0	10.8381	9.98794	10.2389	9.65015	7.71235	8.63226	6.64396	9.43176	11.6776	11.9797	8.95123	11.074	9.45658	8.69628	6.64308	8.24769	9.55222	10.8684	8.07895	7.63015	9.23999	10.6279	9.55826	9.16432	10.0169	8.92815	8.20437	12.5551	8.42981	7.21892	8.05277	11.0973	12.8904	7.25534	6.89935	8.05009	8.01253	8.19674	6.93027	8.80171	7.5552	9.57118	10.0595	11.5485	9.98132	9.52549	7.17323
GSM2235601	6.08219	0	10.2938	9.7556	9.61068	8.5705	7.18661	8.25549	6.77819	8.85579	10.699	11.5911	8.00978	9.24368	9.32018	9.06042	5.42168	7.89558	9.33607	10.5166	7.57006	7.53846	9.21477	10.3921	9.07642	8.6975	9.58201	9.61729	7.72786	12.6297	9.44884	8.18662	7.05073	9.69751	12.3025	7.03629	6.63276	8.44378	8.67595	6.45602	6.91122	8.87322	6.91229	9.8675	9.52823	11.3429	9.84943	8.69825	7.38413
GSM2235602	6.73973	0	9.99138	9.86169	9.38829	8.09414	6.32444	8.28103	6.32275	9.10425	11.033	11.763	8.20338	9.11869	9.13453	9.14058	5.66839	8.12552	9.45816	10.2575	7.44137	7.22336	8.93007	10.1802	9.94544	8.10265	9.79313	9.11286	7.7586	12.7771	9.61408	7.47779	6.99115	9.78851	12.488	6.84559	7.15777	8.53557	7.74606	7.12264	6.59428	9.84421	7.72841	8.33376	9.55112	10.8212	10.367	7.39351	7.92639
GSM2235604	6.08219	0	8.32722	8.59696	9.27618	7.53372	6.21731	7.33648	5.49689	8.2877	9.95342	11.3193	7.85865	9.77247	7.23315	6.78062	5.86633	7.35842	7.92605	9.71336	6.36976	6.1671	8.1196	9.44794	8.24115	7.41372	9.05443	8.09442	7.42073	12.0382	7.16862	6.98788	5.9619	10.3093	12.141	6.11697	5.50631	7.02325	6.83807	7.08669	5.57547	7.52141	5.0656	8.16261	9.15798	10.0865	8.54841	7.5972	6.61902
GSM2235605	5.50685	1	8.79501	9.59484	8.99179	6.98712	6.03795	7.81255	6.39151	8.46405	11.5012	11.812	8.58741	7.46187	7.97796	8.75404	5.28057	8.04791	9.54189	10.1682	8.17043	7.64648	9.47975	9.3233	9.64769	6.91155	9.70668	9.29953	7.29033	12.5551	9.38429	7.75516	7.32823	9.71219	12.3853	6.44515	6.80263	8.19834	7.40249	7.74837	6.64845	8.71473	6.71275	8.08256	9.09107	11.4504	9.80267	5.98202	7.19876
GSM2235606	6	0	9.18161	10.0671	9.67033	7.48656	6.62507	8.33742	7.29328	8.89653	11.535	12.5441	9.1067	8.12962	9.8258	7.95765	6.59225	8.38589	9.56026	10.9054	7.35928	7.50158	9.59614	10.1175	10.0047	8.53711	9.94531	8.7641	7.67028	12.5381	9.60573	7.96318	7.17276	10.5656	12.9301	7.32034	7.23678	8.58204	6.70664	6.83232	6.46205	9.6158	7.28344	9.71129	10.4419	11.71	10.771	7.11411	8.06467
GSM2235608	6.57534	0	7.1219	6.84448	6.69544	4.04213	3.66027	5.74089	4.47788	6.06919	8.51097	9.37693	5.98103	5.86455	6.79803	4.84683	3.52611	6.38983	8.60882	7.75183	4.50226	4.74644	7.09155	7.70521	6.27548	7.01991	7.08003	6.01188	5.23261	9.79326	6.04876	4.18944	5.86653	8.36985	9.91147	6.18666	4.25341	6.15728	6.49807	3.35308	4.11501	6.51037	4.29187	7.75697	8.11361	8.64303	7.38917	6.11394	5.24298
GSM2235611	0.657534	1	7.38429	8.45148	8.32671	5.05338	4.76036	6.32737	5.55804	8.06457	10.0493	9.74941	6.54809	7.33489	8.17604	5.56287	4.48114	7.13709	7.97727	8.12321	5.00179	5.89244	7.39276	6.33705	7.49036	6.28066	7.11585	6.44967	6.13905	10.4209	7.9625	5.75455	5.5104	8.13639	9.8399	5.90849	5.31063	7.14833	6.00036	4.48084	5.46344	7.69048	6.12029	7.51933	8.14583	10.229	7.98949	5.84298	6.07803
GSM2235612	2.38356	1	9.82922	10.1243	9.992	9.29715	6.7284	8.21586	6.81834	9.08028	11.7149	11.6564	8.02421	9.65199	9.78734	9.45359	6.25899	8.20016	9.58609	10.1439	7.32017	7.1186	9.24602	9.85136	9.86	9.02477	9.47828	8.93679	8.20437	12.9095	9.51482	7.92626	6.61786	9.64204	12.3186	7.30164	7.82027	8.57683	8.30947	7.30978	7.24994	9.09473	8.23138	9.0335	9.96476	11.4621	9.61616	7.8235	7.67703
GSM2235613	6.82192	0	7.94642	7.70253	7.0049	4.55959	5.68523	5.58887	4.57005	6.96051	8.39774	9.42755	6.30795	6.80164	7.27061	4.94081	4.80453	5.90706	6.99179	8.05411	4.16198	5.00267	7.3881	5.24005	6.47562	7.33592	6.91532	6.06001	5.22803	9.30311	6.05228	4.9954	4.81211	8.12684	9.75116	5.80269	4.65239	6.0933	6.11003	3.84294	4.39979	6.78145	4.25976	7.16198	7.99285	8.57903	7.60327	7.73569	5.3323
GSM2235617	5.83562	0	8.50716	8.45349	8.06214	8.13091	5.97037	7.57288	5.227	7.9006	9.7383	10.874	7.39264	8.96029	7.85509	6.82363	5.44651	7.0568	7.98322	8.81181	5.51617	5.60885	8.02248	7.80864	7.35128	6.5465	7.87384	7.15634	6.80389	11.5153	7.29116	7.22218	5.81726	9.04282	11.2065	6.27779	5.08627	6.90467	6.50206	5.38816	5.11055	6.71114	4.96875	7.83659	8.62815	10.2831	7.63048	6.90206	6.35288
GSM2235618	5.83562	0	7.99617	8.36443	7.54183	3.85511	4.45513	6.78611	5.01329	8.63079	9.67925	10.1217	6.91732	5.12176	8.33256	5.29632	4.1185	6.77792	7.4911	9.01342	4.54246	5.63185	7.44972	5.26145	7.61172	6.86868	8.09855	7.31448	6.08635	11.1866	7.00157	5.1058	5.42449	8.70557	10.8133	6.57926	4.82301	6.17835	5.4237	3.80708	4.42126	7.27328	4.07524	8.97039	8.85615	9.15132	8.5596	8.00557	5.49065
GSM2235620	5.83562	0	8.49496	8.51134	8.79023	6.75315	5.60365	7.68079	5.80268	7.83954	9.64676	11.0279	7.22034	9.38694	7.93818	6.49056	4.44918	6.6102	7.47931	8.87006	5.78757	6.06701	7.99112	8.60769	8.58608	8.50589	8.13796	7.05737	7.42522	11.7012	9.0014	6.78068	4.98337	9.28205	10.8238	5.85929	4.98545	7.06588	6.18902	5.779	5.08964	7.62828	5.62916	7.43576	9.41532	10.1356	8.63231	7.54946	6.68628
GSM2235624	6.32877	0	8.67668	8.14233	8.31551	7.32636	6.50584	7.6917	5.58125	6.86982	9.94775	11.4067	7.42671	9.42472	8.3711	6.8522	4.52991	6.43712	8.10229	8.47704	6.15653	6.29319	7.66913	8.81022	7.13022	8.06757	7.60535	6.86715	7.60074	11.8493	7.82976	5.5553	5.5506	9.70489	11.0525	6.05971	4.65339	7.18185	7.00476	6.41248	5.89413	6.85652	6.61505	8.03524	9.38378	10.3626	7.95382	7.25389	6.80674
GSM2235625	5.75342	0	8.87709	9.39368	9.52915	7.13798	6.31794	8.08492	6.36704	8.52765	10.1474	10.6752	7.66666	8.16919	9.3702	7.76096	5.14612	7.55938	9.44807	8.8166	7.28715	7.75915	8.86468	8.12076	9.37994	6.69973	8.38508	7.82303	7.74819	11.4815	9.9277	6.85097	5.42861	8.71241	10.5826	6.88323	6.3828	7.93778	8.17424	6.675	5.82065	8.10605	8.61952	8.85372	8.19924	11.3603	8.79941	6.53497	8.03857
GSM2235627	5.75342	0	8.31863	8.67145	8.95519	7.76641	5.88753	8.1617	5.60656	8.32289	10.1672	11.3236	7.16316	8.63913	8.45852	6.76679	4.80746	7.11526	9.43795	9.06303	5.88794	6.39526	7.7959	8.04485	8.16226	7.62784	7.7788	7.33188	6.85489	11.2387	8.78347	6.5882	4.93297	8.97679	11.1299	6.02681	4.49417	7.58469	6.58254	5.55134	5.33268	6.39693	5.88936	7.96966	8.57271	10.9769	7.99073	7.88803	7.0254
GSM2235628	6.08219	0	12.2211	10.5743	10.2896	10.6663	8.92915	9.94869	8.00937	9.21241	11.7253	12.512	9.99427	11.5654	10.5776	9.32331	6.4528	8.43159	9.98875	10.9947	8.07049	8.79064	9.32124	11.4435	9.97306	10.7254	9.80344	8.78003	9.41243	12.7771	10.311	9.75498	8.53713	11.1137	12.9301	8.37593	7.03325	9.07678	8.7562	9.72837	8.45575	9.09746	10.2263	9.8828	11.0859	12.1431	9.82125	9.26785	9.80181
GSM2235632	6.24658	0	8.72892	8.75409	8.94711	7.42715	7.08172	7.64757	6.14575	8.29628	10.4186	10.904	6.94248	9.2785	8.73089	7.00312	5.66028	6.77896	8.65481	8.55389	6.09171	7.14447	7.91192	7.97402	8.26773	6.27846	7.65472	7.73313	6.61359	11.2507	9.0183	7.27643	5.45733	8.77473	10.8454	5.93703	4.96202	7.45242	7.42302	6.7794	5.36945	7.31251	6.26178	7.46316	8.86185	11.0013	8.31057	7.06139	7.38148
GSM2235633	1.39726	1	10.3218	10.1854	10.2527	9.38152	8.37271	8.92961	7.46643	9.41471	11.6639	12.0524	8.17703	10.2488	10.1594	9.05789	6.94836	8.55418	9.71004	10.6386	8.0067	7.50092	9.6083	9.73466	9.73512	8.1518	9.33656	8.88778	8.43189	12.6102	9.75284	8.33306	7.5818	10.3129	12.4189	7.06054	7.11731	8.49199	9.13148	8.58276	6.44116	8.22029	7.97063	8.78688	9.63194	11.8731	9.36059	7.87178	8.23912
GSM2235634	6.08219	0	9.3435	9.45512	8.59254	7.26858	5.90094	7.08286	5.70727	8.82455	10.7007	11.3664	7.53593	7.30979	7.72212	6.71957	5.44026	6.12696	8.20154	10.5518	6.57101	6.61701	8.49566	8.45545	8.85047	7.4707	9.25039	7.90204	6.22101	11.3406	9.09937	6.12875	5.6929	8.64392	12.4361	6.58118	6.10906	6.13832	7.08869	6.84441	4.91716	8.63175	5.67153	10.0217	8.55305	10.7417	9.95234	8.20118	7.46748
GSM2235636	5.67123	0	9.5477	10.299	9.63547	7.30462	6.99301	8.55342	6.88528	8.90877	11.5072	11.7899	7.96974	8.43214	9.39092	8.55085	5.55973	8.26574	9.66394	10.1646	7.80798	7.85068	9.26037	10.0109	9.73908	7.74389	9.2835	8.02399	7.85476	12.0872	9.88532	8.36185	6.51809	9.39917	12.0433	7.28224	6.97881	8.10509	9.22695	6.72564	5.71966	8.33637	8.08363	9.70495	9.61039	11.9673	9.14177	6.1205	8.40527
GSM2235637	5.58904	0	7.34325	7.94976	7.92976	4.71992	5.01962	6.04319	4.74099	6.96223	7.78179	7.80681	5.39434	6.87438	6.39022	6.23996	3.80207	6.39715	7.40331	7.35556	4.2285	5.1498	6.60009	7.31065	8.2684	5.45061	7.94269	6.90423	5.55963	10.7225	6.61185	5.70497	4.32522	6.66128	9.04078	5.32086	4.68084	5.79352	5.56647	4.72855	4.15094	6.26573	4.53793	7.36794	6.50707	8.22877	6.90223	5.39586	4.93314
GSM2235695	9.94521	0	4.44945	6.12272	6.86052	3.41812	4.27712	5.28745	3.19355	5.54714	7.96974	7.37332	6.01408	6.05395	5.74108	4.77969	3.20688	6.08503	5.98252	7.28291	3.72038	4.44103	6.92256	6.06874	6.08613	4.94168	6.8361	5.69246	7.25394	8.51872	4.82552	3.15763	4.26992	7.63055	8.96791	4.83498	3.6969	3.12868	4.40336	3.84536	5.11724	4.71876	3.50293	4.22727	6.16754	7.76153	5.84634	4.4362	4.83026
GSM2235696	8.87671	0	8.33568	8.04595	8.1133	5.51449	5.59922	6.67884	5.10366	6.73844	9.17469	9.92801	6.99493	8.37341	8.24503	5.71959	4.89726	6.91703	7.30409	9.29141	5.96984	5.37362	7.42307	8.48034	6.991	6.74742	7.51328	6.45011	7.44513	10.8451	6.12046	6.50264	5.66085	8.76323	11.0049	6.13672	5.13711	6.06996	6.12974	5.92566	4.55465	5.87512	5.30837	7.69607	8.6027	9.46416	6.85553	6.7112	5.36685
GSM2235698	1.89041	1	7.01794	7.68292	7.24242	4.33637	4.32289	6.72884	4.66339	7.19069	9.5643	8.91719	6.86751	6.29349	6.74418	5.08286	3.39099	6.47877	8.03177	8.0078	4.16533	5.26643	7.50478	5.81307	7.18975	5.87153	7.97166	6.59678	7.37088	11.0063	6.3618	5.42784	5.00122	8.24385	10.9663	6.29085	4.43159	6.75156	5.94799	3.60989	4.18889	5.30009	4.02524	7.916	8.06556	9.84089	6.57095	6.60589	4.94994
GSM2235699	1.89041	1	9.57434	9.75065	9.58617	8.89633	7.54273	9.01759	6.62289	7.52636	11.2284	12.0187	9.36959	9.88359	8.77929	8.52121	6.26811	7.78311	8.88139	11.0394	8.24897	7.30636	8.96857	11.2102	8.56691	9.18121	8.75261	7.59468	10.0438	12.5206	7.10384	8.28307	7.18825	11.006	12.9166	7.15989	6.00957	7.55789	6.37679	7.98399	5.37863	6.17183	8.09454	8.63758	10.32	11.5757	7.52396	7.49389	6.64832
GSM2235700	9.61644	0	8.60464	8.7879	8.51496	6.64179	5.74616	8.04598	5.38757	7.56436	9.91164	10.7521	7.92819	8.3918	8.34871	7.35313	4.29177	6.81518	8.44336	9.85016	6.00338	5.7421	7.99923	9.45169	8.17242	6.36151	8.40975	8.11084	8.53875	11.6386	6.61629	6.53185	5.69006	9.51961	12.0634	6.94655	5.51654	6.95701	7.1673	5.89003	4.51547	5.87212	5.5439	8.41418	8.85615	10.4568	6.89489	7.8667	5.19299
GSM2235701	8.87671	0	7.43317	5.79692	7.04995	3.57485	3.67001	5.30515	4.28271	4.89845	7.93604	8.0607	5.6386	5.285	6.65582	3.7463	3.66198	4.79221	7.0199	8.33483	4.0508	4.65584	6.44406	5.50084	6.33675	6.17444	6.45746	5.58599	5.67708	8.47688	5.18692	3.8603	5.26786	8.32655	9.23275	5.568	4.19785	5.3884	5.60904	3.23211	4.23836	5.10034	4.23018	6.0013	7.92231	8.72646	5.96432	5.97434	5.02602
GSM2235713	9.53425	1	8.44618	9.46257	9.20561	5.27714	5.36956	8.20629	5.7993	7.39465	9.37233	9.59527	7.45484	8.17988	8.91869	6.27594	4.45714	7.5981	8.87118	9.05561	6.17246	6.25725	8.08439	7.80198	8.71769	6.44147	8.50673	7.53774	9.00663	11.3227	7.59878	7.17491	5.42193	8.50229	10.838	7.5597	6.09294	7.42872	8.0847	6.85601	4.64292	6.71512	7.85826	7.96489	8.33966	10.1102	6.87528	5.62788	5.40493
GSM2235714	3.78082	1	6.57929	7.13579	5.55214	3.93006	3.50571	4.97576	3.78342	5.78451	7.2165	7.54015	4.65499	5.56417	6.2246	4.15664	3.11008	4.64212	6.14934	7.18113	3.66433	3.95007	5.7994	5.19008	5.11154	5.96009	5.87888	5.52737	6.20232	7.79302	5.05635	4.11395	4.30741	6.90494	8.5171	5.10834	4.26529	5.13965	5.12421	3.5223	4.3221	4.55651	3.36966	5.51209	6.68826	7.36585	5.71971	5.24671	4.88094
GSM2235715	9.69863	0	8.40925	8.05448	8.29911	7.11533	5.81182	8.27232	5.05267	7.36158	9.12208	10.5327	8.17168	8.79705	7.18128	6.30421	4.93318	7.33737	7.98581	9.49087	6.0775	5.27727	7.91561	8.62686	8.56691	6.54026	7.82123	7.59084	7.47555	11.4287	7.69172	6.5588	5.76146	9.00427	11.0974	6.36516	4.73859	6.28144	5.86203	6.15047	4.03655	6.18367	5.13298	7.45578	8.80875	9.89924	6.67218	6.62828	5.25254
GSM2235716	8.54795	1	8.92207	8.60917	8.57668	6.34352	5.42422	8.25074	5.66535	7.36671	9.19667	10.0556	7.11494	8.83241	8.00406	6.84952	4.94407	6.17908	6.82998	9.4367	5.82533	5.11429	7.96229	9.04454	7.32224	6.63355	7.63623	6.37474	8.95408	11.4478	6.2301	5.86321	5.3098	9.5926	11.8185	6.3395	5.93837	6.13196	5.7628	6.44025	3.9555	5.51751	5.10914	6.92978	8.53065	9.83084	6.44733	6.22629	4.98086
GSM2235718	9.78082	0	8.13921	8.88862	7.81316	4.94514	4.17062	6.51436	4.98507	8.14124	9.05007	9.95633	7.40082	6.42963	7.99122	5.98263	4.21019	6.65832	8.24504	8.7885	4.73879	5.25495	7.63653	7.09742	7.79568	6.02474	8.45692	7.17258	6.47999	10.9649	6.7842	5.93587	5.1577	8.1827	10.6626	6.31684	6.32165	6.52376	6.28411	5.16682	5.1633	6.94691	4.25674	7.25861	8.65165	9.06173	8.07428	5.77714	5.45724
GSM2235721	9.78082	0	8.7592	10.5225	9.83935	8.03728	6.47264	8.07273	5.90078	9.0414	11.4507	12.2417	8.68633	9.7212	9.77032	7.37681	5.15293	8.8749	8.77529	10.5433	6.98706	6.52827	8.94129	9.19181	8.64052	9.25048	9.82811	8.15793	8.29602	11.9009	7.41025	8.44097	6.49758	10.189	12.377	7.41642	6.21344	7.35658	7.78105	7.62784	6.49126	6.94248	5.97808	8.65762	10.6985	10.9986	8.56961	7.87483	7.38621
GSM2235723	9.69863	0	7.46815	7.65176	7.38395	6.99544	4.42898	6.90777	4.54773	7.12712	9.98283	10.8323	7.89383	7.53185	6.84595	6.24695	4.26677	5.81958	7.96893	8.96551	4.88788	5.18916	7.70603	7.409	6.92806	7.70336	8.71195	7.06608	6.97368	10.5774	5.59323	6.23378	5.35033	8.94198	10.7718	6.5779	5.1748	6.21142	5.50542	4.81653	4.68251	5.81012	3.93195	7.72395	9.48602	9.83337	7.35614	5.60328	5.46302
GSM2235724	0.821918	1	9.44557	9.64614	9.48325	8.85846	7.10819	8.44443	6.2225	8.11645	11.2088	11.9288	9.23228	10.3518	9.70045	8.07182	5.84211	7.33677	8.78954	10.6199	7.15508	6.76486	9.51406	9.47638	9.1676	8.69217	9.62884	8.42628	8.53173	11.9541	7.9585	8.16231	5.99833	10.0081	12.1777	7.44204	7.26276	7.91805	8.41546	7.32439	5.86352	7.72286	6.4694	8.98174	10.0529	11.2685	8.5156	8.30694	7.20393
GSM2235725	10.0274	0	11.054	9.46149	9.22518	10.047	7.27373	8.21116	5.55685	8.21139	11.2995	12.2336	9.60215	10.47	9.11998	7.97712	7.05622	9.50891	8.45194	9.47651	6.82282	6.56834	8.42655	10.382	9.35861	8.80773	9.16719	7.06013	8.05891	12.2202	8.83201	7.78236	6.13602	10.5491	12.2619	6.72258	6.61937	8.13385	6.99441	8.23153	6.47668	7.66309	7.95207	9.54135	11.0014	10.8646	8.30207	10.9618	6.55213
GSM2235726	0.0821918	1	9.56678	9.31511	9.22518	6.2507	5.45678	7.74094	5.86285	7.76046	10.6577	10.6984	8.24536	8.37656	8.04861	7.84828	5.20871	8.46153	8.81214	9.68382	6.28813	6.43851	9.12289	8.70758	10.2111	5.972	9.8531	8.26753	7.02813	11.5939	8.45539	8.79338	6.25233	8.60414	10.8205	7.10738	6.93302	7.17495	7.92599	6.23983	5.38042	7.28372	6.17642	9.20398	8.37383	10.9126	8.47857	6.63054	5.64167
GSM2235727	9.69863	0	7.92487	7.86511	7.69346	5.17488	4.27239	6.3464	4.32189	7.86074	9.58627	9.80354	7.25545	8.09788	7.22997	5.8944	4.09956	6.87746	7.67186	8.08605	4.02835	5.24174	7.89855	8.18052	7.41871	6.5843	8.55184	7.04552	6.80331	9.79054	6.50531	6.57287	5.18085	8.14391	10.2707	6.58024	5.29493	6.24339	5.86521	4.31572	4.95153	6.73544	4.3981	7.07629	7.95958	9.86497	7.21074	7.34865	5.62399
GSM2235728	2.87671	1	10.3237	10.3141	9.22993	10.047	6.59824	8.79239	5.54584	9.03546	11.5848	12.3352	9.55104	9.16193	10.2287	9.31089	5.60487	7.65714	9.25904	10.9111	7.06938	6.91628	9.76222	10.461	9.79916	9.01504	10.7576	8.89196	8.75539	12.0676	8.09575	6.96655	6.67054	9.99349	12.7524	7.95015	7.74335	8.05984	7.32387	7.7359	6.76684	8.30954	7.17341	9.58535	10.4836	11.2588	9.06722	8.3097	7.66977
GSM2235730	4.0274	1	7.89856	7.39453	7.14916	3.51771	3.6037	5.6631	4.35994	6.96939	9.29386	9.55011	5.9025	6.09789	6.99041	4.68472	3.68419	6.29153	8.5108	7.93684	3.54285	5.0997	7.81733	5.5678	6.92037	6.02731	7.54301	5.92869	5.76621	8.77059	5.90849	5.22536	4.68661	7.86239	9.34067	6.29224	4.68254	5.43923	6.69699	3.50567	4.1068	6.25608	3.78775	8.78213	7.72887	8.14212	7.35614	5.88025	5.16818
GSM2235731	9.69863	0	6.39113	6.58791	6.41283	3.34315	4.00865	4.87509	4.00949	5.76266	7.56842	9.11402	5.72792	5.61538	6.17359	4.52603	3.98116	5.73862	6.5209	7.98861	4.49476	4.63741	6.68869	5.77483	5.834	6.27355	7.83642	5.84458	5.15056	9.31716	5.29488	3.8411	4.3202	7.2779	9.65945	5.3586	4.9024	5.31345	5.20857	4.53176	4.24651	5.90531	3.72195	6.48007	8.00539	7.87462	7.40779	6.01609	5.3889
GSM2235732	9.69863	0	8.78558	9.38358	8.6737	7.32352	5.60567	7.72689	5.39442	7.58101	10.1873	11.3406	8.35363	7.89283	9.42174	6.71374	4.4586	7.54659	8.72678	9.87626	5.88358	6.34995	8.61645	8.34261	8.57704	8.23302	8.61735	7.55766	7.57273	10.9292	8.04661	6.58498	5.15079	9.26496	11.5686	6.8521	5.31481	7.1343	6.96563	6.39045	5.26493	6.35176	6.01794	7.84236	10.1192	11.0982	8.20609	6.1038	7.14416
GSM2235735	11.9178	0	9.46959	8.79886	7.86646	7.26916	5.34416	7.41836	5.25768	6.87578	9.53102	10.8972	7.73385	8.75284	7.79763	6.00557	4.85218	5.96464	7.37601	9.24228	4.8851	5.7037	7.90893	8.06983	7.7715	7.96148	7.71391	6.96868	7.32432	9.67382	7.34521	4.96704	4.80408	8.75333	10.6689	6.28543	4.01128	6.94211	6.54892	4.94338	5.36177	6.66263	5.21664	7.80281	9.13066	10.6424	8.08653	6.0883	6.14873
GSM2235739	1.15068	1	7.70631	7.90304	7.84895	6.01647	5.66494	6.61639	5.05882	6.1979	9.57066	10.5509	7.08263	8.08734	7.79208	5.9108	4.11314	5.84331	6.91464	8.84711	5.41251	5.23693	7.7582	7.63996	6.89196	8.17625	7.64773	6.18633	7.41299	10.0318	6.88594	5.76277	4.56114	8.54182	10.4257	6.32947	4.45953	6.39108	7.03017	5.10096	5.03256	6.30964	4.97032	7.02024	8.79533	10.0541	7.41357	7.56884	6.28094
GSM2235742	0.246575	1	9.29979	9.20437	8.39407	7.16611	5.97592	7.44872	5.64186	7.85685	10.4483	11.1777	8.26873	9.40638	8.22587	7.21662	5.44436	8.60992	7.93502	9.68126	5.8345	6.48483	8.03007	9.36878	8.61867	8.56238	8.24576	7.03312	8.05663	11.2865	7.57933	7.45857	4.87539	8.74919	11.1765	6.29458	4.84437	7.4468	7.53713	5.84331	5.42508	6.91639	6.08499	7.59485	9.2215	10.4511	8.71825	6.97827	6.46696
GSM2235743	0.328767	1	8.37746	8.83047	8.85412	5.87135	6.34416	7.18773	5.16241	7.34082	9.89104	10.7945	7.80028	9.36912	8.55678	7.3481	4.59932	7.02732	8.47853	9.63418	5.59699	6.16333	8.39011	8.89681	7.79173	8.33719	8.71087	7.33834	8.06261	11.5362	7.43227	6.397	4.82613	8.94838	10.8884	6.73614	5.10971	7.05969	7.93554	6.21368	5.3952	7.18169	5.91117	8.58188	9.56597	10.3538	8.97617	8.03268	6.37953
GSM2235746	9.12329	0	7.32605	7.41953	7.10733	3.47316	3.18795	5.83952	4.70763	6.79127	8.37008	7.21341	5.79039	5.09728	5.94212	3.66467	3.35544	5.11703	7.13664	6.19211	3.93109	5.19064	6.53255	4.56862	6.80063	5.54899	5.8164	5.78575	5.92183	6.6348	5.82946	5.91197	4.1854	6.58752	8.48972	4.94999	4.7085	5.09128	5.52591	5.01513	4.17321	5.38305	5.14022	6.72678	6.16478	8.58445	6.5703	5.50786	4.80575
GSM2235747	0.986301	1	9.96236	8.44051	9.66721	5.75348	6.15007	7.78469	5.45377	6.61054	9.98971	10.5664	7.26278	9.89602	7.56109	6.38886	4.436	6.67898	7.73572	9.89418	6.97742	5.82505	8.82075	9.85374	7.59034	7.04934	7.89794	6.61514	8.57304	11.1639	6.26762	6.14497	6.55106	10.489	11.8485	6.5613	5.87141	6.57601	5.91033	7.92846	4.45377	6.41879	6.61699	8.35466	8.63524	10.0017	7.51939	6.66232	5.44858
GSM2235748	0.164384	1	10.2859	8.49892	8.92309	7.21505	5.79661	8.3248	5.53801	7.69145	11.5103	11.1935	8.58311	8.7774	8.07785	8.30325	5.40786	7.59173	9.51319	9.54594	6.41109	6.17039	9.80207	9.74795	8.64663	6.48757	8.63668	8.41339	8.24069	11.8668	7.04061	6.90222	6.70268	10.5126	11.9332	7.13099	6.63174	7.63651	6.75214	7.40499	5.06985	7.25812	6.4359	8.88464	9.40787	10.2355	8.07551	7.4533	6.12664
GSM2235749	3.20548	1	6.27267	7.76563	6.12916	4.0963	3.49503	5.63668	3.4514	5.97119	8.05683	8.44697	5.82011	6.27052	5.9775	4.75738	4.34498	5.52679	7.99642	7.59931	3.77952	4.27694	6.02462	6.0613	6.05687	5.65316	6.58294	5.23176	5.94985	9.01437	5.61325	4.94175	3.94235	7.56017	8.81624	5.71512	3.98381	4.84349	5.70205	4.07259	4.23859	4.47466	5.12981	6.95871	6.15581	7.93346	5.49447	6.22127	5.15173
GSM2235750	0.575342	1	9.58055	9.62899	9.32617	8.45496	7.03274	8.23964	6.09618	7.30011	11.1326	12.2336	9.57657	10.7211	8.54343	7.90695	6.52301	6.79647	7.66479	10.3621	7.35863	6.8415	8.66392	9.97171	8.4978	9.17042	9.0267	7.6965	9.37267	12.4366	7.29593	6.2065	6.28904	10.5827	12.6172	7.24649	5.94199	7.43118	6.95436	7.31825	7.03232	8.22907	7.26392	9.60291	10.5578	11.0777	9.09227	8.60686	6.77652
GSM2235752	12.2466	0	6.56014	7.34938	7.18435	3.21182	2.97429	5.54304	4.91033	7.33369	8.83026	8.31324	6.0568	4.40593	6.35685	3.4193	3.39288	5.82777	6.54701	6.81526	3.09321	4.54222	6.11756	3.15499	6.22788	5.43866	6.59236	5.91248	5.9659	7.51929	6.24002	4.01219	5.48206	6.94535	9.08557	5.568	4.36408	5.0909	5.62411	3.05806	4.16955	6.10034	3.71997	6.65362	6.99327	8.06066	6.55368	6.11558	4.97621
GSM2235753	2.54795	1	9.95768	9.24269	8.83283	6.70315	5.80978	8.21348	5.7107	8.4566	11.0073	10.7456	7.82464	8.87747	7.97999	7.26545	4.67306	7.52264	8.24791	9.93404	6.21317	6.13155	8.82843	8.38243	9.13317	6.85153	9.14596	8.27478	8.08459	11.6466	7.71387	7.68309	7.12382	9.19271	11.4163	7.17993	5.2759	6.98011	8.27458	5.48915	6.10196	7.64257	5.1755	9.20517	8.91586	10.681	7.78122	7.45622	5.87024
GSM2235755	7.15068	1	10.6502	10.3609	9.51437	7.43322	5.7813	8.67674	6.95592	8.8208	12.0108	11.4714	8.75829	8.70482	9.66841	8.15157	5.25607	7.76936	9.39245	10.3946	7.27986	7.30167	9.24906	10.3195	9.84441	8.22259	9.29846	8.06453	9.35674	11.963	8.62825	7.92297	6.26124	9.14708	12.2698	8.04801	7.47666	8.3248	9.034	7.08842	6.86973	8.69005	8.59746	10.0199	9.85103	11.2137	9.33645	6.73407	7.53743
GSM2235756	11.5068	0	10.8299	9.80238	9.19865	9.81733	7.33507	8.67674	6.08224	9.07731	11.8156	11.9858	9.42897	10.47	9.42567	7.94552	6.59416	7.00969	9.40724	10.7654	7.40135	7.01996	9.38267	9.94113	9.34911	7.9226	9.5196	8.80978	8.93086	11.5082	7.81363	7.75126	7.03897	9.70975	12.17	7.36961	5.40832	7.43994	7.62398	7.57429	6.55733	7.65376	6.48736	9.90354	9.51871	11.5365	8.71154	7.35669	6.97952
GSM2235757	3.28767	1	9.81606	9.9098	9.15898	7.99951	6.60534	8.26982	5.79631	8.42024	11.5041	12.2264	9.47429	10.3226	9.39988	6.89912	5.53885	8.05007	8.78149	10.5029	6.80425	6.23023	8.59671	9.44033	9.01976	9.52375	8.67854	7.63051	9.10736	11.9186	7.79633	6.45678	5.82592	10.1172	12.2544	6.6534	5.35437	7.48297	7.80624	6.72038	6.39721	7.43182	7.38895	8.17392	10.2154	10.9404	8.0677	8.5544	7.45725
GSM2235760	1.64384	1	8.9285	9.15972	9.01221	8.98573	6.44245	8.65076	5.7993	7.76124	12.0973	12.0734	9.63196	9.52961	7.87109	8.28751	5.44867	7.36253	9.05605	10.7161	6.78944	6.7419	9.67838	10.2937	8.54348	8.32786	9.85095	8.23815	8.17442	12.3632	7.00271	7.52671	6.90952	10.4119	12.3602	7.76794	5.90006	7.99524	7.4097	7.55233	5.83556	7.85476	6.05347	10.1346	10.6155	11.0013	9.16357	6.62566	6.73555
GSM2235761	11.0137	0	10.0811	9.9098	9.77594	8.08981	6.14825	8.55918	6.02764	9.56693	11.2411	11.2515	9.03555	9.42276	9.47598	8.86512	5.16178	7.90445	9.51841	10.863	7.15093	6.84964	9.72704	10.3587	9.69985	6.86684	10.055	9.07103	8.87106	12.3357	8.2505	7.86695	6.12598	9.36511	11.965	7.85304	6.78435	8.02851	8.15559	7.8822	6.08953	8.50974	7.98067	9.7499	9.53642	11.2296	9.23376	6.598	6.48094
GSM2235762	3.20548	1	8.11298	8.46795	8.0116	7.58341	5.48638	7.42406	5.00983	7.58101	10.9234	10.6894	7.23968	9.41182	6.71847	6.10189	4.73892	6.44426	8.2924	9.37663	4.98142	5.36618	8.14086	7.24415	7.89837	6.8654	8.50673	6.86766	7.523	10.8839	6.8597	5.51593	5.47395	8.53929	10.9555	6.60214	5.01019	6.40447	7.81298	5.44689	5.42836	6.81388	5.20736	7.77881	8.16419	10.017	8.14447	5.14304	6.44663
GSM2235766	1.23288	1	8.60076	8.1233	7.84025	5.67736	5.00018	6.1739	4.48215	6.90764	9.14163	9.99455	7.3426	7.98012	7.0337	4.97204	4.40909	6.94417	7.19837	8.71594	4.7309	4.80068	7.94929	6.83239	7.32323	7.15339	7.7363	5.93046	6.74111	9.86387	6.00282	4.99854	4.77599	8.53306	10.9592	6.22109	3.95102	5.94719	5.60323	4.6199	4.52617	6.69351	4.13972	7.15886	8.20937	9.44782	7.28952	7.14264	5.37818
GSM2235767	1.47945	1	9.55144	10.0366	9.90834	5.86135	5.31788	8.50614	6.90336	9.72056	11.4393	10.874	8.7547	8.60616	10.5165	7.41798	5.89644	8.66865	9.70562	10.459	7.25713	7.57988	9.67343	8.25969	9.5651	7.62156	9.32719	8.58626	8.951	12.0382	8.12683	8.82332	6.91584	8.49093	11.7033	9.06997	6.42817	8.75533	9.46067	8.6688	7.43095	9.66331	9.2859	10.3737	9.84712	10.885	9.93912	8.65806	7.21011
GSM2235768	11.8356	0	10.0863	9.60052	10.1125	6.76988	8.13641	8.67058	7.06227	8.45242	11.3463	12.1892	9.43068	10.8574	9.03347	7.50292	6.2347	8.1348	8.82124	10.6199	8.36538	6.9507	9.10868	9.69726	9.62694	9.11038	9.6851	8.29904	8.96334	12.5034	8.50203	6.92012	7.26284	10.8992	12.3348	7.55624	6.78731	7.27495	7.62948	7.9595	6.47772	8.03328	7.6276	10.4281	10.2225	11.1488	9.76575	8.52455	7.48566
GSM2235778	1.89041	1	9.05216	8.82572	8.70873	7.753	5.66741	7.88318	4.97744	7.99058	10.9815	11.3151	8.25285	9.46186	7.90238	7.85412	4.81257	7.28393	7.90936	10.3108	6.27005	6.01849	8.82507	10.0981	7.80475	8.28797	9.07147	8.00141	8.58748	11.3586	6.60698	7.24831	6.66306	10.1859	12.2945	7.12729	5.62783	6.65715	5.94799	6.69025	5.68011	7.32766	4.86094	8.27685	8.97635	10.5811	8.33407	7.04462	6.5492
GSM2235779	4.0274	1	7.14475	8.10847	7.85991	5.23275	5.35725	6.20475	5.01177	7.14086	9.32255	10.6532	7.06665	7.83897	5.98283	4.92923	4.54595	9.21435	7.85317	9.16626	5.91552	5.03649	6.85238	7.32353	7.9153	6.77933	7.80195	5.72971	6.19982	9.88312	7.50648	4.58214	5.18457	8.44133	11.3114	5.43151	4.95979	5.66471	5.06945	4.93139	4.49923	6.73662	4.83909	6.64229	8.28745	9.49229	8.57098	5.21204	5.72865
GSM2235781	9.45205	0	8.03133	8.83521	8.85412	6.87643	5.39593	7.13841	5.25646	7.5692	10.3019	11.0314	8.75589	8.21947	7.27436	6.21382	4.88218	6.86391	7.98786	9.97888	5.46824	5.6296	8.61344	7.97851	8.18131	8.04455	8.94928	6.34628	8.0777	10.7225	6.86891	6.76338	5.31461	9.55905	12.1341	6.85695	4.79237	6.68351	5.89711	5.39117	4.88063	7.37137	4.87392	7.70912	8.9788	10.5432	9.14061	6.62257	6.69392
GSM2235783	6.16438	1	9.11241	10.0395	8.71927	8.67735	6.50236	8.08492	5.91643	9.0149	11.6106	11.7951	8.89272	8.66001	8.87441	8.36021	5.9694	7.41623	8.5724	11.0453	7.31598	6.87641	9.58772	9.55754	9.81401	7.96484	10.1744	8.774	8.82592	12.3096	8.76973	8.15303	6.75378	9.74513	12.7651	7.67532	6.21112	7.20081	6.80994	6.81292	5.54314	9.04296	6.1244	8.68069	9.55947	11.3158	10.0898	6.19813	8.17813
GSM2235787	2.05479	1	10.0554	10.0207	9.11798	8.13755	6.72789	9.04088	6.02764	8.39658	11.6604	11.9797	9.59309	9.6009	8.86269	8.92303	5.4882	7.70928	9.12137	10.8264	7.57788	6.99661	9.96173	9.99776	9.51971	7.39652	10.2835	9.48697	9.04437	12.3357	7.63362	7.9372	6.92158	9.86756	12.5144	7.74802	6.55526	7.52128	7.64142	6.33796	5.59858	7.37693	6.33145	8.92337	9.84712	11.641	8.21145	7.00546	5.82754
GSM2235788	9.61644	0	8.58104	7.59348	7.98947	7.17442	6.12263	7.98649	5.12345	7.48264	9.53901	9.76995	7.63928	9.1295	7.77021	6.11654	5.103	6.87278	8.15152	8.97613	5.63756	5.92661	7.75646	8.02926	7.76628	6.44793	7.90027	6.86818	6.99917	10.9086	7.25108	6.20994	5.95042	8.34513	10.1495	6.03123	4.85817	6.53003	6.52071	4.9985	4.54741	6.18589	5.86013	8.01693	8.26733	10.6571	6.77254	5.96226	5.25768
GSM2235790	9.78082	0	7.19153	7.88444	7.35532	5.13293	4.10659	6.9165	4.69543	6.86534	8.26648	8.80061	7.07033	5.85109	6.94867	4.90373	4.3269	5.69931	7.45293	8.52266	5.41122	4.68517	7.17747	6.16191	7.78048	5.70009	7.79968	6.69078	7.0843	9.98364	5.75218	4.79854	5.30832	8.07056	10.3093	6.12995	5.08155	5.95648	6.04091	3.78089	4.38352	5.78781	5.02576	6.93588	7.7432	9.29279	6.29814	5.83165	4.90513
GSM2235796	3.61644	1	11.614	9.35335	9.66068	7.50416	6.60635	8.36069	5.98358	9.33711	10.8208	11.5087	8.92558	9.14491	7.84432	7.14472	7.17849	6.99397	9.0262	10.5741	7.38448	6.57955	9.1578	9.73913	9.87251	7.25026	9.5196	8.76501	8.0365	11.9009	8.60446	6.68927	5.84048	9.78851	12.588	7.61702	7.63547	7.38418	8.7747	7.17716	5.82969	8.88516	8.33843	9.90354	8.91809	10.8308	10.0473	8.47027	7.47077
GSM2235798	2.05479	1	8.202	8.30349	7.78437	5.75348	5.7034	6.84947	4.92654	6.46647	10.4963	11.476	7.82702	7.87604	6.63115	5.58998	4.82989	6.76504	7.26832	9.12221	5.76046	6.19895	7.83679	8.83031	7.44524	7.63094	8.34527	6.67199	7.01998	10.3576	6.67431	6.56773	5.32397	9.00095	11.6105	6.36288	5.08745	6.00369	6.09605	5.6571	5.32847	7.28621	5.06681	8.27174	9.07849	10.4268	8.71923	6.8743	6.629
GSM2235799	0.986301	1	8.37965	7.71442	7.06211	5.35706	4.574	5.7751	4.31196	7.94072	9.20504	9.75256	6.6559	7.37045	6.66073	4.8315	4.25624	6.56012	6.67777	8.35093	4.49016	4.78962	7.08144	6.10602	6.85178	6.19344	7.72799	6.11134	5.66659	10.2116	6.89644	5.46302	5.10498	8.21913	9.97395	5.85318	4.89077	5.7188	5.75054	4.74252	5.27206	6.39541	4.37613	7.30159	7.77619	8.9314	7.93616	7.37392	6.11088
GSM2235800	9.36986	0	8.86302	10.1095	9.0438	8.45081	5.88501	8.65997	6.1413	8.67991	11.9736	12.0321	8.89272	8.31879	8.80769	8.04344	5.57568	7.757	8.67094	10.9168	7.13294	6.53842	9.51873	9.78721	9.41545	8.27834	9.8386	7.3508	8.66027	11.8839	8.24228	7.28153	6.1254	9.80658	12.8904	7.71757	7.41744	7.69626	6.6016	6.17184	5.50683	8.86489	6.33331	9.05481	9.71081	11.3023	10.132	6.37786	6.93015
GSM2235801	9.28767	0	9.2658	9.10503	8.16425	4.55927	4.24496	7.4875	5.19728	8.33173	10.6782	11.2943	7.57608	6.41188	7.55647	6.17525	4.94448	7.45226	8.02307	9.8017	6.09763	6.12493	8.54322	7.68764	8.86869	6.11756	9.29086	6.94022	7.4355	11.1696	7.01768	6.87829	6.04431	9.22423	12.1777	6.8066	6.20008	6.83011	6.64518	5.49571	4.90241	8.30322	5.34776	8.25386	9.076	10.6766	9.19476	6.19859	6.09033
GSM2235802	8.71233	0	7.62738	7.30616	7.8185	4.65959	4.52216	6.91117	4.41715	6.02424	8.45223	8.64166	6.80518	7.41887	6.8218	3.79157	4.34771	6.63764	7.05149	8.21631	4.99377	4.93623	6.68335	6.1718	8.6828	5.83478	6.72587	5.90219	6.94591	9.4883	7.13495	5.10942	4.75138	7.59481	9.74333	6.05164	3.93466	5.66786	5.13322	4.59828	4.33118	5.33204	5.0062	7.14478	6.93848	9.76085	6.17525	7.21929	5.21095
GSM2235803	8.79452	0	8.35031	8.16108	8.20661	6.82218	5.84524	8.59708	5.0721	7.16253	9.5231	9.54146	8.2335	10.0264	7.34646	6.13847	4.86823	6.292	7.62738	9.13919	6.23893	5.43734	8.25869	9.58556	7.78497	6.35743	7.77802	7.30647	8.9757	10.3653	6.35086	5.77578	5.99954	9.42355	11.1053	6.53799	4.25767	6.43568	5.80664	5.01513	4.47201	5.73186	4.97303	6.27656	7.58893	10.6039	6.30217	5.79665	5.42304
GSM2235804	9.36986	0	9.01563	9.39368	9.37018	6.80966	5.46141	8.72402	5.9088	7.62268	10.5347	10.7945	8.42906	7.82726	9.14594	7.42121	4.10985	6.70018	8.14313	10.2575	6.13824	5.88772	9.19393	8.15247	8.68821	6.69052	8.60973	7.73575	8.38296	11.6853	7.25507	6.41307	6.57912	9.65895	12.6075	7.32929	6.07912	7.32193	7.08097	6.33169	5.49439	6.86709	5.49954	8.39375	9.16437	10.3927	7.70951	5.54969	5.18389
GSM2235806	8.30137	1	6.37608	6.71962	7.04846	3.28049	3.03503	5.8838	3.54813	6.19477	7.99282	6.79091	8.19517	4.19204	6.88693	3.98162	3.39807	5.23164	5.89215	6.63522	3.13685	4.08234	6.13343	3.85181	5.47039	5.39148	6.71723	5.17061	6.67489	9.18889	5.0571	3.791	4.126	7.28938	8.93412	5.91102	4.49771	4.87082	5.30749	3.15581	4.19051	4.9006	3.33917	6.06283	6.9697	6.52576	6.15547	5.00607	4.94852
GSM2235808	1.89041	1	8.69908	7.81839	7.94808	4.74486	4.48846	7.62982	4.43844	7.22979	9.05429	9.61744	8.20427	8.17988	8.09812	6.01412	3.56799	7.22465	7.22249	8.66741	4.37529	4.88792	8.5315	7.46458	8.32643	6.14325	8.40786	7.3133	7.35178	10.874	6.79378	5.50604	7.44218	8.99768	10.4147	6.59647	4.76072	6.69638	6.07418	5.80848	5.63002	5.22479	4.06673	7.00596	7.95809	9.42226	7.44048	5.43925	4.92025
GSM2235809	12	0	8.41593	8.01425	7.94118	3.61354	4.1544	6.63013	4.83383	6.99814	8.37469	7.85998	6.62088	6.932	6.6598	5.6284	3.91847	6.79647	6.89248	8.54561	4.82248	5.15967	7.66798	6.91873	8.80366	5.58842	7.79357	6.52302	6.61255	10.1441	6.88402	5.6879	5.48414	7.0419	9.27098	6.06238	5.47429	6.01051	6.39655	6.03713	4.95153	6.53576	5.9273	7.58717	6.37053	7.91988	7.43215	4.95711	5.36104
GSM2235810	0.575342	1	8.21614	8.73494	8.42498	6.03159	6.42371	7.43472	5.87992	7.29263	10.6311	11.8409	8.08563	8.99834	7.74662	5.28376	4.73928	6.85345	7.27734	10.3187	7.04007	6.0361	7.96169	8.56824	7.57436	8.14539	8.80715	6.91508	8.40682	10.9086	6.58095	6.97537	5.74521	10.058	12.0102	6.47634	4.98693	6.10703	7.24425	7.50487	5.75544	6.93376	5.65092	7.59968	9.39585	10.6314	8.10395	7.23119	6.40753
GSM2235811	0.986301	1	9.7682	8.92949	8.74734	8.78291	6.63799	8.13137	5.82471	8.42234	10.832	11.3796	8.39577	9.92833	8.30644	6.98625	5.66839	7.19291	7.92859	10.0345	6.06393	6.08868	8.68683	8.49071	9.02502	7.6205	8.98439	7.51747	8.59474	11.2685	7.93977	7.06319	6.01171	8.98321	11.8606	7.01349	6.12333	6.61068	7.92287	6.98227	6.0011	7.37439	6.9571	8.89449	8.31739	10.7034	8.46133	7.76565	6.53318
GSM2235812	2.79452	1	7.61768	8.25433	8.29247	7.33601	5.83613	7.80867	5.38115	7.19317	11.0956	11.812	7.90842	8.65322	7.4028	6.93371	4.588	6.86025	7.12308	10.5075	5.7609	5.92015	9.13052	8.42959	8.0505	8.05546	9.44052	7.20438	8.34991	11.5082	7.05986	6.86741	6.33294	10.485	12.3938	7.21545	6.11784	6.53054	6.82643	5.28615	5.59941	6.83442	4.10896	7.80666	9.65215	10.9304	8.15755	6.64856	6.24309
GSM2235813	2.13699	1	8.77961	7.8038	7.37266	3.84551	3.31928	5.44415	4.25877	7.71701	8.82624	8.61051	6.52552	6.20406	6.72172	4.47389	3.76308	6.61862	6.66676	7.42789	4.59137	4.24299	7.65614	5.51857	7.32677	6.10059	8.52494	6.55428	6.36343	10.0051	6.22089	4.35529	4.60479	7.47293	9.40617	5.91697	5.04633	5.053	6.54807	4.8753	5.19535	5.54317	3.85394	7.87567	6.87487	7.98605	7.11967	7.66076	5.01918
GSM2235817	4.52055	1	8.29149	8.60349	8.54172	6.01824	5.28826	6.91517	4.95119	7.77253	10.7781	11.6827	8.12012	9.05704	6.7318	6.43107	4.51008	6.56905	7.24951	9.40535	5.65333	5.89803	8.57616	8.53304	7.38581	7.54901	8.8556	6.38979	8.13823	10.7837	6.39564	6.12827	5.12365	9.62273	12.0293	6.64723	5.18204	6.40306	5.9307	5.47964	5.34352	6.77098	4.78747	8.04748	9.55768	10.4966	8.0927	6.62433	6.20157
GSM2235819	1.72603	1	9.57434	9.7836	8.8158	8.63895	6.99708	7.80479	5.62268	7.87264	11.3254	11.8521	8.71494	10.1726	7.55583	7.65493	6.44337	6.74931	7.80168	10.2837	6.6825	6.62987	9.24101	9.73695	9.04218	8.53846	9.12554	7.60934	8.79101	11.6016	7.77675	7.93372	5.73042	10.0311	12.5325	7.27136	6.45648	6.05858	6.57645	7.46101	5.57464	7.91143	7.0044	9.38266	9.64024	10.8116	9.7118	7.89514	7.88292
GSM2235821	9.20548	0	9.8955	7.79137	7.75383	6.72442	4.80809	6.7994	4.74277	7.422	9.49246	10.0252	7.70456	8.38887	6.53752	6.43656	4.61441	6.6371	7.34274	9.07594	4.84397	5.03615	8.06042	7.65566	8.38925	6.90267	8.91923	7.28652	7.03581	10.4795	7.1108	5.73973	5.48055	8.26311	10.468	6.66432	5.51144	6.10104	5.5897	5.22292	5.10393	7.3367	4.83336	7.89114	7.86222	9.41415	8.36094	5.43925	6.09828
GSM2235825	1.89041	1	10.4766	9.75929	9.16121	8.79138	6.76793	8.4667	6.23463	9.09666	11.812	11.6311	9.58948	10.037	8.71274	9.21071	6.11612	8.1958	8.73556	10.7114	7.35509	6.78858	10.495	10.0841	9.77809	8.21359	10.6594	9.40015	9.13916	12.1852	7.68059	7.03167	6.84116	9.8328	12.488	8.32345	7.6935	7.32794	7.73848	7.40235	6.35638	8.67008	6.48124	10.072	9.47377	11.443	9.70602	9.05113	7.08538
GSM2235827	3.53425	1	9.09753	10.0947	9.29098	8.43775	5.6808	8.53038	7.00047	8.5899	11.7677	12.0255	9.25058	8.66241	9.5904	8.42466	5.28384	8.15511	8.69734	10.9664	7.30798	6.73706	10.1828	9.38882	9.65969	8.76691	9.84888	8.31599	8.8869	11.8247	7.38535	8.17644	6.54793	9.92243	12.9883	8.76127	9.0508	7.75762	7.34783	8.4373	6.49784	9.39053	7.03994	10.2324	9.93043	11.2489	10.3967	5.90278	7.25308
GSM2235828	8.79452	0	9.31092	9.17874	9.39939	8.54128	6.85035	9.47735	5.92957	8.50267	11.128	11.9858	9.62052	10.221	6.42063	6.82899	6.92494	7.56611	7.94705	10.5474	6.92474	6.70889	8.58307	10.4061	9.44977	6.43204	8.61522	7.50136	8.21454	12.2326	7.46406	6.15942	6.37677	10.5996	12.9883	6.98071	6.16028	6.95757	7.33246	6.62472	5.4336	7.92142	7.01694	8.33222	10.0406	11.2685	9.07619	7.72553	6.52437
GSM2235837	9.28767	0	9.44687	8.95283	9.15008	8.62826	6.95106	8.98123	5.9058	7.16671	11.0243	11.1737	8.99525	9.33842	7.79701	6.81008	3.43625	6.74374	8.74523	10.8315	7.492	7.10822	9.41882	10.1888	9.22393	7.55364	9.4066	8.43303	9.40118	11.0171	7.80323	6.11985	7.55295	9.79386	12.697	7.51218	4.15424	6.08728	7.20309	6.76791	6.4718	7.01869	5.09918	9.04085	7.96655	12.2527	8.17763	4.82295	6.40286
GSM2235839	8.30137	1	8.77786	8.69286	8.8122	6.55619	6.03623	7.5635	5.75207	7.89175	10.7332	11.5418	8.44017	9.09645	8.28366	6.23058	4.48322	7.06841	7.51564	10.2384	6.70839	5.71683	8.62877	8.36494	8.80366	7.78094	8.79671	7.54634	8.72022	11.5082	7.69981	6.5882	5.63448	10.2741	12.3853	7.11149	7.40257	6.35014	7.56446	7.91014	6.42234	7.21684	6.36994	8.92535	9.37329	9.78735	8.75393	6.74413	5.36126
GSM2235841	1.31507	1	9.84088	9.41334	8.40126	7.78475	6.71752	7.94636	5.22265	8.07658	10.6263	10.964	8.52715	9.14327	7.86787	6.35184	4.45472	7.172	8.55025	10.1828	6.8864	6.4453	8.83947	8.94006	9.12088	7.85107	9.01495	7.59146	8.71654	10.9188	8.18997	5.97565	5.16635	8.6603	11.3448	7.23661	5.68061	6.22363	6.90759	5.35644	5.43544	7.45515	5.14349	9.1957	8.11851	11.3192	8.28245	7.90993	5.96451
GSM2235842	1.15068	1	8.97762	9.57343	9.18198	7.11263	5.91817	7.96007	5.55605	7.52843	11.4983	11.96	10.0564	9.88597	8.30105	6.63404	5.01506	6.69912	7.49163	10.4939	5.82789	6.45717	9.66494	8.983	8.4999	8.29222	8.72652	6.48455	9.60103	11.3167	7.14682	6.03449	5.92125	10.1013	12.8513	7.4641	5.55433	6.83797	6.92916	6.61744	6.65286	6.98309	6.58458	7.9427	9.78685	11.1704	8.27309	7.60065	6.48013
GSM2235844	8.38356	0	7.80574	7.99878	7.83916	5.68685	5.57385	6.64549	5.11407	7.52774	9.98854	10.6368	6.79778	8.08822	6.8426	4.87279	3.75714	6.37236	6.77447	8.95863	5.68836	4.69875	7.72195	7.36083	8.03326	6.542	7.19162	5.99949	6.66149	9.99911	7.36789	5.95747	5.09958	8.31841	10.613	5.7941	4.29577	4.67428	6.01778	5.36905	5.52999	6.24834	4.24059	8.27024	7.78054	9.74267	7.36521	5.8917	5.28924
GSM2235846	7.56164	1	8.42847	8.88135	8.94711	6.10142	5.11665	7.49832	4.72941	6.24308	10.2503	9.88067	7.16126	8.27643	6.16118	5.32494	3.42169	7.0207	7.0199	8.23635	5.26835	4.81037	8.56349	7.80621	8.48361	6.35066	8.13885	7.17482	8.1414	10.4675	6.84907	5.15273	4.6513	8.99768	10.6192	6.50868	4.76072	6.34833	6.47151	4.59518	5.23797	5.11852	3.84965	8.93135	6.85704	10.2175	7.09414	8.04295	5.21835
GSM2235847	9.12329	0	9.15644	8.97885	8.4397	6.41704	5.61121	7.45123	5.16678	7.72306	10.8169	11.0133	8.34587	9.10383	7.03759	7.91898	4.51346	7.83239	7.8866	9.64463	6.06942	5.86181	8.40627	8.93592	8.99077	6.26068	9.28495	7.57588	7.9383	12.0191	7.08888	6.16728	6.26549	9.48491	11.2602	6.93841	7.11631	6.39295	6.17771	6.10824	5.911	7.81381	6.13617	9.33028	8.61194	10.278	8.42766	6.24931	5.75751
GSM2235848	3.28767	1	10.3614	10.1744	9.60453	9.37902	7.08582	9.1935	6.26166	9.87475	12.3284	11.6672	9.07881	9.62922	8.79441	9.03097	5.51631	8.50038	8.93117	10.8315	7.42138	6.91729	9.88308	10.0377	9.89522	7.9345	10.5246	9.58868	9.60513	12.5728	8.07331	8.21433	7.3302	10.3778	12.4789	8.44837	8.88398	7.8138	8.47444	8.2683	7.38768	9.52901	7.7742	10.2053	9.75416	11.6161	9.84943	7.74745	7.66865
GSM2235849	0.0821918	1	8.79078	10.0135	9.17967	7.27245	7.81889	8.46382	7.55269	8.9046	11.674	12.0321	8.91527	8.98713	8.09329	8.28067	5.29002	9.10924	8.20009	10.7405	7.93165	7.21264	8.77582	9.22819	8.88125	8.22074	9.28059	8.10251	9.27422	12.4366	6.69795	7.68984	5.82271	10.8599	12.8383	7.0974	7.24571	6.73182	6.29009	7.7056	6.72525	8.25971	6.82992	8.61261	10.3826	11.3224	9.17643	8.40415	7.51586
GSM2235850	9.53425	0	10.0246	9.52074	8.00687	7.13203	5.48953	7.6863	5.05958	8.75442	11.1441	10.6671	8.18421	8.40306	7.79082	7.41669	4.87851	7.34902	8.16736	10.071	5.87215	6.18254	8.81162	7.98748	9.15039	7.43179	9.18866	7.73964	8.34665	11.1751	7.19524	7.81615	5.92863	8.84128	11.5529	7.30435	7.44775	6.75762	7.22877	6.45751	5.49054	8.48908	5.76722	9.40653	9.01367	10.4966	8.96072	7.90173	6.56496
GSM2235851	7.64384	1	6.9064	7.91284	6.63608	6.11484	5.13478	6.65953	4.8539	6.62445	10.394	10.6395	7.17835	6.82781	5.87211	5.20119	4.18424	6.66792	6.3471	9.20245	5.20466	5.40494	7.91862	7.04438	7.711	7.26816	8.31122	6.41011	7.23564	10.0685	6.08385	5.31698	5.33091	8.91385	11.6105	6.25318	5.54126	5.93474	5.82616	3.80244	4.83237	7.09574	5.55815	7.68087	8.38017	10.1029	7.73576	5.58772	5.53235
GSM2235854	9.12329	0	8.64552	8.99643	7.99173	5.89551	5.10736	7.88825	4.91073	8.45134	10.5619	10.6586	8.58741	8.3091	6.79666	7.20937	4.45353	7.86491	7.75211	10.1265	5.0716	5.66398	8.3601	7.9499	8.70836	7.17274	9.37752	7.95247	8.54134	11.4478	6.56252	6.76499	5.69939	9.6902	11.9783	7.49866	6.22401	6.61991	5.99753	4.904	5.34138	8.17922	4.67148	8.24868	9.60209	10.7057	8.30286	6.58952	6.48425
GSM2235862	6.9863	1	8.26415	7.93962	8.61658	6.76498	6.40452	7.40298	5.21112	7.70532	10.6443	11.462	7.64954	9.25838	7.56165	5.56033	5.24143	7.074	7.77751	9.89738	6.46687	6.04928	8.32843	8.17752	10.3526	7.67462	9.06357	7.36608	7.64574	11.67	9.286	5.4043	5.19765	9.82236	12.141	6.51666	5.32846	6.45776	6.86367	5.41982	5.18835	7.07144	5.70692	8.90547	8.59767	10.4929	8.96699	6.96703	6.77325
GSM2235863	10.9315	0	9.38929	9.66937	9.55547	9.07326	6.54048	9.03693	6.34304	8.75442	11.4922	11.2727	8.58194	10.6385	7.91104	8.41026	5.5838	7.75505	8.86471	10.1973	6.9139	6.39751	9.52105	9.77536	9.72872	7.6205	9.447	8.30224	9.18832	12.3096	9.04783	6.57756	6.71327	9.95926	12.3105	7.68832	7.95498	7.92866	7.28279	7.0668	6.35793	8.17922	5.93683	7.72021	8.77664	11.3023	9.47526	6.72598	7.77739
GSM2235864	0.986301	1	8.17288	8.92531	7.7475	5.26442	4.93378	7.12079	4.99153	6.90707	10.205	9.62468	7.15617	8.62412	6.66476	6.3898	4.43337	6.22026	7.52545	8.76976	5.35333	5.83836	7.92822	7.3164	8.36345	6.22515	8.05483	6.76167	7.96636	11.2507	7.73641	5.755	5.07963	7.57789	10.8062	6.32633	5.93606	6.91051	7.11768	4.92652	5.45355	7.33864	5.59215	7.36952	7.90458	10.6988	8.30759	5.99305	6.7903
GSM2235866	10.6027	0	9.7484	9.65187	9.5922	9.37394	7.09224	8.62291	6.2689	8.60925	11.8937	11.9735	8.7929	10.4881	8.70997	8.33105	5.62206	8.07642	8.50674	10.4851	7.54807	7.30465	9.05898	10.3195	9.08557	8.76064	9.18564	7.35257	9.25089	12.3232	9.05761	8.1783	6.67245	10.2706	12.5144	6.91729	6.76071	8.11246	7.10022	7.86007	7.55487	7.8788	8.65284	7.99257	10.1797	11.7056	9.44342	7.08323	8.87605
GSM2235867	10.274	0	9.16582	8.46514	8.8122	8.33674	5.71638	7.80277	5.80483	8.10789	10.3462	11.1459	7.76281	9.38159	8.27468	6.55438	5.39204	7.23561	8.0875	9.98864	6.54366	6.29659	8.64109	8.51345	8.72705	7.3556	8.44786	7.35316	7.82832	11.5582	8.21416	6.43623	5.68846	9.5659	11.6921	6.69651	6.91091	7.33694	6.77975	6.45217	5.90632	7.8193	6.51388	7.79026	8.98946	10.9175	9.01138	5.53101	7.06736
GSM2235881	10.274	0	9.90178	8.29441	8.34924	5.27794	6.38069	6.85011	5.05076	7.79594	9.68211	9.60706	7.51226	8.37855	7.69203	5.41846	5.83404	6.39667	8.18932	8.99016	6.18935	5.26046	7.7582	6.68811	7.92724	6.36416	7.9944	7.02343	7.35823	10.4837	7.49853	5.50771	4.92522	7.81052	10.5434	6.3528	5.82095	6.32614	6.15608	4.9752	4.95591	7.46553	5.8379	8.34688	7.69383	9.64752	8.43592	7.60215	6.39693
GSM2235882	1.06849	1	9.11956	8.84637	8.46644	6.3584	5.90807	7.51167	4.88405	7.75896	10.646	10.3603	7.89304	8.28996	7.57701	6.95803	4.87298	7.37597	8.08682	9.62676	6.46397	6.27654	8.82932	8.16097	8.96796	6.45552	8.79546	7.54087	7.83105	11.5651	8.23985	6.67863	5.75698	8.88271	11.6105	6.63864	6.08005	7.06644	7.43403	5.01347	5.29394	6.93957	5.48851	8.03452	8.01474	11.1674	8.54522	6.7669	6.95904
GSM2235885	10.1918	0	10.5848	9.29557	9.5495	9.68138	7.26419	8.42643	5.43123	8.41816	11.6706	12.565	9.47429	10.2117	7.89897	8.21923	7.46186	8.4176	8.38631	10.3381	6.52599	6.74525	8.83607	10.8509	9.365	8.78526	9.39837	7.10792	9.14354	13.3661	8.77657	7.82245	6.53803	11.3746	13.2954	7.42891	5.95801	8.19748	5.76628	7.6593	7.20617	8.47949	8.40915	9.19805	10.9782	11.0577	10.0644	9.52325	7.4862
GSM2235886	4.19178	1	9.32557	9.38358	9.89716	8.08839	7.11486	8.34259	5.78911	7.67196	11.3736	12.3515	9.11921	9.85004	9.26281	6.55692	6.80626	7.84818	9.34442	10.7014	7.61688	7.3504	9.3544	9.46685	8.64052	9.06742	9.57474	7.25944	8.6474	12.67	7.80669	7.45228	6.33595	10.6085	13.0028	7.3483	5.69439	7.61442	7.38141	7.54264	6.864	7.87032	6.74979	9.41543	10.6061	11.3989	9.90032	8.71756	8.03711
GSM2235887	6.49315	1	8.77873	8.71308	9.01005	8.03802	5.77103	8.03385	5.22782	7.98663	10.5331	11.4946	9.11231	9.43385	8.67867	6.60667	4.95264	6.56657	7.48606	10.1472	6.28813	5.87121	9.02872	8.87348	8.16989	7.92482	9.24737	8.00072	8.6539	11.9443	7.39258	7.37999	5.87678	9.95659	12.5506	7.33155	5.16112	6.92648	5.1274	6.76366	5.96876	7.51793	4.84024	8.88857	9.44448	10.5728	9.28593	6.07004	7.10165
GSM2235888	5.58904	1	8.33568	8.08034	7.24404	4.61487	3.94555	6.07823	4.31856	7.39536	9.36243	9.25967	7.46679	6.99495	7.30512	5.86434	4.41829	6.49872	7.44695	9.09793	5.18003	4.91608	8.1598	6.55039	7.11939	5.46396	8.00822	6.9329	6.59013	10.4675	6.94048	5.98533	5.71395	7.8643	10.8238	6.21209	5.25808	6.08139	5.2737	4.34776	4.78705	7.24291	4.67621	8.05906	8.25942	8.81424	8.48522	6.14473	5.80529
GSM2235899	2.79452	1	8.80175	9.51098	9.07998	6.68721	6.72585	8.1372	5.72578	8.17638	11.128	11.7684	8.59516	10.0693	8.67509	6.75186	5.23087	7.07344	8.67094	10.0244	6.74628	6.72878	8.56049	9.09051	8.5277	8.36056	8.69526	7.12303	8.75727	11.9721	8.62006	6.37207	5.14569	9.68079	12.6075	6.96291	5.62738	7.36206	7.43597	6.37973	6.31563	7.52982	7.46488	7.20262	10.032	10.9879	9.18988	7.31809	7.59903
GSM2235901	4.76712	1	9.42932	9.36436	9.09283	8.1747	6.14605	8.00143	5.52594	8.30211	10.9096	11.1082	8.52502	10.0157	8.67597	7.42828	5.30347	7.88148	8.21983	9.75939	6.46007	6.44121	8.87751	8.89962	8.82831	7.97616	9.09281	7.61453	8.48215	12.0676	8.38528	6.44873	5.64739	9.57013	12.2698	6.92134	5.5673	8.07498	6.6557	6.46597	6.44919	7.13171	5.48229	8.30317	8.78547	11.052	8.62117	8.8201	8.51811
GSM2235904	1.72603	1	8.59055	10.294	9.7494	8.75558	6.57014	8.64765	6.17594	7.99716	12.389	12.502	9.62822	10.9692	8.67066	8.49101	5.54568	7.63649	8.17793	11.1345	7.10912	6.86137	9.82095	10.4026	8.84077	9.33998	10.1312	8.37057	9.75851	12.7552	8.08776	7.70949	6.53184	10.7241	13.4654	7.42891	6.26698	8.4762	6.64429	7.73516	7.77564	8.88335	7.29548	8.49253	10.6789	11.5403	10.054	6.99672	8.10672
GSM2235908	10.1096	0	9.61786	9.94951	9.00417	9.48434	6.71909	8.53183	5.17188	8.81068	11.3961	10.7731	8.20705	10.6968	9.324	8.71091	5.70378	7.36606	8.59476	10.4115	6.62196	6.70071	8.9483	10.3523	9.29563	7.72299	9.60684	9.06992	9.29534	12.2326	8.33419	8.0143	6.28601	9.1741	12.0837	7.08138	6.28837	8.02136	6.38103	7.38065	6.78785	8.46286	6.58458	7.93664	9.20138	11.5485	8.89792	6.32909	7.54391
GSM2235909	1.47945	1	8.83471	8.58332	8.61014	8.00862	6.01821	8.14631	5.54416	7.99226	11.0551	11.9538	8.84521	9.01385	7.88338	6.98181	4.87738	6.29579	7.27681	10.0812	6.21681	6.00939	8.96229	8.96861	8.18894	7.8659	9.5125	7.60417	7.39672	12.3491	7.30839	5.99838	5.9758	9.63951	12.2945	7.01039	5.68908	7.03367	6.24365	6.33606	5.99344	7.70983	6.82682	9.51891	9.97085	10.3305	9.39552	6.43543	6.92295
GSM2235921	11.4247	0	8.80264	8.33139	7.19477	6.56221	4.91049	6.72069	4.41877	6.34713	9.76262	10.6204	7.86186	8.75284	7.23578	6.02178	4.87553	6.00596	6.68815	8.87846	4.80595	5.03759	7.30325	7.76357	7.15648	7.54955	8.59697	7.15414	7.69558	11.2447	6.30623	5.44334	4.61236	8.28714	10.6813	6.32947	5.12082	6.37458	6.94229	5.58536	5.64568	6.71955	4.8296	6.81336	8.47534	9.47451	7.62777	6.21158	6.14131
GSM2235923	1.15068	1	7.6906	7.8886	8.06462	6.29711	5.49069	7.18267	5.05	7.78458	10.1873	11.2019	7.92649	8.59148	7.62099	7.17346	5.30719	6.40152	7.22357	9.84448	5.94053	5.4842	7.76622	9.30927	7.31925	7.33349	9.04913	7.08744	8.08538	12.2326	6.37989	6.22045	5.77646	9.45281	12.1267	6.20943	5.53777	6.76074	5.44404	6.49383	6.10795	7.33156	5.52691	7.64081	9.38678	9.73308	8.62396	6.87754	6.15374
GSM2235924	11.0959	0	8.84262	8.96953	8.44264	7.47326	5.50169	7.6799	5.27446	7.2126	10.3019	11.112	9.13037	9.58896	8.06449	7.59836	5.02436	6.57849	7.3637	10.0509	5.95038	5.44787	8.06913	9.44607	8.25354	6.86914	9.08472	7.82375	8.0892	12.4692	6.74646	6.06846	5.48673	9.99063	12.0908	7.2675	6.48532	6.94527	6.12079	7.07028	6.20316	7.5905	6.38621	8.05906	9.22673	9.46416	8.66809	5.7764	6.37252
GSM2235928	10.8493	0	9.34928	9.83474	8.92899	7.66349	6.59516	8.11742	6.73574	8.41304	11.3123	12.3595	9.12762	9.98451	8.70286	6.54386	6.06341	8.48322	7.51172	10.2536	7.05178	6.39839	8.33044	10.3392	7.77432	9.11797	8.8556	7.7043	8.95515	12.1608	7.22915	6.87311	6.06424	10.7925	12.7767	6.89218	5.69921	7.37547	6.28672	6.70524	6.8246	7.20089	6.24338	7.81684	9.91248	11.0577	8.33962	7.06791	7.37153
GSM2235930	6.08219	1	8.61489	8.74953	8.54653	5.87004	4.9227	7.86898	5.01293	7.82718	9.77073	9.9086	7.66742	8.229	7.94877	7.58151	4.55729	7.15571	7.93439	9.70786	5.21765	5.46703	8.77753	8.51124	8.14641	6.41543	9.76488	8.36898	7.95616	11.9099	6.80791	5.90848	5.75361	8.73646	11.4854	6.99859	6.85759	7.16386	6.45647	7.80647	5.21926	7.74888	5.57048	8.70192	8.36384	8.63331	8.99537	5.09223	5.93506
GSM2235931	10.8493	0	7.29112	7.16968	7.27399	4.2186	4.59691	6.49932	4.45957	7.18583	8.72822	9.94723	7.45557	8.01289	6.78165	5.25717	4.39556	6.11582	6.73337	8.08718	4.51497	4.56982	7.1095	6.93689	6.6659	6.02256	7.77654	6.51791	7.02997	9.91708	6.04328	5.24388	4.88757	8.11638	9.94607	5.89152	5.25645	6.15433	5.41818	3.87306	4.57154	5.93112	4.00861	7.05852	7.53879	9.08454	7.15696	6.37017	5.24457
GSM2235936	3.45205	0	6.79177	8.19477	7.65995	4.64134	4.46604	6.91181	4.73162	6.91777	9.68308	9.09264	6.55452	7.61688	8.14986	5.02516	3.98536	6.52243	8.03644	8.23873	4.99418	5.85586	7.16778	7.83131	8.07773	6.20839	7.17732	6.17598	6.31513	10.2565	7.13332	6.2818	4.57056	7.54006	9.92651	6.0308	5.00981	6.75361	5.84427	3.89443	4.77221	6.24609	4.87504	7.61465	7.44643	10.4361	7.54509	5.24671	5.6591
GSM2235937	3.0411	0	8.05881	7.47207	7.12066	4.4507	3.89766	6.04726	4.74967	7.05945	9.16868	9.96548	6.56632	5.61579	7.4358	5.06541	3.73945	6.37568	7.32882	8.12092	3.6561	5.59222	7.22301	5.36119	6.92716	6.91294	7.3495	6.25063	6.20429	9.22791	6.64912	4.85412	4.69924	8.30672	9.44046	6.58881	4.39288	6.10453	6.05328	3.20332	4.84875	6.25758	4.0371	8.27758	8.49427	9.23365	7.77917	6.56947	5.36981
GSM2235940	2.71233	1	8.31372	9.02113	8.35078	5.95693	5.50914	7.52852	5.92576	7.7268	11.1372	11.1694	7.92904	7.43237	7.54256	6.23058	4.78256	6.82852	8.32825	9.97888	7.08512	7.02943	8.84207	8.1476	9.14946	6.52928	8.90694	6.82002	7.39349	10.6195	7.97246	6.50313	5.70427	9.62273	12.3266	6.82719	6.4546	7.32432	6.61361	5.25865	5.762	7.1441	6.07958	8.55307	8.76679	11.4468	8.78533	6.01132	6.6479
GSM2235941	3.36986	0	9.05308	8.5636	9.17034	7.019	6.2685	7.0583	5.13804	7.95124	10.6921	11.3449	7.54877	9.49171	8.48158	5.35601	5.04912	7.72515	7.95799	9.54352	6.78194	6.02588	7.82906	8.46567	8.95072	7.62156	8.30096	6.52496	7.18221	11.2328	8.33029	6.46232	5.6453	9.24289	11.431	6.33313	5.21931	6.64197	5.81862	6.86044	5.30999	6.34786	5.68002	8.92634	9.03489	10.305	7.86545	7.126	6.54116
GSM2235944	10.3562	0	8.4204	9.35132	9.27363	6.36874	5.31477	8.01109	6.60908	8.73266	11.5693	11.5182	8.31128	7.6006	9.12453	8.60923	6.03598	8.12693	8.94459	10.7064	7.05012	6.85882	9.09909	8.67994	10.2683	7.19091	10.259	9.14556	7.97157	12.2709	9.80676	8.4689	6.1049	8.75198	12.141	8.06885	7.08598	8.67045	8.48386	5.53821	6.85767	9.70034	6.99911	9.87933	9.83197	10.3788	10.6789	6.74047	7.41655
GSM2235946	10.7671	0	6.02441	7.31638	7.36062	4.68267	4.39853	5.94473	4.06703	7.51054	8.29773	9.15422	6.84411	6.94838	5.87522	5.84444	4.8624	6.23451	6.19493	8.38899	4.32015	4.53548	6.48908	7.11579	8.27163	5.56394	8.31027	6.79436	6.06666	10.869	5.9662	5.45767	4.98253	7.78309	9.84801	5.67242	4.69393	7.3572	4.98316	4.12132	5.25079	6.77098	3.46527	6.83469	7.52806	8.04861	7.80055	6.02008	5.47316
GSM2235947	10.6027	0	6.74042	7.51262	7.52512	4.54183	4.74125	5.86076	4.27531	6.59767	8.46279	9.92978	6.74847	6.98336	6.81711	5.68131	4.41255	7.04364	6.90165	8.86842	5.0427	4.84797	6.95708	7.07008	7.01142	6.11624	8.07318	6.01832	5.97789	10.2847	6.22464	5.62433	5.30832	7.65541	10.4939	5.35478	4.90575	5.836	5.24151	4.3854	5.17661	6.46585	4.47279	6.71657	7.86222	8.71934	7.93656	5.55852	5.30921
GSM2235948	10.8493	0	10.7471	10.5761	10.1421	8.59138	6.86411	8.98679	6.80735	9.59887	11.9375	12.565	9.85748	8.79334	10.4932	7.13517	7.40169	8.3766	9.6085	11.8027	7.73282	7.80137	9.92941	10.7713	10.8787	8.13532	10.6951	8.88452	8.35812	12.5034	9.61102	7.59038	7.73718	11.1026	13.3856	8.59999	7.57862	8.61449	8.7004	8.13267	6.64134	9.57422	9.11346	10.5563	10.5636	11.4243	11.1818	8.63948	8.16188
GSM2235949	10.8493	0	8.93583	8.03985	8.22718	5.90861	5.23179	7.47091	4.84538	8.54498	10.5411	10.4692	7.77098	7.92053	8.00337	6.75404	4.2565	7.36073	7.7484	9.35535	5.28328	5.61225	8.03131	6.48092	8.85208	7.15629	9.37111	7.36024	6.96504	11.108	7.28996	5.61342	5.56811	8.82447	10.7172	7.10373	6.15657	6.65715	6.89993	4.65113	5.38009	7.27533	4.48522	8.7371	8.53258	10.091	8.29954	8.52517	6.00767
GSM2235953	0.821918	1	9.77572	9.40184	8.58457	6.86374	5.19835	7.39243	5.65054	7.06712	10.0344	9.89991	7.58256	9.3109	7.96662	7.00832	5.01156	7.44492	7.69863	9.32304	6.41255	5.75583	8.4796	8.92469	8.28031	6.23006	8.64773	7.06719	8.57129	10.7981	6.4703	5.92745	5.2765	8.08626	10.9405	7.52563	7.36542	6.87956	6.50507	6.35838	5.72655	7.30145	6.31149	7.70217	7.55301	10.2764	8.03774	5.72818	6.53946
GSM2235955	12.2466	0	9.292	9.61537	9.27618	8.64335	6.84037	8.52336	6.54894	8.57517	11.3436	11.9797	8.93347	10.5175	7.89052	7.0446	5.46315	7.53353	8.44576	10.4455	6.75877	6.39044	8.78833	9.74795	8.94031	8.62806	9.37266	7.94183	9.18725	11.6309	7.91312	7.40672	6.04256	10.1756	12.4446	7.15285	6.70665	6.79883	7.34736	7.47947	5.75678	7.98196	6.82317	7.91079	9.55112	10.9906	9.45417	7.09546	7.60227
GSM2235957	12.1644	0	8.63812	8.51831	8.56244	7.02154	6.31938	7.35668	5.3463	7.66972	10.1522	11.2019	7.9044	9.82616	7.38129	5.8112	5.76127	7.21606	8.24226	9.60122	6.39357	5.83318	7.97029	8.69391	7.89894	7.49084	8.35847	7.168	7.81199	11.3046	6.94631	8.01688	5.88411	9.19081	11.4212	6.36384	5.88484	6.64054	7.22215	6.76844	5.15587	7.03397	5.22119	8.215	8.79873	10.4035	8.36608	7.2934	6.61003
GSM2235958	12.4932	0	11.1504	9.68368	9.91575	7.81418	5.25284	8.44443	6.3218	9.39273	11.2968	11.4344	8.5624	8.01372	9.06257	8.0599	5.30347	7.89966	8.85701	10.922	6.60588	6.58237	9.40771	9.2713	9.91104	8.20131	10.0696	8.42793	8.08075	12.0676	7.7249	7.02871	6.724	10.1826	12.8644	7.72692	8.42567	8.13794	8.74888	5.55361	5.82109	9.02326	5.47303	10.0143	9.7432	10.4324	10.1184	6.44449	6.37911
GSM2235959	11.8356	0	6.99427	9.1409	9.0755	4.85909	3.884	4.60284	4.0947	5.77789	7.87576	9.28792	9.43068	5.53833	8.15392	4.88702	9.8011	7.6244	6.64935	6.89919	6.3782	4.43212	6.74568	9.80385	6.08292	5.70905	6.46455	5.36097	4.68759	9.15063	5.47352	4.38456	5.12455	7.07702	9.14818	5.18633	4.60518	5.17016	6.19532	4.33245	4.33368	5.61077	4.33506	6.92346	7.72676	7.07763	7.64344	12.549	5.11255
GSM2235960	11.6712	0	8.40068	7.44702	7.21811	5.18396	5.08433	5.59418	5.07863	6.11861	9.3113	10.6149	6.86751	8.00527	6.80858	5.53694	4.95115	5.75544	7.31703	8.96903	5.23026	5.02427	7.34069	7.08805	6.07817	7.37705	7.72948	5.60786	5.80574	10.1213	5.5949	6.291	5.3759	8.63081	10.3576	5.8419	4.6695	5.86968	6.74412	5.26503	5.08697	6.12135	4.63283	7.79715	8.63322	8.89893	7.75645	8.51539	5.7571
GSM2235961	11.589	0	10.4723	10.6	10.0617	9.31527	8.07038	9.32342	6.5418	9.08325	11.9615	12.7054	9.88946	11.2011	10.1044	8.54494	6.49193	8.59498	9.53655	11.4565	7.91894	7.45813	9.88593	10.8332	9.89072	10.6438	10.7953	9.48553	9.78851	12.5551	7.31001	8.7026	7.12316	11.159	12.9883	8.56887	8.68518	8.27905	7.98089	8.59772	6.88819	8.63998	7.25919	10.5692	11.1111	11.7624	9.8747	8.99196	7.79695
GSM2235964	1.80822	1	8.98693	8.55209	8.22589	5.35706	4.87339	7.36536	4.78971	8.62856	10.2463	10.2804	7.99642	8.33158	6.42785	7.03999	4.90572	7.48158	8.14382	9.59618	5.4489	5.37022	8.38177	7.96053	8.60903	5.85067	9.23711	8.0358	6.96388	11.0327	6.70665	6.91895	5.79045	8.68913	11.2512	6.78704	5.30203	6.3642	6.54457	5.02967	5.11724	6.91963	4.6928	8.6903	7.9944	10.3016	7.9281	5.87109	5.69958
GSM2235966	2.71233	0	6.96535	8.0605	7.07973	3.8624	3.42305	6.46474	4.75944	8.88145	9.59925	8.07871	6.68481	6.19804	7.23049	4.90963	3.64312	6.99341	7.79796	6.87865	4.23651	5.73271	6.69449	4.92141	7.51371	5.6158	7.38267	7.07524	6.83988	9.60542	7.27749	7.30049	4.70997	7.35931	9.21243	6.25548	5.0584	5.99994	5.31488	4.38786	4.69321	7.46553	6.10604	8.01417	7.80009	8.31937	8.53082	6.59885	5.34612
GSM2235971	5.17808	0	7.90351	9.18241	9.2662	7.94023	6.54488	8.49605	4.66234	8.60584	11.56	10.9918	8.99922	9.48036	7.0914	9.96659	5.0561	7.6875	9.06744	10.2575	6.81854	6.69144	10.0954	10.8593	9.3207	6.38671	10.4799	9.92582	8.97261	12.5034	6.56139	6.9713	7.76202	10.2024	11.9522	7.01091	5.77259	8.25436	7.03247	7.74837	6.38023	8.07318	5.26455	8.31757	9.60868	10.3518	8.61384	6.33161	7.08031
GSM2235974	0.986301	1	5.58881	7.05752	7.90062	3.39551	4.32098	4.6265	3.58338	5.01716	8.01756	6.86841	6.71366	5.29225	6.21127	6.18827	3.5321	5.25143	5.97896	7.08157	4.22497	4.20637	6.00152	7.05755	5.49986	5.74779	7.79291	6.621	6.99569	11.1918	4.87248	3.71367	4.91977	7.59656	7.95548	5.5943	3.87345	6.53724	5.41086	4.40929	4.42335	5.74913	3.72705	6.16063	6.92582	6.12525	6.63007	5.33651	5.01364
GSM2235976	4.52055	0	5.53319	6.56808	8.47982	3.02859	5.06191	5.45468	3.78407	5.30492	8.06672	7.22866	5.98151	5.93037	6.06017	6.04244	3.83711	6.42881	6.48929	8.64694	5.41591	4.84003	6.11915	7.67482	5.83437	5.67808	8.83057	7.61952	7.44001	11.0696	4.86507	4.25079	5.21324	8.84582	9.24883	5.524	4.21895	6.58964	5.11713	5.96264	4.2358	5.86905	4.08863	6.52705	8.17427	5.5023	7.35386	4.84146	5.13823
GSM2235979	3.45205	0	7.8189	8.54077	8.26969	5.92646	5.45523	7.28297	5.13246	7.93914	10.6851	10.7395	7.08644	7.55969	8.50435	6.1831	4.7973	7.51171	8.77803	9.47651	5.04426	6.13573	8.24634	7.06088	7.85146	7.15041	8.83883	7.37491	6.52824	11.0275	7.40327	6.96363	5.19028	9.13822	10.7409	7.27081	5.09451	7.43682	6.14892	4.81495	5.18898	7.41136	5.20366	9.07742	9.47377	10.2831	9.20367	7.36828	5.76386
GSM2235980	0.493151	1	9.3904	7.7015	8.54326	5.63349	5.01433	6.05129	5.98612	7.84578	8.84133	9.79556	7.28484	7.27916	7.27857	5.54413	5.12002	6.74832	8.55757	8.60681	5.19809	4.58643	7.46297	11.3157	8.27039	5.74985	8.8236	7.36608	6.3411	11.4815	6.66864	4.93825	5.26738	9.51085	10.5317	6.00642	5.28132	6.50137	5.80859	5.77811	4.70888	6.997	5.18572	7.74777	8.46608	7.89918	8.32209	8.43579	5.37675
GSM2235987	2.87671	0	9.30536	10.2723	9.47523	7.23796	7.27243	8.2924	5.89686	8.74352	10.8131	11.967	8.45754	10.2241	10.5323	7.24774	6.07644	7.82966	9.42669	10.6106	7.55652	7.57924	8.87664	9.71484	9.06649	9.20561	9.66579	8.17248	8.25426	12.297	8.21018	6.93982	6.23371	10.058	11.8847	7.07769	6.4329	7.82824	6.33867	8.17839	6.45462	8.12773	8.08658	8.71351	10.0257	11.1768	10.1056	7.25771	7.56047
GSM2235997	10.5205	0	7.6003	9.02113	8.56566	6.03117	6.26386	6.99491	5.17666	7.10804	10.1219	11.1539	8.26129	9.08621	8.09675	7.66943	6.46258	7.13311	8.92648	10.3542	7.41578	5.95316	8.44606	9.38697	8.06491	8.4139	9.2835	7.70299	8.36057	12.1726	6.23213	6.39194	6.12362	10.0949	12.05	6.68969	5.24786	7.14044	5.60145	6.75125	5.48548	7.53292	6.396	7.74222	9.7815	10.1446	9.22386	8.28936	6.144
GSM2235998	10.0274	0	7.25773	8.96359	8.46791	6.61246	5.79164	6.9828	5.55157	6.96495	10.011	11.0932	8.49865	9.43193	7.12233	6.85594	5.08693	7.51843	8.95134	10.1091	6.60486	5.72108	8.286	9.21327	7.5696	7.90055	8.80947	7.23645	7.80914	11.3776	5.89801	6.42604	6.20915	9.58821	11.3209	7.68769	5.11999	6.78119	5.53914	6.87645	5.40532	6.9272	5.24363	6.61186	9.64024	9.29753	8.55735	5.93045	6.54116
GSM2235999	7.80822	1	7.84293	8.05872	8.02837	7.09455	6.11149	7.28453	5.17148	7.64616	10.3283	11.3535	8.36923	8.66362	8.43184	6.83217	5.15089	6.47826	7.87966	9.45488	6.26817	5.89883	8.61645	8.55638	7.63356	7.86322	8.83172	7.33958	7.21912	11.4478	6.28248	7.14982	6.37617	9.65655	11.9272	6.46978	4.96129	6.73231	6.66657	6.75879	6.03985	7.39376	4.54074	8.93338	9.71963	10.0115	8.65193	6.43115	6.14907
GSM2236001	10.1918	0	8.9964	9.38358	8.70704	6.64516	6.04356	8.33864	5.79631	6.87359	11.5786	11.416	8.475	7.11581	8.07075	8.30144	5.34089	7.82036	8.98792	10.8574	7.75295	6.95384	9.70785	9.58951	9.09664	6.77278	10.177	8.95853	8.50029	11.6853	7.81845	8.59687	7.00915	9.68784	12.3687	7.16097	6.00235	7.69974	7.15438	6.90121	5.70798	7.6394	5.62658	9.30832	9.60381	11.4929	9.19591	7.84792	7.07632
GSM2236006	1.9726	1	8.70571	7.61257	7.58489	4.40997	3.96043	6.7369	5.23983	6.69022	9.03644	9.0463	6.73299	7.20831	6.61472	5.3669	3.84864	5.89785	6.77669	8.65849	4.51638	3.92043	7.91016	6.6582	8.03508	6.04156	8.26185	6.62968	6.09661	10.3945	7.09168	5.51225	6.93423	8.2315	10.5228	6.69947	5.47515	6.07883	6.21167	7.84495	4.57401	6.0709	4.92271	8.00606	7.23336	8.07036	8.17382	4.94904	5.25334
GSM2236010	3.12329	1	7.27362	8.66922	6.82694	4.854	4.36748	6.26092	4.69367	6.21683	8.65503	8.24969	6.46683	5.53875	6.61149	5.57712	4.10417	6.17104	7.94136	7.70514	5.85994	5.18657	7.42775	7.65811	8.14386	5.56077	8.57248	7.82163	6.52207	10.1213	6.15144	6.37553	5.49775	6.05857	8.84084	5.72163	5.06352	5.87131	6.34162	4.76812	4.61833	5.85675	4.76748	7.54391	6.40461	9.39796	7.06107	4.83762	5.74575
GSM2236013	4.35616	1	9.47333	8.39826	9.30615	6.99085	6.24618	8.17089	6.0254	7.13308	10.5037	10.7915	8.42796	9.56307	7.60691	6.01682	4.26428	7.08439	7.9911	9.45741	6.03104	6.21403	8.63029	9.21166	7.9095	7.43078	8.60232	6.82109	7.81626	11.0914	7.14682	6.50161	5.6868	9.97336	11.8425	7.31319	5.25768	6.8992	7.42302	5.83645	4.87713	6.32484	5.49912	8.29275	8.20344	11.1218	6.91271	7.67024	5.5964
GSM2236014	8.63014	1	7.10804	6.175	7.00348	3.9925	3.78215	6.08027	4.08365	5.48783	7.83926	9.03209	6.76573	5.89675	5.5513	4.38282	3.39164	4.92396	6.16426	8.40171	4.64169	3.90679	6.89174	6.93817	5.58767	5.53254	7.17296	6.01064	6.06322	9.6763	5.37516	4.562	4.64482	8.45333	10.0148	5.67028	4.20939	5.1374	5.32121	3.86283	5.04981	5.28471	4.43242	6.75714	7.38406	6.87801	6.26666	5.12497	5.03329
GSM2236019	7.56164	1	9.50084	8.15807	8.90563	7.07916	6.26295	7.5772	5.52226	6.55929	9.81905	10.6504	8.38093	9.78873	7.01715	6.35135	4.80525	5.71419	7.67068	9.41436	7.00101	6.0357	8.52852	10.5521	7.49921	7.62629	7.92368	6.32595	8.17286	10.8262	5.73392	6.31784	5.9539	10.341	12.3853	6.34507	5.30161	6.15903	6.77081	7.11905	4.74593	5.4658	6.32915	7.65655	7.8872	10.8379	6.65315	7.86768	5.87532
GSM2236020	8.9589	0	8.53967	7.58089	8.82543	5.72924	5.90807	7.26916	5.14274	6.86418	9.47843	9.76995	7.11688	8.76518	7.29854	4.9368	4.06416	6.0897	7.08682	8.722	6.25895	5.63264	7.77372	7.88283	6.90641	6.6021	6.88592	6.18722	6.8144	8.96324	6.49509	5.31047	5.28833	9.43187	11.0974	5.77946	5.15911	5.61441	7.05341	6.54015	4.66783	5.61634	5.80051	7.49829	7.44773	10.1401	6.45839	7.40787	5.28663
GSM2236023	8.87671	0	8.39336	6.85101	8.27495	4.79182	5.03871	6.58203	4.63906	7.29076	8.14694	9.40531	6.5881	7.87604	6.22049	4.59695	4.40072	6.68857	7.28332	8.346	5.39957	4.97592	6.63481	7.43148	7.89662	6.34662	7.04186	5.35771	5.9678	9.30507	6.31436	5.15428	5.30685	8.56899	10.4257	5.22916	4.89042	5.42336	5.38368	4.93832	4.37256	5.82657	4.61861	7.09018	7.21164	9.11585	6.62596	6.74503	4.93631
GSM2236024	8.46575	0	8.56934	8.01545	8.50865	5.17604	5.34494	7.42903	4.92767	6.60726	9.41375	9.89991	7.09319	8.64501	6.88693	6.67308	3.81532	6.08503	7.45892	9.18014	6.12685	5.38612	8.16044	9.00843	8.32977	6.77933	8.1036	6.4747	7.45825	11.1866	6.17645	5.96988	4.85329	9.66131	11.1892	5.99634	5.99815	6.60343	6.32466	6.22703	4.95956	5.71328	5.15447	7.29404	8.1269	9.67158	6.20356	5.76356	4.84373
GSM2236028	7.80822	1	7.78851	7.29034	8.24942	6.08773	5.25744	7.38432	6.76923	6.64975	9.76365	9.69405	7.28285	9.28184	6.87351	5.30505	3.93111	5.2921	7.89556	8.47575	5.72313	5.48496	8.11321	7.80947	8.31577	6.05025	7.37995	5.9043	6.92972	10.1915	8.30747	6.18509	5.05327	8.556	11.1509	6.00337	4.0584	5.68747	5.78406	4.4544	4.54973	6.39313	5.59776	6.5164	6.36608	10.3033	7.03085	5.65661	5.60929
GSM2236030	11.3425	0	8.85102	8.31579	8.78121	6.55943	6.07822	7.49584	5.17627	7.57194	10.3047	10.9271	7.74436	9.66436	8.01002	5.42726	5.54527	6.74214	7.65764	9.90675	5.98505	5.96779	7.77315	9.18353	7.66919	7.25073	8.80715	6.79748	7.6976	11.5939	7.40986	6.03449	4.98211	9.00255	11.3881	6.76384	5.05957	6.71979	7.60149	6.082	5.53483	6.9521	7.07827	8.16191	8.71724	10.2569	8.61249	9.38973	6.16615
GSM2236031	11.0137	0	9.88624	10.2627	9.03933	6.69449	6.56557	8.43881	6.26526	8.64729	11.8895	11.3112	8.39684	9.24842	7.69814	7.54698	6.14448	7.12416	9.02715	10.8213	7.91535	7.49961	9.31899	9.44033	9.93239	6.17129	10.2807	9.38935	9.52569	12.4069	8.88245	8.23918	7.53967	9.48491	12.4619	7.03683	5.55084	8.28169	8.34025	6.96815	6.30047	8.70708	7.49997	10.2559	8.72776	11.8124	9.15753	7.36299	6.63776
GSM2236033	9.86301	0	7.64502	8.23905	8.55433	6.01434	4.69279	6.61934	5.24623	6.77301	9.64387	10.2759	6.63774	8.94368	7.54829	5.19832	4.5122	6.42093	7.24275	8.93679	4.94564	5.31983	8.30095	7.33565	7.71663	7.21277	7.55556	6.35044	7.2326	10.7271	7.41711	5.64336	4.94611	8.3498	10.7108	6.37382	4.90498	6.94584	6.34162	5.31463	5.12146	7.00035	6.01214	7.39753	8.01787	9.9437	7.96734	5.5294	6.80111
GSM2236034	10.0274	0	7.86597	8.0018	8.63635	7.05575	5.88337	8.01326	4.87626	7.88455	10.1207	10.1562	7.85381	9.72992	6.45918	7.0575	5.2244	7.36366	7.45183	10.1126	6.62962	5.62414	8.42367	9.57938	9.77019	6.39573	9.273	8.33219	8.88391	12.0776	7.72028	6.31784	6.10894	9.14708	11.4854	6.84161	6.19728	6.37141	6.21124	6.07203	4.92953	7.55617	5.29802	7.26493	8.08973	9.80085	8.39978	6.56419	6.15074
GSM2236036	3.36986	0	6.19051	7.50442	6.94942	3.28993	3.1127	5.95825	4.88405	7.92293	9.19061	9.38859	6.35204	5.11116	7.3416	3.66864	3.67123	6.1409	7.0742	7.55128	3.58269	5.26494	7.02688	3.35286	6.59793	5.5836	6.64705	5.72471	6.0544	8.48087	6.48414	5.39533	4.69924	7.79494	9.88655	5.98627	4.54434	6.15042	5.43807	3.50716	4.71428	6.40268	4.95898	6.57818	7.77546	9.45195	7.36591	4.85342	5.55465
GSM2236039	3.45205	0	7.92862	8.63053	7.83253	5.63309	4.87415	6.92643	5.17468	7.67196	9.98283	10.8807	7.67202	7.34281	8.17604	5.21981	4.29846	5.96558	6.70437	9.41436	6.42351	5.8849	7.63818	7.37734	7.43047	7.47722	8.66309	6.56378	6.80997	10.8789	6.44012	6.04395	5.80322	9.35503	11.8425	6.56507	5.10045	6.84101	5.09723	5.97315	5.21199	7.0191	5.54685	8.27024	8.8211	10.0396	8.42808	5.56572	6.27543
GSM2236040	3.0411	0	7.19407	6.9188	6.33886	4.54486	3.64736	5.52538	4.4381	6.91268	8.52706	9.07597	5.74879	5.83497	6.19261	4.37792	3.67163	5.59025	7.23392	7.9173	3.62821	5.17228	6.63387	4.19661	6.55502	6.04678	6.26562	4.91852	5.35422	7.55608	6.33752	4.41315	4.86209	7.35174	9.31937	5.65841	4.04337	4.49769	6.29342	3.38583	4.21158	6.40767	3.67866	7.23434	7.12863	8.76872	7.7354	6.89324	5.68724
GSM2236042	3.0411	0	8.69152	7.58825	7.16112	4.67258	4.08555	6.13878	4.41552	6.96713	9.48367	9.47845	6.79488	7.63326	6.72995	5.28247	3.99906	6.18707	7.20506	7.86577	4.43121	4.96769	7.61961	6.71047	6.93929	6.34041	8.68413	6.92454	7.15997	10.6765	6.09366	5.94249	4.44316	8.51498	10.5405	6.10277	4.72235	6.12117	5.89475	4.29208	4.78424	6.14453	4.42905	6.77729	7.48085	9.06008	7.48089	6.00022	5.64133
GSM2236043	3.28767	0	9.18888	9.1113	8.77945	7.01533	5.70548	7.40771	5.42597	8.37407	10.9478	10.9849	8.46991	8.67311	7.84684	6.30612	4.72415	7.46686	8.18932	9.32101	5.49775	6.13366	8.66235	8.00741	8.35396	6.64612	9.37431	6.61181	7.5316	11.4163	7.26463	6.36761	5.43168	9.18904	11.2422	7.06786	5.76448	7.4052	6.89993	5.81118	5.20796	6.95335	5.89331	8.24268	8.67613	10.8949	8.20437	6.54639	6.65097
GSM2236045	13.2329	0	9.17625	7.63927	7.53715	5.43762	4.20611	6.49932	6.20248	7.06062	9.6515	10.0689	7.04307	7.67682	6.59595	5.51942	3.42233	5.31337	6.98888	8.88667	4.80827	3.82421	8.03964	7.6102	7.73067	5.91593	8.18921	6.13614	6.58436	9.60542	7.83976	6.57031	6.4172	7.95817	11.1553	6.67293	3.78091	4.26412	7.15942	3.28831	4.82547	5.1738	3.876	8.9426	6.8169	9.7681	8.16714	6.56947	5.13225
GSM2236046	2.87671	1	6.45108	7.30269	7.35623	6.18201	5.07989	7.02642	4.32922	6.50582	9.59925	9.71437	6.92096	7.77282	7.0371	6.68193	4.10522	6.21509	6.8863	8.99906	5.19028	5.15053	7.06283	7.38095	7.06834	6.15334	8.65541	7.47559	6.8828	10.9599	5.90579	5.64508	5.81726	8.48075	10.5346	5.94214	4.46447	5.90479	6.10062	3.92121	4.58996	6.75252	4.24357	7.38965	7.46975	9.52195	7.64034	6.01609	6.02785
GSM2236047	4.0274	1	8.98693	8.59837	8.30038	6.70951	5.26228	8.30862	4.51023	6.40569	9.33234	8.35769	8.90531	8.9632	7.74282	6.70267	4.84416	6.19924	8.20221	9.00797	6.17202	5.25421	8.59591	9.46104	8.26638	5.12426	8.53834	8.59892	8.5571	10.9292	6.29081	5.34692	6.25351	7.79126	9.96959	7.66977	5.41332	7.141	6.02418	6.00553	4.84432	7.16717	7.03624	7.07839	6.48708	11.0923	7.10951	4.81673	4.9374
GSM2236050	8.30137	0	7.13185	7.90939	6.93716	4.5804	3.99945	6.75199	4.1479	4.98311	9.29062	8.58422	6.09355	6.28771	6.50257	4.11846	3.3136	5.78273	6.95651	7.71529	4.51891	4.57401	7.80068	5.99582	5.28968	5.79402	8.29639	6.96226	6.3599	8.6555	5.37978	4.84986	4.61136	8.52285	10.0941	7.52162	3.98001	5.14452	5.459	3.43909	4.99046	4.97926	4.06854	7.02524	6.55777	8.65203	5.92499	4.88594	4.74015
GSM2236052	9.53425	0	8.34751	7.37135	8.37823	6.26968	5.33678	7.91292	4.87851	6.73844	9.36406	10.6727	8.55804	8.79705	7.83919	5.90639	3.99181	5.73681	7.59024	9.00086	5.68625	5.78687	8.44033	8.91638	7.03656	6.85894	7.89552	7.35726	8.06868	10.3797	5.89177	5.89654	6.15667	9.48918	11.2333	7.07457	4.86033	5.88908	6.24871	5.9718	4.74626	5.47214	4.98363	7.26444	8.00619	10.9023	6.47261	6.19609	5.02693
GSM2236053	1.80822	1	9.82341	9.27703	9.445	6.8582	5.36721	8.96826	5.39921	7.41415	10.9114	10.5096	8.57877	9.4658	9.24856	8.19513	4.01867	8.15584	8.39468	9.95337	6.07661	6.76387	9.57592	9.73245	9.01444	6.90635	8.53012	8.07193	9.29653	11.1751	8.08592	7.30972	6.21764	9.42164	11.9585	8.84469	7.08862	7.32612	8.29641	6.22078	5.48548	7.56185	8.22748	7.7737	8.70774	11.2522	7.39371	5.59582	5.44208
GSM2236056	10.5205	0	6.73332	8.85662	6.91761	4.14288	4.21048	6.20891	4.61561	5.84774	8.35608	8.57214	5.52227	6.95887	6.86262	5.43792	4.15247	5.886	8.10638	8.88667	5.45473	5.14684	6.83346	6.88095	7.25494	5.96653	8.05405	6.26508	6.60029	9.6865	6.07447	5.85849	5.47807	7.0045	10.0213	5.58403	5.7985	6.00369	5.94839	4.94338	4.50362	5.76724	4.85402	6.96958	7.13166	9.10648	6.55646	4.73128	5.25496
GSM2236057	3.0411	1	9.26365	9.46796	8.63301	5.66943	6.02553	8.23011	5.4981	7.85764	10.3324	9.90685	7.70528	8.0744	8.27615	7.39824	5.49122	6.96492	9.14064	9.92465	7.01853	6.50949	8.33858	9.45353	9.12088	6.39301	8.91301	8.83504	8.01249	11.5939	7.13781	7.10712	6.74235	8.16979	11.2284	6.69163	4.61759	7.52192	6.83493	4.27131	5.08964	6.86464	6.39973	8.93135	8.93942	11.0836	7.32856	6.55217	5.95123
GSM2236059	11.2603	0	11.0796	10.0193	9.70623	9.31277	7.55473	8.79071	5.75542	8.33782	10.9622	10.8323	8.71607	10.5175	9.99268	8.57193	6.11984	7.50493	8.96215	10.1719	7.07105	6.86243	8.83018	10.2493	9.00644	8.98324	9.63801	8.76014	9.32761	12.2709	7.62266	6.93687	6.25175	9.51085	11.9717	8.02479	5.82507	8.00466	6.88777	8.02149	5.75895	7.79618	7.39384	8.79824	9.45969	11.5163	8.36476	9.71384	6.74991
GSM2236060	3.0411	1	10.592	10.8228	10.4904	10.3624	8.31111	9.70044	6.66007	9.68896	12.2205	12.4376	9.7753	10.1309	10.1267	7.64068	7.87	7.93501	9.84231	11.4878	8.47504	7.91847	9.5901	10.4061	10.2542	9.46344	10.4239	9.25432	9.19971	12.5551	8.35618	6.49551	8.05413	10.8115	12.7881	8.40416	7.04187	8.95114	8.54411	7.95208	6.97647	8.43832	9.135	10.6117	10.793	11.8827	9.03297	10.6014	7.54337
GSM2236061	10.6027	0	9.72143	10.0237	9.54345	8.55843	7.27243	8.90187	6.23283	8.10436	10.331	10.9074	8.37208	10.2934	9.13342	7.78581	6.15685	7.55999	9.31508	10.8315	8.04678	7.51628	8.60815	9.25971	9.24062	6.88165	9.28495	8.78202	8.59819	12.0476	7.67768	7.19626	8.28879	8.97523	11.5894	7.19171	5.28538	8.41872	8.34549	7.10257	5.15029	6.98391	6.97488	8.67356	9.83197	12.2024	7.60401	7.2416	6.60621
GSM2236064	6.32877	1	8.09786	8.37909	8.20404	7.02053	6.13232	7.29611	4.9896	7.19252	10.1499	10.7186	7.22597	9.33671	8.78504	5.3857	5.15697	6.48972	7.7819	9.46691	6.25941	5.96219	7.43448	8.18733	7.27947	8.23854	7.99033	6.72808	7.1324	11.4034	6.80753	5.65483	5.09603	8.64124	11.3834	6.18666	4.63483	6.82649	6.59555	6.99342	5.25466	6.67086	6.60581	8.08821	9.46121	10.4343	8.07508	7.66025	6.21975
GSM2236065	9.78082	0	7.70511	8.56877	8.08857	3.65927	3.48837	7.11866	5.06856	6.501	9.74633	9.07704	6.35045	6.51841	7.00099	5.3996	3.91994	7.18614	7.36646	8.55783	5.36382	6.33816	8.286	7.396	8.34851	6.65282	7.9113	6.48875	9.20302	9.41	6.9954	7.11775	4.20244	8.77333	10.8701	6.42144	6.43383	6.36331	6.68951	4.85576	5.66228	6.87557	7.02653	7.38852	7.316	9.10222	8.1818	4.98202	5.56845
GSM2236067	1.39726	1	9.98811	8.11463	8.88829	5.10031	5.08507	8.35163	5.20912	6.20195	9.64491	9.66798	6.58209	8.64855	6.74971	5.35973	3.19774	6.26673	6.8744	8.88019	5.72874	5.32838	8.17016	7.66676	10.3959	5.96995	7.49352	5.95625	8.46078	10.496	8.82108	5.08437	6.12015	9.44022	11.1808	6.44891	6.47584	4.97628	7.07362	4.25915	5.72229	4.94741	5.68298	9.08064	6.56229	10.1851	7.20449	9.24129	5.07474
GSM2236068	3.45205	1	9.13189	9.88482	10.0913	5.86468	5.7533	8.69696	6.80688	8.56622	11.5289	10.767	7.76869	8.26294	9.74585	7.38378	5.33597	8.02747	9.07788	10.2614	7.28591	7.5417	9.83064	9.15906	9.94837	6.97816	8.99717	7.93968	9.57161	11.6088	8.33673	8.45163	6.84755	9.2392	11.7947	8.00446	7.82774	7.99447	9.21789	7.46422	6.74491	8.62698	9.60883	10.0834	8.48391	10.9879	9.19042	5.55392	7.04692
GSM2236070	10.1918	0	7.13625	7.41502	8.77204	4.824	5.53558	7.07653	4.21229	7.32667	10.1873	9.87723	7.13081	8.69075	6.27318	5.10469	3.80057	7.25174	6.87063	9.69186	6.27654	5.49857	7.91016	8.40538	10.1233	6.98381	8.51388	6.82161	9.18501	10.2989	7.41105	5.00753	5.67812	9.89221	11.8003	6.19067	3.92368	5.51209	4.9316	5.34097	5.44188	5.68778	4.78968	8.34448	7.59506	8.92416	6.96051	5.89822	5.10659
GSM2236073	1.80822	1	7.89419	8.25048	7.64023	5.69266	4.55465	7.39727	4.87813	6.44065	9.22348	8.26353	6.86343	7.09025	8.40386	5.7183	4.18191	6.07155	7.56114	7.85194	4.4121	5.53217	7.59915	6.83299	8.82248	6.30354	7.67899	6.26916	7.18221	10.4057	7.96116	5.32827	4.41019	7.46716	9.32529	7.47688	4.25485	8.45533	6.04344	3.76625	4.72825	6.26833	6.5096	8.44838	7.45239	9.35924	7.05634	7.58987	5.23286
GSM2236074	11.7534	0	7.11148	6.311	7.88407	5.75795	4.88544	7.18555	5.74329	6.41895	8.56832	8.92639	7.46465	8.5325	8.07429	5.64654	4.71302	5.87946	6.89056	7.95545	5.07638	4.99237	7.01828	7.72809	6.70562	6.37774	7.04305	6.38067	7.62804	10.7694	6.16601	6.60468	5.45174	7.62715	9.87032	5.78724	4.10191	5.96788	4.99804	5.99538	4.75656	6.20059	5.37115	7.54272	8.08734	9.52412	7.02909	6.53011	5.17803
GSM2236076	2.87671	0	7.30392	7.88739	8.3336	5.37721	4.79496	7.45944	4.72372	7.50163	8.93664	8.26123	7.17206	7.89602	6.29733	5.71568	4.56235	7.94728	7.02084	8.35736	7.99041	4.78485	7.27176	7.71086	7.95026	5.26844	7.73478	6.7542	7.56407	10.3614	6.0264	5.71912	5.02721	7.54343	10.0192	6.2505	4.39099	5.91776	5.47131	5.38512	4.38551	6.25275	6.85299	5.95584	6.79398	9.21993	7.58273	5.81127	5.70578
GSM2236077	3.12329	0	7.2002	7.42163	7.82614	4.7143	4.66539	7.30538	4.3745	6.26248	7.93362	8.62819	7.09003	7.8461	6.52181	4.71347	3.86057	6.29437	7.14276	8.39401	4.47125	5.06966	7.10648	6.77513	6.73105	5.6114	7.18225	6.26916	6.59225	8.80939	5.94676	5.31127	4.68272	8.0174	9.96959	5.91188	4.27384	5.70874	5.61678	4.10242	4.54138	6.01302	4.15918	6.30407	7.22221	9.97957	6.32476	5.39831	4.96267
GSM2236079	11.589	0	7.57389	7.77526	8.18962	5.89718	5.13366	7.33495	4.73669	6.98068	8.38245	9.87188	8.29231	8.38981	7.11113	5.68951	4.7214	7.16751	7.79109	9.3637	4.99578	5.18029	7.43086	8.36166	8.47118	5.61622	8.15104	7.60417	6.97194	10.8839	6.72789	5.07719	5.58846	8.63343	10.3739	6.64529	4.75512	6.5213	5.89869	5.24331	4.78582	6.82195	4.43043	6.86459	8.39288	9.63187	7.33415	6.22965	5.41188
GSM2236080	1.15068	1	9.19631	8.66329	8.95519	7.3499	6.14964	8.10722	5.22149	7.48531	9.62418	10.5802	8.77146	8.63448	9.01324	7.40784	6.29514	6.70681	8.13901	9.85605	6.78514	6.60192	8.93092	9.6569	8.36816	7.58569	8.77086	7.9929	7.80707	11.0381	6.97394	5.13005	6.25111	9.53465	11.8245	7.40724	5.12873	7.53961	6.82643	5.41597	4.81445	7.44292	6.21366	9.00268	9.40787	10.8283	8.02965	8.23312	5.67844
GSM2236086	12.2466	0	9.80292	8.99643	9.4588	7.42184	6.81199	8.53038	5.80614	8.6623	10.0134	10.0538	7.78723	9.9534	7.31763	7.57088	6.20557	8.0806	8.67094	9.45488	5.56562	6.04967	8.25046	9.06115	8.95408	6.49264	8.02538	8.00433	7.94567	12.0476	7.82799	7.21638	5.48673	8.47951	10.1661	7.0001	5.5136	7.18871	6.4655	6.89528	4.27751	7.36184	5.83261	8.79541	7.72957	10.7949	7.39334	6.75053	6.4009
GSM2236089	11.8356	0	9.03004	8.55796	8.91328	6.73753	6.40645	7.70267	5.33007	7.53381	9.72831	9.89104	5.61843	8.90354	7.70999	6.18356	4.45948	7.01078	8.03575	9.00617	5.38369	5.66008	6.64321	7.80947	8.32107	6.22515	7.22884	7.10176	7.25836	10.9498	7.12362	5.816	5.79213	8.27907	9.37529	6.26313	5.27214	6.21622	6.55018	5.90832	4.33476	6.42421	6.11007	9.23198	7.47762	9.73546	6.88894	7.04929	4.92223
GSM2236090	2.54795	1	9.51331	8.79886	9.35711	6.89322	6.91772	8.34259	5.48861	8.00795	10.2897	10.2873	6.49106	8.74451	8.07075	6.60216	5.82874	6.82285	8.55348	9.24648	6.01279	5.5573	6.72351	7.40973	8.77853	6.44613	7.57302	7.15739	8.47443	11.3838	7.25827	6.23997	5.72987	8.87508	10.6877	5.9313	5.77393	6.75713	6.63111	5.67807	4.31196	7.23455	7.3185	9.51474	8.11273	10.3186	6.94433	8.79063	5.19243
GSM2236092	12.2466	0	9.14412	8.53723	8.65323	6.60777	6.26756	7.67179	5.22227	7.87588	10.0412	9.7447	7.13399	8.96179	7.74219	6.14994	5.62464	6.51948	7.98981	9.07215	5.56985	5.72261	7.08096	7.85002	8.11315	6.26244	7.04186	6.80003	7.60751	10.955	6.84258	5.93631	4.68203	8.55729	10.3549	6.61011	5.29535	6.79049	6.57514	5.93053	4.56017	6.48253	6.15503	8.98586	7.48288	9.99895	6.99543	7.39691	4.99701
GSM2236094	3.0411	1	8.68328	8.79886	8.65323	6.65321	5.89848	7.96749	5.54666	7.46528	9.4889	9.69712	6.77309	8.92598	7.96266	5.97942	4.82405	6.87799	7.78567	9.08694	5.7609	5.32539	7.51452	7.84568	8.10366	5.91547	7.37603	6.75717	7.46854	11.054	6.89722	5.65779	5.04197	8.75333	10.3576	6.54851	5.0448	6.36239	6.47583	6.17229	4.83142	6.42727	6.31662	8.83444	7.43654	10.2111	6.75443	7.47945	4.87956
[truncated: 152 more columns]

## Sheet: S9
id	futime	fustat	LOX	SRPX2	PMEPA1	CTHRC1	SGCE	CAV2	CILP	SCRG1	APOD	DES	MMP7	KRT17
TCGA-BR-8588	1.06575	0	6.89149	6.73035	6.95529	9.01766	7.02946	6.57582	7.32044	7.6234	8.74845	10.286	5.42517	6.9551
TCGA-VQ-A8DU	0.454795	1	6.61025	5.72796	7.96049	8.30951	7.2736	6.13295	4.4192	4.22641	8.49252	6.97294	11.4638	9.49335
TCGA-CD-A4MG	0.547945	1	6.7521	6.58511	7.73678	9.56761	6.20501	5.44108	5.62114	3.9501	4.91861	5.651	6.42919	6.67042
TCGA-HU-8602	1.86027	0	7.19007	5.67244	7.004	7.92552	5.93351	5.23869	3.67644	3.57479	3.45592	2.90978	3.62335	7.6023
TCGA-VQ-A91S	2.73973	0	5.42411	6.20292	7.71538	6.94988	5.80232	6.80582	3.55391	3.92794	6.61081	6.48855	7.15582	8.43595
TCGA-HU-A4GY	0.0219178	0	5.7332	6.29175	6.89131	8.09529	7.42216	5.85714	8.43491	4.73593	10.4728	4.20721	8.44133	5.83356
TCGA-BR-8365	1.46027	1	6.78987	6.41255	7.82493	9.24031	8.59307	7.63839	5.94732	9.2614	10.4292	12.9132	7.18197	3.24052
TCGA-D7-5578	1.05479	0	5.27463	6.09235	8.30126	7.56	6.66366	6.17699	5.94015	5.07349	7.25827	7.97302	5.029	5.0571
TCGA-D7-6524	1.48767	0	6.63875	7.17612	9.38379	9.09488	7.93224	7.09423	8.67226	5.36355	7.14236	9.36697	11.3128	11.0178
TCGA-CD-A486	0.526027	1	5.89095	5.98854	7.89803	9.73081	7.16661	5.33753	5.18692	3.77255	11.4227	3.40446	9.89433	7.92086
TCGA-BR-4187	0.386301	1	8.16724	7.15724	7.04728	9.31738	8.74728	7.0812	8.01731	9.0973	11.4351	11.4511	9.15819	4.25443
TCGA-BR-8286	2.45205	0	5.92722	5.19163	8.40683	9.04921	7.0925	7.12507	3.6711	4.66482	7.63055	7.0266	10.3694	8.55034
TCGA-VQ-A8E7	3.11781	0	5.79474	5.1628	8.8172	8.02632	5.76453	7.51038	4.66531	3.79117	6.72194	6.18691	8.21768	11.7641
TCGA-BR-8676	0.627397	0	4.25784	3.58022	4.43193	5.7731	5.21204	5.28983	3.82305	4.55138	6.09804	8.99887	3.54123	3.26659
TCGA-BR-6457	1.13973	0	6.65303	7.02428	8.12095	9.1849	8.41325	6.59839	8.77281	8.82812	12.1683	12.6197	10.4601	5.8223
TCGA-D7-A747	0.69863	1	5.7808	5.77353	8.05824	7.7291	8.36261	7.52261	4.68351	9.31997	10.9529	13.488	5.59047	4.26109
TCGA-KB-A93G	1.67945	0	8.5819	8.2072	8.33281	10.9622	8.04381	7.11662	3.99477	5.20467	6.05555	6.84524	5.1502	4.43345
TCGA-BR-8367	2.19452	1	6.45983	6.54185	7.14971	7.30172	7.77688	6.46666	5.5056	5.73259	13.214	11.8817	5.37129	7.64834
TCGA-D7-A6F2	1.30411	0	4.88781	4.58367	6.56171	7.96161	5.6709	6.35247	4.386	3.8674	7.7604	7.82314	8.30888	4.44423
TCGA-BR-6454	0.003	0	4.71894	4.82912	9.30476	8.38892	10.7515	6.09392	3.63615	4.38112	8.95312	6.8778	11.9058	7.88003
TCGA-BR-7723	2.39452	1	6.57059	5.83552	7.61785	8.49939	6.82435	6.16904	7.4432	3.97681	9.66418	3.41136	3.97517	5.87497
TCGA-VQ-A91X	0.791781	1	3.63567	3.79682	6.98417	4.75997	4.58058	3.90844	3.43894	3.54032	5.55489	3.93203	4.48168	5.96165
TCGA-BR-7958	2.46301	0	6.86409	6.11806	7.79774	9.35462	6.5483	6.34085	6.22434	4.79075	6.46749	8.80745	11.5813	6.90388
TCGA-CG-4305	1.32877	0	6.48034	6.90321	8.00824	9.51391	6.82786	8.26073	7.4225	4.24853	10.2603	7.20213	6.87386	8.55664
TCGA-CD-8532	0.969863	1	5.59588	4.64496	7.30443	8.16798	7.14798	5.8431	4.11464	5.62841	9.28238	8.52563	10.1146	4.15988
TCGA-IN-8663	0.282192	1	5.79185	7.88329	12.1276	11.4186	5.6073	10.0393	3.77842	3.84986	5.19179	8.20045	7.70694	11.3674
TCGA-VQ-A91V	3.55342	0	4.27174	4.61132	7.65899	6.47377	5.19448	5.21789	3.6714	3.80426	6.96378	5.93439	7.33004	11.1369
TCGA-CD-8529	1.02466	0	6.79095	6.60595	8.46702	9.58887	7.4178	6.34172	6.28456	4.52553	7.66394	9.89123	10.4845	8.9006
TCGA-IN-A6RS	1.04932	0	5.0987	4.5644	7.11639	6.91874	4.96225	6.51181	3.84563	3.58551	5.79935	4.06248	9.80038	10.604
TCGA-D7-A6EZ	1.69315	1	6.90188	6.04615	9.26534	8.99501	6.22412	6.06866	4.35229	3.76853	5.10388	5.42819	11.781	4.64893
TCGA-BR-7717	1.51233	1	5.69416	5.30678	9.3737	9.04557	6.4794	6.25782	4.64608	6.463	8.09677	9.24673	6.36339	9.40584
TCGA-CD-8527	0.59726	1	5.16977	5.24307	8.92857	8.71458	9.667	6.07419	4.29662	4.82937	9.00852	9.05394	12.2521	5.77949
TCGA-BR-8592	0.523288	1	6.88734	6.21524	7.42109	8.44961	8.55788	7.23441	6.70435	8.30011	10.2302	13.1479	4.80887	5.92237
TCGA-D7-A6F0	1.85753	0	5.14943	4.72253	5.91753	9.13149	8.97683	7.39078	3.78179	3.59532	11.6791	5.23726	4.06864	7.79908
TCGA-FP-A8CX	0.0191781	0	5.03463	4.97708	5.84679	6.83876	6.14334	4.95192	4.41685	3.95981	9.21731	7.69513	6.42452	6.15337
TCGA-D7-8570	2.06027	0	6.41241	6.12923	6.57474	8.70486	6.1801	4.94109	7.08365	4.23573	6.00524	6.88718	10.0402	3.5097
TCGA-BR-6453	1.32877	0	4.84049	5.52765	6.9264	7.18667	6.85085	5.55345	7.09579	5.64836	10.727	6.92328	4.84438	6.09547
TCGA-HU-A4GP	0.747945	0	4.51871	5.09941	6.53144	5.41661	5.62553	5.61214	4.04425	4.40487	5.00613	7.22477	7.92715	8.82522
TCGA-HU-A4H8	0.739726	0	3.80258	4.37209	6.29647	5.46806	4.82317	6.10887	3.78821	4.01802	4.83888	7.08364	6.95866	8.45842
TCGA-VQ-A8E3	1.81096	1	5.82588	5.03008	6.89262	7.38007	5.73816	5.64157	4.35971	4.5553	4.41593	2.94991	10.5592	6.94142
TCGA-CG-4476	0.003	0	6.45512	7.02949	7.18626	8.19998	7.90235	6.06588	8.57552	6.11361	11.2031	8.86132	5.46032	4.01979
TCGA-BR-8297	0.616438	0	5.78659	5.59997	7.79795	7.12121	8.67128	7.59285	6.11228	10.0299	9.552	13.4271	7.5977	4.93576
TCGA-VQ-A91A	3.28767	0	8.27842	7.48556	9.2295	10.1269	7.12307	6.981	6.16825	3.83531	5.26818	4.68972	9.95958	4.23089
TCGA-BR-4201	2.57534	1	8.16895	6.89409	8.72075	10.543	8.37392	6.92523	7.92804	6.62659	9.02324	8.05211	8.05486	10.7437
TCGA-CD-5799	1.08493	0	6.80499	6.39759	6.26516	9.09234	6.31927	5.41581	6.46891	4.58513	8.77297	7.68024	5.65819	5.67277
TCGA-FP-A4BF	0.460274	1	7.34763	7.16232	7.55578	10.9995	6.9948	6.83817	7.01486	4.21234	9.69874	2.91829	10.5345	7.42154
TCGA-BR-8380	0.0575342	0	6.62628	6.17009	7.78246	8.03744	8.6105	7.14805	6.48362	10.3602	10.3207	13.4021	4.10605	8.21934
TCGA-FP-7829	1.6274	0	6.60294	5.81639	8.00023	9.08033	6.58535	6.08663	3.76849	3.63349	6.02056	4.86577	7.90985	9.6742
TCGA-BR-4279	0.79726	1	7.81489	7.15486	6.85765	10.1959	9.00853	7.32144	6.54676	9.36661	12.6477	10.1477	7.3874	4.02553
TCGA-VQ-AA6J	2.29589	0	5.84852	5.63657	7.67075	8.79094	8.04864	5.64377	4.61013	3.90461	7.27829	6.02545	9.65962	4.91066
TCGA-B7-A5TN	0.786301	0	7.28137	6.42847	9.88359	10.6815	7.65502	7.44097	3.65359	3.73134	6.33447	5.70764	12.5978	12.8712
TCGA-CD-5803	0.934247	1	7.16104	7.82985	7.24618	10.2148	8.16014	6.83345	9.48626	5.47549	10.6109	12.0441	10.4698	8.42436
TCGA-VQ-A8PD	1.3589	1	5.93563	6.11581	8.49264	7.1675	7.09038	6.25032	5.79211	4.74338	5.88844	9.94294	11.3336	9.00834
TCGA-HU-A4H3	2.41644	0	6.65668	5.31886	8.50087	7.99324	5.31437	8.88014	3.65477	4.18279	4.34416	6.61118	10.5655	12.5669
TCGA-BR-A4QL	1.34521	1	4.69113	4.28468	5.36808	7.86698	4.95288	4.51836	3.70894	3.88834	6.77121	6.89686	4.21151	4.6573
TCGA-BR-7716	3.31507	0	6.53851	5.56278	8.29469	8.94763	6.94261	6.63338	4.4186	4.11508	9.40324	9.07488	11.7066	6.5536
TCGA-HU-8608	1.75616	0	6.38749	4.9383	7.18373	6.97614	6.14736	5.69041	3.53899	3.59787	3.99775	4.41964	3.76524	3.34056
TCGA-BR-7704	2.93699	0	5.63278	4.89355	9.13458	8.58593	6.83972	5.84277	4.44477	4.79291	6.21084	8.03255	8.45527	4.60536
TCGA-VQ-A91N	1.56164	1	5.12726	5.4045	7.44989	5.71408	6.62853	5.75712	3.86023	3.7131	6.66393	6.67081	7.47885	6.08446
TCGA-VQ-A91Y	0.810959	1	6.61039	6.97488	11.0685	9.30512	8.37292	7.18902	7.91023	9.15678	11.3964	12.9166	9.06364	9.70773
TCGA-CG-4438	4.50685	0	5.71775	5.67331	8.94844	8.08228	6.84912	9.06293	5.06635	4.9824	9.28788	9.38771	10.1779	7.05755
TCGA-BR-4357	0.003	0	6.69533	6.10733	7.66137	8.98662	6.61732	5.58273	4.83199	4.27722	8.9045	6.98232	7.49488	6.15803
TCGA-BR-6802	2.57534	0	6.3868	5.68154	8.82896	8.58807	5.92907	6.72571	4.8962	4.92773	6.06975	9.00822	7.71058	10.7294
TCGA-BR-4370	0.003	0	8.42457	7.48933	8.06819	10.0898	8.58718	8.07495	6.24041	6.77548	7.08274	10.1773	10.1871	8.79486
TCGA-RD-A8N9	2.96712	0	6.7449	6.78805	8.2401	9.73949	7.98723	6.53702	5.59288	5.15397	9.57426	9.25843	9.91868	9.01581
TCGA-HU-A4G2	2.02466	0	5.97163	4.62432	6.91462	7.80094	6.75247	6.62294	3.45521	3.62596	4.75386	5.87045	7.91315	3.79772
TCGA-SW-A7EB	0.482192	0	4.60154	4.84234	6.87549	7.00063	6.82873	6.56965	4.02135	4.14489	9.59773	6.3735	5.83136	4.21985
TCGA-BR-7959	2.76712	0	7.54578	7.23	8.8756	10.0434	7.86732	7.17345	6.28587	6.30233	10.3128	10.7786	9.35142	9.23776
TCGA-CG-4301	0.252055	0	7.21126	6.71063	9.34394	9.8362	7.1662	7.29029	6.06144	4.48614	8.64452	7.07463	7.6419	8.33544
TCGA-BR-8060	0.953425	1	6.30948	6.05949	6.86753	8.44836	9.09726	6.11513	7.66012	5.1488	10.2182	9.70083	4.43714	3.23959
TCGA-RD-A8MV	10.1918	0	4.85456	5.24097	7.00663	6.59213	6.0027	5.83172	3.82275	4.36112	7.7909	6.88388	10.3632	8.15795
TCGA-BR-6564	2.17534	1	6.27587	6.19101	7.86604	9.47309	8.48405	6.88719	6.70317	10.3303	10.83	14.0188	9.50894	3.52765
TCGA-BR-8059	1.20274	1	7.40167	7.12342	10.1822	10.4306	7.62141	8.01998	5.34544	7.8688	7.67608	11.2374	8.72041	5.98902
TCGA-CD-8528	1.0274	0	7.21834	6.37951	8.86656	8.88205	6.09392	7.58096	3.63789	3.72724	5.00998	4.05068	6.38391	6.38459
TCGA-BR-6710	0.747945	0	4.85067	4.41968	5.4803	5.04784	6.61338	5.7956	4.52453	4.09958	8.37584	10.3522	3.9887	3.15717
TCGA-BR-8291	1.66301	1	7.80951	7.57715	7.65708	9.4633	7.58331	6.60202	8.60176	6.47672	10.7293	6.81104	10.3063	3.9925
TCGA-D7-6526	1.43288	0	4.66667	5.21364	8.20633	7.4248	6.57213	7.05799	4.21365	4.98509	10.8061	9.38771	12.8276	6.28116
TCGA-BR-8364	1.84932	0	7.53251	7.16809	7.80417	9.28011	8.63524	7.76802	7.1125	8.70995	12.0437	12.4285	11.1301	9.62842
TCGA-KB-A93J	3.07945	0	5.66547	4.75355	5.66122	7.68647	8.68533	5.26829	4.05909	3.61335	5.99446	3.74349	4.79178	3.80416
TCGA-F1-6874	1.20548	0	6.94484	5.5841	6.92514	8.15567	6.904	6.22835	3.62643	4.41387	3.96552	4.63225	4.37467	4.26545
TCGA-VQ-A91U	0.142466	1	5.25597	4.7499	6.23097	7.37811	5.46423	5.7018	3.8449	3.73031	9.19984	5.87564	6.10214	6.28944
TCGA-FP-7916	1.1726	1	5.79921	5.93769	9.87153	8.57299	7.01283	6.04018	5.7086	6.07513	10.5746	9.89484	13.4191	6.22388
TCGA-VQ-AA6D	1.4274	0	5.26453	4.84171	6.38944	8.009	8.07988	6.5165	4.55029	3.78993	10.8908	6.00115	7.65254	7.19051
TCGA-3M-AB46	4.83562	0	5.38722	4.6555	7.28406	9.11149	6.01613	5.96716	3.31913	3.59008	6.45405	3.52343	5.71136	7.40418
TCGA-CG-5734	0.665753	1	4.94149	4.85557	6.51282	6.21431	5.69484	5.30734	3.88996	3.51851	6.62952	6.57155	7.20554	6.25988
TCGA-VQ-A8PK	1.48767	1	7.06129	6.01089	9.30504	8.71033	8.0441	6.55004	3.42002	3.90609	8.92517	4.62731	10.795	9.27406
TCGA-BR-A4J4	0.0438356	0	7.20346	7.77245	10.6991	9.01886	5.83538	5.06476	5.6277	4.44985	6.70904	9.47542	11.3815	13.6263
TCGA-D7-6522	1.55068	0	6.40993	7.02585	7.23415	9.56001	7.61677	5.63608	7.77684	5.32962	10.3104	5.19252	6.12455	6.84539
TCGA-D7-6822	1.0274	0	5.6979	6.52623	9.37236	10.508	8.29473	5.7382	5.37331	3.6762	6.34139	5.8756	8.15279	9.07222
TCGA-BR-8483	0.449315	0	4.61188	5.22235	8.99927	8.44211	7.55063	6.94484	3.93723	4.98529	10.8295	7.85369	9.41426	10.0042
TCGA-SW-A7EA	1.5863	0	6.74314	6.46259	8.85851	9.27286	5.81619	4.93286	4.09073	3.85976	5.52711	5.70744	7.30789	9.72589
TCGA-BR-6705	2.13425	1	7.46985	7.70344	8.4858	9.78767	8.30834	7.42437	9.39236	6.95917	11.068	11.6142	5.0747	5.21147
TCGA-BR-8680	2.66301	0	6.13779	8.15127	9.99527	8.66887	6.60116	4.87326	3.45828	4.31383	7.42795	6.04258	8.25058	6.67528
TCGA-RD-A8N5	4.7863	1	7.41766	7.13273	7.38635	10.183	7.44611	6.68545	3.71123	3.90707	6.58537	5.32857	9.29567	6.46535
TCGA-BR-8295	0.183562	1	4.84643	4.18144	6.33522	7.82951	6.86465	6.99293	4.00846	4.24958	7.25922	6.39156	5.27419	5.20352
TCGA-R5-A7ZI	6.21096	0	5.00875	4.24428	4.62505	5.54586	6.17177	5.64457	3.45976	3.6064	4.37649	2.25515	8.71004	3.20751
TCGA-FP-8209	4.96164	1	6.24655	6.82126	8.24548	7.56237	8.91459	8.01872	9.52444	7.7569	10.4895	13.4402	6.70992	3.57506
TCGA-HU-8610	0.0630137	0	6.84029	4.95506	9.44165	7.70103	6.25977	7.06379	3.34986	3.6409	11.3964	5.30342	10.9717	9.27091
TCGA-VQ-AA69	2.36712	0	4.76042	4.79334	6.67093	6.19117	5.047	4.29111	4.60969	3.70941	7.30173	2.37559	7.97286	9.40203
TCGA-BR-8058	3.10411	0	6.61155	6.87925	7.73815	9.0393	7.23371	6.42483	8.54165	4.84576	8.61529	8.09194	9.68594	6.08007
TCGA-CG-4444	3.92055	0	6.1806	5.53461	7.31773	7.77746	6.50979	5.57822	4.75685	4.91239	7.15306	7.29415	4.90881	5.83958
TCGA-CD-5798	1.11781	0	7.25043	7.70756	8.11552	10.8417	8.36897	8.19964	7.74658	8.67643	9.08025	13.4247	12.2744	10.464
TCGA-BR-8591	2.34521	0	6.73322	6.19169	7.85184	9.07021	6.23172	7.15925	5.26544	5.69598	7.03764	9.80281	9.57394	9.02187
TCGA-R5-A805	0.769863	1	6.02308	5.77704	7.11074	8.00038	6.42481	6.36271	3.5865	3.99037	7.91808	8.15816	11.0131	8.00817
TCGA-BR-8687	0.684932	1	5.40824	5.7382	11.2069	8.28365	6.59121	6.03787	3.73052	5.07534	7.64185	7.94433	6.2029	3.89311
TCGA-MX-A5UG	0.309589	1	6.82395	6.55061	8.63875	8.57942	7.79927	7.04471	6.93614	6.0596	9.53554	9.542	10.8053	9.52093
TCGA-VQ-A94U	2.24384	0	5.29551	5.99622	7.37683	7.09575	6.78855	5.67398	7.14628	5.61108	11.16	9.26608	7.5274	8.12724
TCGA-VQ-AA6K	1.03562	1	5.71674	5.67938	9.07555	8.33271	6.68168	6.23527	3.58435	4.87549	7.67405	7.60535	10.0515	9.2801
TCGA-BR-8679	0.003	0	6.46812	6.14709	9.52683	9.33895	7.97538	6.47177	6.33993	5.77622	7.22059	10.0797	8.53619	5.83828
TCGA-CD-8535	1.06849	0	6.05018	5.78766	10.1765	8.37709	8.23189	6.43334	4.0562	5.37182	6.23534	2.96619	10.1124	7.05508
TCGA-CG-5722	0.0821918	0	5.02926	5.33391	8.1371	7.40489	6.62966	5.59033	6.09249	4.17784	6.61029	7.47511	9.56456	5.5844
TCGA-CG-5726	2.4137	1	3.97734	4.57761	5.98551	5.22107	6.62237	5.08665	4.18329	3.60474	6.25376	6.45859	7.36082	5.62122
TCGA-BR-A4J7	2.70959	0	5.48386	5.42	8.32051	8.32772	8.34346	7.01859	5.80356	9.15997	10.5223	12.3924	8.63285	5.03249
TCGA-BR-7196	1.82466	0	7.02069	6.59492	8.51339	8.99686	8.1778	6.50767	6.76535	7.42622	10.7665	10.789	11.0369	6.49417
TCGA-IN-A6RI	1.53151	0	3.88216	4.0206	8.53198	6.56053	5.7996	4.87777	3.42843	3.54578	6.65855	3.00183	4.72832	6.9499
TCGA-BR-4256	0.778082	1	7.58091	7.42	8.04259	9.82705	8.16354	7.35151	7.85494	7.67269	8.84412	11.5196	11.9411	11.8888
TCGA-CG-4443	2.49863	0	5.54144	5.01221	10.3004	6.74117	6.22133	5.18877	3.33515	4.3299	5.11131	2.64038	4.9339	9.7762
TCGA-CG-5718	3	1	4.83659	4.7917	7.50736	7.19876	5.36808	7.10494	3.55423	3.61676	9.1014	7.06416	10.1317	6.65371
TCGA-BR-A4PF	0.0958904	0	4.85961	5.35095	7.48974	7.9401	5.20689	4.89155	5.16836	3.51104	7.40912	2.96701	8.57151	4.41975
TCGA-HU-8249	2.4137	0	5.44148	5.40835	8.27513	7.47433	5.13571	5.30988	3.49771	4.3727	5.70167	4.04011	6.84912	6.38297
TCGA-HU-A4H4	1.9863	0	5.23941	4.88899	7.37346	7.41232	5.61817	5.32809	3.91034	3.55505	4.32484	5.13705	6.38791	5.47823
TCGA-BR-A44T	2.84384	0	4.48681	4.69183	7.07439	7.17404	7.82041	6.48649	5.14397	8.76097	10.1552	12.3528	5.62187	3.4148
TCGA-CD-5813	1.03288	1	7.06724	7.11119	7.00361	8.92228	8.1641	6.35739	7.49895	6.50872	12.3839	7.09259	7.31119	4.60927
TCGA-VQ-AA64	1.53425	1	8.24787	7.6117	9.3501	10.3599	8.54546	7.26735	5.01959	4.51681	6.69008	8.04855	7.18336	11.1285
TCGA-HF-7132	6.4411	0	5.96255	5.90544	7.10556	8.00279	6.76948	5.71724	7.28229	4.94558	9.75824	8.61915	5.92534	6.10437
TCGA-BR-A4J8	1.12603	0	5.22696	5.47009	7.84939	8.09825	7.2863	5.82418	5.45838	8.26248	8.64743	10.2203	6.36267	4.70718
TCGA-HU-A4G3	0.465753	0	5.35539	4.96681	6.86292	6.41548	5.73813	5.30274	3.70316	3.92123	6.69555	7.21909	6.22774	8.73973
TCGA-CD-5804	0.003	0	6.20947	5.92016	7.12664	8.90965	7.02151	6.09991	6.31358	6.82916	11.0135	11.2438	10.557	5.10414
TCGA-CG-5721	0.50137	0	5.97284	5.73964	7.54579	7.98294	6.03535	7.97752	6.31916	5.50068	6.85855	10.503	6.27539	7.77957
TCGA-RD-A8N4	5.94795	0	4.30232	4.97595	6.92533	5.0874	9.04264	7.64534	7.80815	9.41554	9.67428	13.735	4.68452	3.26269
TCGA-BR-6566	2.73151	0	7.06757	6.0062	7.05695	9.37945	5.93553	4.99603	5.2775	3.70901	5.93968	6.89938	5.04173	8.0637
TCGA-HU-8244	2.03288	0	3.48531	3.67864	6.01234	4.3612	4.14425	4.10163	3.43917	4.01732	4.14793	4.13532	9.21743	6.48267
TCGA-FP-A9TM	0.517808	0	3.85499	4.45211	7.39681	5.81412	5.42952	5.33437	4.09425	4.28095	6.54003	7.25167	8.11445	8.32543
TCGA-BR-8487	0.0931507	0	5.67863	5.57616	6.15759	8.72811	5.60116	4.88657	5.55954	4.29027	5.36212	5.54759	6.10973	3.94484
TCGA-CD-8526	1.04384	0	5.38068	5.42139	7.75941	8.92564	8.04558	6.08488	4.37736	4.48525	9.92296	8.75838	8.17134	6.69993
TCGA-BR-7957	0.756164	1	7.53443	7.29513	8.22657	9.72745	8.3317	7.29032	8.71466	8.35517	10.1846	11.4561	6.74226	6.50299
TCGA-D7-A4YX	3.03562	0	5.38878	5.08767	7.51307	7.66778	5.55555	4.71609	4.08861	3.56676	4.32686	2.57824	6.81826	5.67519
TCGA-BR-4191	1.52877	1	6.14172	6.13672	8.15071	8.36613	7.46106	7.21076	5.13555	4.52807	9.44303	6.76386	12.024	6.06381
TCGA-B7-A5TI	1.63014	0	6.62358	6.59069	7.34559	9.98395	7.53029	6.71936	4.71932	4.20866	8.80889	5.72939	8.91147	7.47346
TCGA-BR-4280	0.550685	1	5.85195	4.55528	5.84498	6.88927	5.42981	5.07861	3.75459	3.89379	3.97366	6.27004	4.65855	3.6574
TCGA-IN-7808	0.287671	1	4.24407	3.99175	6.59773	6.79419	7.07208	5.45793	4.25544	4.22555	7.77763	4.88895	4.40603	3.34221
TCGA-D7-8572	1.4	0	7.75943	6.45885	8.73224	10.0612	7.46686	6.67921	4.90976	5.75084	9.23784	9.95814	11.3262	7.34466
TCGA-BR-8366	0.0794521	0	6.86597	7.5231	8.53404	9.54981	6.93536	6.19194	6.48585	5.31684	10.3176	9.49512	13.33	8.05574
TCGA-CD-A48A	1.03562	0	4.27532	4.55633	7.74287	7.48062	6.33014	5.57776	4.58293	6.51716	8.56644	9.74148	9.95956	8.11595
TCGA-HU-A4HD	2.78356	0	5.36514	5.48975	7.41591	7.6736	6.77352	5.1062	5.1756	3.79997	7.6292	5.77916	9.46365	4.80413
TCGA-VQ-AA6F	4.50959	0	4.70539	4.35641	7.71939	5.93885	7.27776	7.22595	3.45409	3.92534	4.70462	6.93682	9.88783	3.28563
TCGA-HF-7133	5.25479	0	5.6396	5.64594	9.18195	7.45903	7.83281	6.04328	4.33036	3.76337	6.79914	6.77648	6.3395	9.88565
TCGA-D7-8575	1.51781	1	5.25357	5.75734	8.08861	6.89036	6.13679	7.22221	3.59853	4.50785	10.0044	6.78131	10.656	6.57012
[truncated: 254 more rows]

## Sheet: S10
immune	cor	pvalue
T cell CD4+_TIMER	0.25911	4.33161e-07
T cell CD8+_TIMER	0.191452	0.000211797
[truncated: 67 more rows]
